# Supplementary material for: Small RNA and Transcriptome Sequencing Reveal a Potential miRNA-Mediated Interaction Network That Functions during Somatic Embryogenesis in Lilium pumilum DC. Fisch
Source: Front Plant Sci. 2017 Apr 20;8:566. doi: 10.3389/fpls.2017.00566 (PMC5397531; doi:10.3389/fpls.2017.00566)
Supplement: Supplementary file 1 [file Table1.XLSX]

## Sheet: Sheet1
TABLE S1 Primer sequences used for qRT-PCR
Number	miRNA names	Primer sequences
1	lpu-miR390b	RT: CTCAACTGGTGTCGTGGAGTCGGCAATTCAGTTGAGGGCGCTAT
		F: ACACTCCAGCTGGGAAGCTCAGGAGGG
2	lpu-miR394a	RT: CTCAACTGGTGTCGTGGAGTCGGCAATTCAGTTGAGGGAGGTGG
		F: ACACTCCAGCTGGGTTGGCATTCTGT
3	lpu-miR395k	RT: CTCAACTGGTGTCGTGGAGTCGGCAATTCAGTTGAGGGAGTTCC
		F: ACACTCCAGCTGGGTGAAGTGTTTGGG
4	lpu-miR396l	RT: CTCAACTGGTGTCGTGGAGTCGGCAATTCAGTTGAGTAGTTCAA
		F: ACACTCCAGCTGGGTTCCACGGCTTTC
5	lpu-miR399i	RT: CTCAACTGGTGTCGTGGAGTCGGCAATTCAGTTGAGCAGGGCAA
		F: ACACTCCAGCTGGGTGCCAAAGGAGAG
6	lpu-miR482b	RT: CTCAACTGGTGTCGTGGAGTCGGCAATTCAGTTGAGTTGGCATG
		F: ACACTCCAGCTGGGTTCCCAATACCTCT
7	lpu-miR529c	RT: CTCAACTGGTGTCGTGGAGTCGGCAATTCAGTTGAGAAGCTGTA
		F: ACACTCCAGCTGGGAGAAGAGAGAGAG
8	lpu-miR167b	RT: CTCAACTGGTGTCGTGGAGTCGGCAATTCAGTTGAGTAGATCAT
		F: ACACTCCAGCTGGGTGAAGCTGCCAGCAT
9	lpu-miR156b.2	RT: CTCAACTGGTGTCGTGGAGTCGGCAATTCAGTTGAGGGTGACAG
		F: ACACTCCAGCTGGGGCTCACTTCTCTCTCT
10	lpu-miR319b.1	RT: CTCAACTGGTGTCGTGGAGTCGGCAATTCAGTTGAGAGGGAGCC
		F: ACACTCCAGCTGGGTTGGACTGAAGGGGG
11	lpu-miR528a	RT: CTCAACTGGTGTCGTGGAGTCGGCAATTCAGTTGAGACCCTCTG
		F: ACACTCCAGCTGGGTGGAAGGGGCATG
12	lpu-miR2118	RT: CTCAACTGGTGTCGTGGAGTCGGCAATTCAGTTGAG
		F: ACACTCCAGCTGGGTTGGCATG
13	LpE13B	F: AATGAGGATTTGAAACCAGGGC
		R: GGACTGAAACATGACCCGCCTGA
14	LpFtsZ	F: CTGGCACCTGCACAGACACCATTAC
		R: CAGTCGCTCGCTCTATGGACCTTTC
15	LpGRF1	F: AAATCCCAGCATCTTCTACCATC
		R: TACTCACCCACATCCTTCACTCC
16	LpSSG	F: CAAATAATGGCTGCCTCGGCTACTC
		R: GTCTCGGTCCCAACATACACCAAGT
17	Universal PCR Reverse primer for miRNAs: TGGTGTCGTGGAGTCG
