# Supplementary material for: Small RNA and Transcriptome Sequencing Reveal a Potential miRNA-Mediated Interaction Network That Functions during Somatic Embryogenesis in Lilium pumilum DC. Fisch
Source: Front Plant Sci. 2017 Apr 20;8:566. doi: 10.3389/fpls.2017.00566 (PMC5397531; doi:10.3389/fpls.2017.00566)
Supplement: Supplementary file 2 [file Table2.XLSX]

## Sheet: Sheet1
TABLE S2 Functional classification of the unigenes according to GO
GO description	GO ID	Unigenes	Proportion（%）
Biological process
biological process	GO:0008150	2636	2.66
abscission	GO:0009838	42	0.04
anatomical structure morphogenesis	GO:0009653	1284	1.3
behavior	GO:0007610	5	0.01
cellular component organization	GO:0016043	3577	3.61
cellular process	GO:0009987	26354	26.59
death	GO:0016265	286	0.29
embryo development	GO:0009790	780	0.79
fruit ripening	GO:0009835	3	0
growth	GO:0040007	863	0.87
metabolic process	GO:0008152	31130	31.4
multicellular organismal development	GO:0007275	3665	3.7
pollination	GO:0009856	439	0.44
post-embryonic development	GO:0009791	2153	2.17
regulation of gene expression, epigenetic	GO:0040029	321	0.32
reproduction	GO:0000003	2282	2.3
response to abiotic stimulus	GO:0009628	3423	3.45
response to biotic stimulus	GO:0009607	1440	1.45
response to endogenous stimulus	GO:0009719	1948	1.97
response to external stimulus	GO:0009605	1901	1.92
response to stress	GO:0006950	5646	5.7
sequence-specific DNA binding transcription factor activity	GO:0003700	1087	1.1
translation regulator activity	GO:0045182	6	0.01
transport	GO:0006810	5240	5.29
Cellular Component
cell	GO:0005623	28527	21.86
cytoplasm	GO:0005737	22509	17.25
cytoskeleton	GO:0005856	701	0.54
cytosol	GO:0005829	4386	3.36
endoplasmic reticulum	GO:0005783	1060	0.81
endosome	GO:0005768	563	0.43
external encapsulating structure	GO:0030312	1400	1.07
extracellular region	GO:0005576	1172	0.9
extracellular space	GO:0005615	34	0.03
Golgi apparatus	GO:0005794	1479	1.13
intracellular	GO:0005622	27178	20.83
membrane	GO:0016020	12827	9.83
mitochondrion	GO:0005739	5404	4.14
nuclear envelope	GO:0005635	154	0.12
nucleolus	GO:0005730	999	0.77
nucleoplasm	GO:0005654	505	0.39
nucleus	GO:0005634	6315	4.84
peroxisome	GO:0005777	324	0.25
plastid	GO:0009536	7956	6.1
proteinaceous extracellular matrix	GO:0005578	3	0
ribosome	GO:0005840	1297	0.99
thylakoid	GO:0009579	943	0.72
vacuole	GO:0005773	4170	3.2
molecular function	GO:0003674	598	0.46
