# Supplementary material for: Small RNA and Transcriptome Sequencing Reveal a Potential miRNA-Mediated Interaction Network That Functions during Somatic Embryogenesis in Lilium pumilum DC. Fisch
Source: Front Plant Sci. 2017 Apr 20;8:566. doi: 10.3389/fpls.2017.00566 (PMC5397531; doi:10.3389/fpls.2017.00566)
Supplement: Supplementary file 3 [file Table3.XLSX]

## Sheet: Sheet1
TABLE S3 Summary of unigenes involved in embryogenesis.
GO-ID	Function	Unigenes	GO category
GO:0009793	embryo development ending in seed dormancy	447	biological_process
GO:0048364	root development	275	biological_process
GO:0009790	embryo development	213	biological_process
GO:0009553	embryo sac development	156	biological_process
GO:0009845	seed germination	110	biological_process
GO:0009791	post-embryonic development	99	biological_process
GO:0048316	seed development	97	biological_process
GO:0010311	lateral root formation	83	biological_process
GO:0048527	lateral root development	66	biological_process
GO:0009561	megagametogenesis	55	biological_process
GO:0048825	cotyledon development	55	biological_process
GO:0030154	cell differentiation	47	biological_process
GO:0009960	endosperm development	41	biological_process
GO:0010072	primary shoot apical meristem specification	33	biological_process
GO:0080022	primary root development	28	biological_process
GO:0009880	embryonic pattern specification	25	biological_process
GO:0010431	seed maturation	24	biological_process
GO:0010162	seed dormancy process	23	biological_process
GO:0010102	lateral root morphogenesis	20	biological_process
GO:0000578	embryonic axis specification	18	biological_process
GO:0010098	suspensor development	14	biological_process
GO:0040019	positive regulation of embryonic development	10	biological_process
GO:0045694	regulation of embryo sac egg cell differentiation	10	biological_process
GO:0048598	embryonic morphogenesis	8	biological_process
GO:0009560	embryo sac egg cell differentiation	8	biological_process
GO:0043078	polar nucleus	8	cellular_component
GO:0009558	embryo sac cellularization	7	biological_process
GO:0048508	embryonic meristem development	7	biological_process
GO:0048826	cotyledon morphogenesis	6	biological_process
GO:0009886	post-embryonic morphogenesis	6	biological_process
GO:0010262	somatic embryogenesis	5	biological_process
GO:0090421	embryonic meristem initiation	5	biological_process
GO:0010086	embryonic root morphogenesis	3	biological_process
GO:0010064	embryonic shoot morphogenesis	3	biological_process
GO:0045995	regulation of embryonic development	3	biological_process
GO:0010069	zygote asymmetric cytokinesis in embryo sac	3	biological_process
GO:0017145	stem cell division	3	biological_process
GO:0035019	somatic stem cell population maintenance	3	biological_process
GO:0009653	anatomical structure morphogenesis	2	biological_process
GO:0010342	endosperm cellularization	2	biological_process
GO:0000904	cell morphogenesis involved in differentiation	1	biological_process
