# Supplementary material for: Small RNA and Transcriptome Sequencing Reveal a Potential miRNA-Mediated Interaction Network That Functions during Somatic Embryogenesis in Lilium pumilum DC. Fisch
Source: Front Plant Sci. 2017 Apr 20;8:566. doi: 10.3389/fpls.2017.00566 (PMC5397531; doi:10.3389/fpls.2017.00566)
Supplement: Supplementary file 4 [file Table4.XLSX]

## Sheet: Sheet1
TABLE S4 Lilium unigene mapping to KEGG pathways
Pathway		Pathway ID	Unigenes	percentage
Metabolism
Overview	Carbon metabolism	ko01200	329	2.12299
	2-Oxocarboxylic acid metabolism	ko01210	65	0.419436
	Fatty acid metabolism	ko01212	98	0.63238
	Biosynthesis of amino acids	ko01230	301	1.94231
	Degradation of aromatic compounds	ko01220	12	0.0774343
Carbohydrate metabolism	Glycolysis / Gluconeogenesis	ko00010	145	0.935665
	Citrate cycle (TCA cycle)	ko00020	74	0.477512
	Pentose phosphate pathway	ko00030	75	0.483965
	Pentose and glucuronate interconversions	ko00040	49	0.31619
	Fructose and mannose metabolism	ko00051	67	0.432342
	Galactose metabolism	ko00052	55	0.354907
	Ascorbate and aldarate metabolism	ko00053	53	0.342002
	Starch and sucrose metabolism	ko00500	152	0.980835
	Amino sugar and nucleotide sugar metabolism	ko00520	121	0.780796
	Pyruvate metabolism	ko00620	125	0.806608
	Glyoxylate and dicarboxylate metabolism	ko00630	89	0.574305
	Propanoate metabolism	ko00640	53	0.342002
	Butanoate metabolism	ko00650	39	0.251662
	C5-Branched dibasic acid metabolism	ko00660	9	0.0580758
	Inositol phosphate metabolism	ko00562	68	0.438795
Energy metabolism	Oxidative phosphorylation	ko00190	239	1.54223
	Photosynthesis	ko00195	89	0.574305
	Photosynthesis - antenna proteins	ko00196	20	0.129057
	Carbon fixation in photosynthetic organisms	ko00710	96	0.619475
	Carbon fixation pathways in prokaryotes	ko00720	43	0.277473
	Methane metabolism	ko00680	85	0.548493
	Nitrogen metabolism	ko00910	36	0.232303
	Sulfur metabolism	ko00920	49	0.31619
Lipid metabolism	Fatty acid biosynthesis	ko00061	43	0.277473
	Fatty acid elongation	ko00062	27	0.174227
	Fatty acid degradation	ko00071	53	0.342002
	Synthesis and degradation of ketone bodies	ko00072	9	0.0580758
	Cutin, suberine and wax biosynthesis	ko00073	12	0.0774343
	Steroid biosynthesis	ko00100	28	0.18068
	Primary bile acid biosynthesis	ko00120	1	0.00645286
	Steroid hormone biosynthesis	ko00140	10	0.0645286
	Glycerolipid metabolism	ko00561	66	0.425889
	Glycerophospholipid metabolism	ko00564	92	0.593663
	Ether lipid metabolism	ko00565	26	0.167774
	Sphingolipid metabolism	ko00600	31	0.200039
	Arachidonic acid metabolism	ko00590	20	0.129057
	Linoleic acid metabolism	ko00591	19	0.122604
	alpha-Linolenic acid metabolism	ko00592	39	0.251662
	Biosynthesis of unsaturated fatty acids	ko01040	37	0.238756
Nucleotide metabolism	Purine metabolism	ko00230	220	1.41963
	Pyrimidine metabolism	ko00240	167	1.07763
Amino acid metabolism	Alanine, aspartate and glutamate metabolism	ko00250	71	0.458153
	Glycine, serine and threonine metabolism	ko00260	94	0.606569
	Cysteine and methionine metabolism	ko00270	106	0.684003
	Valine, leucine and isoleucine degradation	ko00280	55	0.354907
	Valine, leucine and isoleucine biosynthesis	ko00290	25	0.161322
	Lysine biosynthesis	ko00300	17	0.109699
	Lysine degradation	ko00310	43	0.277473
	Arginine and proline metabolism	ko00330	107	0.690456
	Histidine metabolism	ko00340	29	0.187133
	Tyrosine metabolism	ko00350	48	0.309737
	Phenylalanine metabolism	ko00360	80	0.516229
	Tryptophan metabolism	ko00380	27	0.174227
	Phenylalanine, tyrosine and tryptophan biosynthesis	ko00400	51	0.329096
Metabolism of other amino acids	beta-Alanine metabolism	ko00410	56	0.36136
	Taurine and hypotaurine metabolism	ko00430	18	0.116152
	Phosphonate and phosphinate metabolism	ko00440	12	0.0774343
	Selenocompound metabolism	ko00450	27	0.174227
	Cyanoamino acid metabolism	ko00460	35	0.22585
	D-Glutamine and D-glutamate metabolism	ko00471	3	0.0193586
	D-Arginine and D-ornithine metabolism	ko00472	1	0.00645286
	D-Alanine metabolism	ko00473	0	0
	Glutathione metabolism	ko00480	98	0.63238
Glycan biosynthesis and metabolism	N-Glycan biosynthesis	ko00510	59	0.380719
	Various types of N-glycan biosynthesis	ko00513	36	0.232303
	Other types of O-glycan biosynthesis	ko00514	6	0.0387172
	Glycosaminoglycan biosynthesis - chondroitin sulfate / dermatan sulfate	ko00532	1	0.00645286
	Glycosaminoglycan biosynthesis - heparan sulfate / heparin	ko00534	5	0.0322643
	Glycosaminoglycan degradation	ko00531	15	0.0967929
	Glycosylphosphatidylinositol(GPI)-anchor biosynthesis	ko00563	28	0.18068				1
	Glycosphingolipid biosynthesis - globo series	ko00603	9	0.0580758
	Glycosphingolipid biosynthesis - ganglio series	ko00604	8	0.0516229
	Lipopolysaccharide biosynthesis	ko00540	9	0.0580758
	Peptidoglycan biosynthesis	ko00550	6	0.0387172
	Other glycan degradation	ko00511	22	0.141963
Metabolism of cofactors and vitamins	Thiamine metabolism	ko00730	23	0.148416
	Riboflavin metabolism	ko00740	14	0.0903401
	Vitamin B6 metabolism	ko00750	13	0.0838872
	Nicotinate and nicotinamide metabolism	ko00760	27	0.174227
	Pantothenate and CoA biosynthesis	ko00770	34	0.219397
	Biotin metabolism	ko00780	18	0.116152
	Lipoic acid metabolism	ko00785	8	0.0516229
	Folate biosynthesis	ko00790	27	0.174227
	One carbon pool by folate	ko00670	28	0.18068
	Retinol metabolism	ko00830	18	0.116152
	Porphyrin and chlorophyll metabolism	ko00860	71	0.458153
	Ubiquinone and other terpenoid-quinone biosynthesis	ko00130	36	0.232303
Metabolism of terpenoids and polyketides	Terpenoid backbone biosynthesis	ko00900	60	0.387172
	Monoterpenoid biosynthesis	ko00902	3	0.0193586
	Sesquiterpenoid and triterpenoid biosynthesis	ko00909	3	0.0193586
	Diterpenoid biosynthesis	ko00904	14	0.0903401
	Carotenoid biosynthesis	ko00906	26	0.167774
	Brassinosteroid biosynthesis	ko00905	11	0.0709815
	Insect hormone biosynthesis	ko00981	1	0.00645286
	Zeatin biosynthesis	ko00908	18	0.116152
	Limonene and pinene degradation	ko00903	17	0.109699
	Geraniol degradation	ko00281	5	0.0322643
	Biosynthesis of ansamycins	ko01051	5	0.0322643
	Tetracycline biosynthesis	ko00253	9	0.0580758
	Polyketide sugar unit biosynthesis	ko00523	3	0.0193586
	Biosynthesis of siderophore group nonribosomal peptides	ko01053	1	0.00645286
Biosynthesis of other secondary metabolites	Phenylpropanoid biosynthesis	ko00940	87	0.561399
	Stilbenoid, diarylheptanoid and gingerol biosynthesis	ko00945	17	0.109699
	Flavonoid biosynthesis	ko00941	21	0.13551
	Flavone and flavonol biosynthesis	ko00944	7	0.04517				3
	Isoflavonoid biosynthesis	ko00943	2	0.0129057
	Isoquinoline alkaloid biosynthesis	ko00950	20	0.129057
	Tropane, piperidine and pyridine alkaloid biosynthesis	ko00960	25	0.161322
	Caffeine metabolism	ko00232	6	0.0387172
	Betalain biosynthesis	ko00965	2	0.0129057
	Benzoxazinoid biosynthesis	ko00402	1	0.00645286
	Penicillin and cephalosporin biosynthesis	ko00311	1	0.00645286
	Streptomycin biosynthesis	ko00521	15	0.0967929
	Butirosin and neomycin biosynthesis	ko00524	6	0.0387172
	Novobiocin biosynthesis	ko00401	5	0.0322643
	Aflatoxin biosynthesis	ko00254	4	0.0258114
Xenobiotics biodegradation and metabolism	Benzoate degradation	ko00362	11	0.0709815
	Aminobenzoate degradation	ko00627	18	0.116152
	Fluorobenzoate degradation	ko00364	4	0.0258114
	Chloroalkane and chloroalkene degradation	ko00625	20	0.129057
	Chlorocyclohexane and chlorobenzene degradation	ko00361	5	0.0322643
	Toluene degradation	ko00623	5	0.0322643
	Nitrotoluene degradation	ko00633	2	0.0129057
	Ethylbenzene degradation	ko00642	1	0.00645286
	Styrene degradation	ko00643	7	0.04517
	Atrazine degradation	ko00791	0	0
	Caprolactam degradation	ko00930	2	0.0129057
	Bisphenol degradation	ko00363	10	0.0645286
	Naphthalene degradation	ko00626	8	0.0516229
	Polycyclic aromatic hydrocarbon degradation	ko00624	10	0.0645286
	Steroid degradation	ko00984	2	0.0129057
	Metabolism of xenobiotics by cytochrome P450	ko00980	51	0.329096
	Drug metabolism - cytochrome P450	ko00982	48	0.309737
	Drug metabolism - other enzymes	ko00983	25	0.161322
Genetic Information Processing
Transcription	RNA polymerase	ko03020	64	0.412983
	Basal transcription factors	ko03022	60	0.387172
	Spliceosome	ko03040	303	1.95522
Translation	Ribosome	ko03010	573	3.69749
	Aminoacyl-tRNA biosynthesis	ko00970	78	0.503323
	RNA transport	ko03013	237	1.52933
	mRNA surveillance pathway	ko03015	161	1.03891
	Ribosome biogenesis in eukaryotes	ko03008	122	0.787249
Folding, sorting and degradation	Protein export	ko03060	71	0.458153
	Protein processing in endoplasmic reticulum	ko04141	255	1.64548
	SNARE interactions in vesicular transport	ko04130	53	0.342002
	Ubiquitin mediated proteolysis	ko04120	163	1.05182
	Sulfur relay system	ko04122	22	0.141963
	Proteasome	ko03050	81	0.522682
	RNA degradation	ko03018	135	0.871136
Replication and repair	DNA replication	ko03030	57	0.367813
	Base excision repair	ko03410	51	0.329096
	Nucleotide excision repair	ko03420	73	0.471059
	Mismatch repair	ko03430	45	0.290379
	Homologous recombination	ko03440	48	0.309737
	Non-homologous end-joining	ko03450	11	0.0709815
	Fanconi anemia pathway	ko03460	59	0.380719
Environmental Information Processing
Membrane transport	ABC transporters	ko02010	19	0.122604
	Phosphotransferase system (PTS)	ko02060	1	0.00645286
	Bacterial secretion system	ko03070	16	0.103246
Signal transduction	Two-component system	ko02020	45	0.290379
	Ras signaling pathway	ko04014	50	0.322643
	Rap1 signaling pathway	ko04015	40	0.258114
	MAPK signaling pathway	ko04010	54	0.348455
	MAPK signaling pathway - fly	ko04013	10	0.0645286
	MAPK signaling pathway - yeast	ko04011	13	0.0838872
	ErbB signaling pathway	ko04012	20	0.129057
	Wnt signaling pathway	ko04310	71	0.458153
	Notch signaling pathway	ko04330	22	0.141963
	Hedgehog signaling pathway	ko04340	13	0.0838872
	TGF-beta signaling pathway	ko04350	30	0.193586
	Hippo signaling pathway	ko04390	33	0.212944
	Hippo signaling pathway -fly	ko04391	26	0.167774
	VEGF signaling pathway	ko04370	39	0.251662
	Jak-STAT signaling pathway	ko04630	10	0.0645286
	NF-kappa B signaling pathway	ko04064	33	0.212944
	TNF signaling pathway	ko04668	15	0.0967929
	HIF-1 signaling pathway	ko04066	68	0.438795
	FoxO signaling pathway	ko04068	62	0.400077
	Calcium signaling pathway	ko04020	45	0.290379
	Phosphatidylinositol signaling system	ko04070	56	0.36136
	PI3K-Akt signaling pathway	ko04151	87	0.561399
	mTOR signaling pathway	ko04150	36	0.232303
	Plant hormone signal transduction	ko04075	191	1.2325
Signaling molecules and interaction	Neuroactive ligand-receptor interaction	ko04080	6	0.0387172
	ECM-receptor interaction	ko04512	2	0.0129057
	Cell adhesion molecules (CAMs)	ko04514	1	0.00645286
Cellular Processes
Transport and catabolism	Endocytosis	ko04144	128	0.825966
	Phagosome	ko04145	116	0.748532
	Lysosome	ko04142	90	0.580758
	Peroxisome	ko04146	105	0.67755
	Regulation of autophagy	ko04140	36	0.232303
Cell motility	Bacterial chemotaxis	ko02030	4	0.0258114
	Flagellar assembly	ko02040	1	0.00645286
	Regulation of actin cytoskeleton	ko04810	82	0.529135
Cell growth and death	Cell cycle	ko04110	116	0.748532
	Cell cycle - yeast	ko04111	99	0.638833
	Cell cycle - Caulobacter	ko04112	24	0.154869
	Meiosis - yeast	ko04113	69	0.445247
	Oocyte meiosis	ko04114	92	0.593663
	Apoptosis	ko04210	39	0.251662
	p53 signaling pathway	ko04115	36	0.232303
Cell communication	Focal adhesion	ko04510	47	0.303285
	Adherens junction	ko04520	35	0.22585
	Tight junction	ko04530	34	0.219397
	Gap junction	ko04540	22	0.141963
Organismal Systems
Immune system	Complement and coagulation cascades	ko04610	1	0.00645286
	Platelet activation	ko04611	20	0.129057
	Toll-like receptor signaling pathway	ko04620	37	0.238756
	NOD-like receptor signaling pathway	ko04621	15	0.0967929
	RIG-I-like receptor signaling pathway	ko04622	15	0.0967929
	Cytosolic DNA-sensing pathway	ko04623	34	0.219397
	Natural killer cell mediated cytotoxicity	ko04650	35	0.22585
	Antigen processing and presentation	ko04612	54	0.348455
	T cell receptor signaling pathway	ko04660	36	0.232303
	B cell receptor signaling pathway	ko04662	40	0.258114
	Fc epsilon RI signaling pathway	ko04664	25	0.161322
	Fc gamma R-mediated phagocytosis	ko04666	60	0.387172
	Leukocyte transendothelial migration	ko04670	20	0.129057
	Chemokine signaling pathway	ko04062	33	0.212944
Endocrine system	Insulin secretion	ko04911	4	0.0258114
	Insulin signaling pathway	ko04910	97	0.625928
	Adipocytokine signaling pathway	ko04920	29	0.187133
	PPAR signaling pathway	ko03320	36	0.232303
	GnRH signaling pathway	ko04912	26	0.167774
	Ovarian Steroidogenesis	ko04913	6	0.0387172
	Estrogen signaling pathway	ko04915	32	0.206492
	Progesterone-mediated oocyte maturation	ko04914	43	0.277473
	Prolactin signaling pathway	ko04917	20	0.129057
	Oxytocin signaling pathway	ko04921	58	0.374266
	Thyroid hormone synthesis	ko04918	22	0.141963
	Thyroid hormone signaling pathway	ko04919	52	0.335549
	Melanogenesis	ko04916	24	0.154869
	Renin-angiotensin system	ko04614	1	0.00645286
Circulatory system	Cardiac muscle contraction	ko04260	50	0.322643
	Adrenergic signaling in cardiomyocytes	ko04261	35	0.22585
	Vascular smooth muscle contraction	ko04270	25	0.161322
Digestive system	Salivary secretion	ko04970	9	0.0580758
	Gastric acid secretion	ko04971	9	0.0580758
	Pancreatic secretion	ko04972	35	0.22585
	Bile secretion	ko04976	17	0.109699
	Carbohydrate digestion and absorption	ko04973	13	0.0838872
	Protein digestion and absorption	ko04974	14	0.0903401
	Fat digestion and absorption	ko04975	9	0.0580758
	Vitamin digestion and absorption	ko04977	7	0.04517
	Mineral absorption	ko04978	22	0.141963
Excretory system	Vasopressin-regulated water reabsorption	ko04962	28	0.18068
	Aldosterone-regulated sodium reabsorption	ko04960	10	0.0645286
	Endocrine and other factor-regulated calcium reabsorption	ko04961	21	0.13551
	Proximal tubule bicarbonate reclamation	ko04964	10	0.0645286
	Collecting duct acid secretion	ko04966	30	0.193586
Nervous system	Glutamatergic synapse	ko04724	42	0.27102
	GABAergic synapse	ko04727	37	0.238756
	Cholinergic synapse	ko04725	12	0.0774343
	Dopaminergic synapse	ko04728	37	0.238756
	Serotonergic synapse	ko04726	14	0.0903401
	Long-term potentiation	ko04720	39	0.251662
	Long-term depression	ko04730	16	0.103246
	Retrograde endocannabinoid signaling	ko04723	15	0.0967929
	Synaptic vesicle cycle	ko04721	68	0.438795
	Neurotrophin signaling pathway	ko04722	69	0.445247
Sensory system	Phototransduction	ko04744	8	0.0516229
	Phototransduction - fly	ko04745	10	0.0645286
	Olfactory transduction	ko04740	7	0.04517
	Taste transduction	ko04742	2	0.0129057
	Inflammatory mediator regulation of TRP channels	ko04750	15	0.0967929
Development	Dorso-ventral axis formation	ko04320	13	0.0838872
	Axon guidance	ko04360	46	0.296832
	Osteoclast differentiation	ko04380	35	0.22585
Environmental adaptation	Circadian rhythm	ko04710	25	0.161322
	Circadian entrainment	ko04713	16	0.103246
	Circadian rhythm - fly	ko04711	5	0.0322643
	Circadian rhythm - plant	ko04712	38	0.245209
	Plant-pathogen interaction	ko04626	11	0.0709815
Human Diseases
Cancers	Pathways in cancer	ko05200	85	0.548493
	Transcriptional misregulation in cancers	ko05202	37	0.238756
	MicroRNAs in cancer	ko05206	54	0.348455
	Proteoglycans in cancer	ko05205	58	0.374266
	Chemical carcinogenesis	ko05204	48	0.309737
	Viral carcinogenesis	ko05203	125	0.806608
	Colorectal cancer	ko05210	36	0.232303
	Pancreatic cancer	ko05212	25	0.161322
	Glioma	ko05214	22	0.141963
	Thyroid cancer	ko05216	10	0.0645286
	Acute myeloid leukemia	ko05221	12	0.0774343
	Chronic myeloid leukemia	ko05220	22	0.141963
	Basal cell carcinoma	ko05217	6	0.0387172
	Melanoma	ko05218	14	0.0903401
	Renal cell carcinoma	ko05211	35	0.22585
	Bladder cancer	ko05219	14	0.0903401
	Prostate cancer	ko05215	33	0.212944
	Endometrial cancer	ko05213	19	0.122604
	Small cell lung cancer	ko05222	21	0.13551
	Non-small cell lung cancer	ko05223	17	0.109699
Immune diseases	Systemic lupus erythematosus	ko05322	46	0.296832
	Rheumatoid arthritis	ko05323	39	0.251662
	Primary immunodeficiency	ko05340	4	0.0258114
Neurodegenerative diseases	Alzheimer's disease	ko05010	194	1.25186
	Parkinson's disease	ko05012	185	1.19378
	Amyotrophic lateral sclerosis (ALS)	ko05014	46	0.296832
	Huntington's disease	ko05016	232	1.49706
	Prion diseases	ko05020	18	0.116152
Substance dependence	Cocaine addiction	ko05030	3	0.0193586
	Amphetamine addiction	ko05031	28	0.18068
	Morphine addiction	ko05032	8	0.0516229
	Nicotine addiction	ko05033	5	0.0322643
	Alcoholism	ko05034	67	0.432342
Cardiovascular diseases	Hypertrophic cardiomyopathy (HCM)	ko05410	13	0.0838872
	Arrhythmogenic right ventricular cardiomyopathy (ARVC)	ko05412	4	0.0258114
	Dilated cardiomyopathy (DCM)	ko05414	3	0.0193586
	Viral myocarditis	ko05416	23	0.148416
Endocrine and metabolic diseases	Type I diabetes mellitus	ko04940	13	0.0838872
	Type II diabetes mellitus	ko04930	27	0.174227
	Non-alcoholic fatty liver disease (NAFLD)	ko04932	156	1.00665
Infectious diseases	Vibrio cholerae infection	ko05110	69	0.445247
	Epithelial cell signaling in Helicobacter pylori infection	ko05120	51	0.329096
	Pathogenic Escherichia coli infection	ko05130	37	0.238756
	Salmonella infection	ko05132	49	0.31619
	Shigellosis	ko05131	50	0.322643
	Pertussis	ko05133	36	0.232303
	Legionellosis	ko05134	51	0.329096
	Tuberculosis	ko05152	104	0.671098
	Bacterial invasion of epithelial cells	ko05100	35	0.22585
	HTLV-I infection	ko05166	115	0.742079
	Measles	ko05162	53	0.342002
	Influenza A	ko05164	76	0.490418
	Hepatitis B	ko05161	32	0.206492
	Hepatitis C	ko05160	33	0.212944
	Herpes simplex infection	ko05168	104	0.671098
	Epstein-Barr virus infection	ko05169	169	1.09053
	Amoebiasis	ko05146	15	0.0967929
	Malaria	ko05144	1	0.00645286
	Toxoplasmosis	ko05145	50	0.322643
	Leishmaniasis	ko05140	23	0.148416
	Chagas disease (American trypanosomiasis)	ko05142	35	0.22585
	African trypanosomiasis	ko05143	4	0.0258114
Drug resistance	beta-Lactam resistance	ko00312	4	0.0258114
