# Supplementary material for: Small RNA and Transcriptome Sequencing Reveal a Potential miRNA-Mediated Interaction Network That Functions during Somatic Embryogenesis in Lilium pumilum DC. Fisch
Source: Front Plant Sci. 2017 Apr 20;8:566. doi: 10.3389/fpls.2017.00566 (PMC5397531; doi:10.3389/fpls.2017.00566)
Supplement: Supplementary file 5 [file Table5.XLSX]

## Sheet: Sheet1
TABLE S5 Summary of sequences in different embryogenic samples.
Samples	Raw reads	Percent of Q30	Clean reads	Inserted fragments
NEC	21903665	92.34	19010244	17932919
EC1	14468038	93.01	11855198	11080090
EC2	16001945	91.62	13427878	12674066
GE	23162793	92.19	18159264	17506175
TE	17220550	92.47	13213044	12794877
CE	22425288	92.46	17823943	17152477
