# Supplementary material for: Small RNA and Transcriptome Sequencing Reveal a Potential miRNA-Mediated Interaction Network That Functions during Somatic Embryogenesis in Lilium pumilum DC. Fisch
Source: Front Plant Sci. 2017 Apr 20;8:566. doi: 10.3389/fpls.2017.00566 (PMC5397531; doi:10.3389/fpls.2017.00566)
Supplement: Supplementary file 6 [file Table6.XLSX]

## Sheet: Sheet1
TABLE S6 Summary of miRNA annotation.
Samples	miRNAs	Unique sequences	Total sequences
NEC	327	4800	237321
EC1	302	4721	206935
EC2	270	3737	188337
GE	308	4273	220952
TE	295	3870	158716
CE	320	4650	195570
