# Supplementary material for: Small RNA and Transcriptome Sequencing Reveal a Potential miRNA-Mediated Interaction Network That Functions during Somatic Embryogenesis in Lilium pumilum DC. Fisch
Source: Front Plant Sci. 2017 Apr 20;8:566. doi: 10.3389/fpls.2017.00566 (PMC5397531; doi:10.3389/fpls.2017.00566)
Supplement: Supplementary file 7 [file Table7.XLSX]

## Sheet: Sheet1
TABLE S7 miRNA family and members in Lilium pumilum DC. Fisch.
miRNA family	member	reference miRNA	sequence	length
MIR156	lpu-miR156a.1	ssp-miR156	TGACAGAAGAGAGTGAGCAC	20
	lpu-miR156a.2	far-miR156b	TGACAGAAGAGAGAGAGCAC	20
	lpu-miR156a.3	vvi-miR156a	TGACAGAAGAGAGGGAGCAC	20
	lpu-miR156a.4	zma-miR156k-5p	TGACAGAAGAGAGCGAGCAC	20
	lpu-miR156b.1	aly-miR156c-3p	GCTCACTGCTCTATCTGTCAGA	22
	lpu-miR156b.2	bdi-miR156b-3p	GCTCACTTCTCTCTCTGTCACC	22
	lpu-miR156b.3	bdi-miR156e-3p	GCTCACTTATCTCTCTGTCAGC	22
	lpu-miR156b.4	bdi-miR156f-3p	GCTCACTGCTCTATCTGTCAGC	22
	lpu-miR156b.5	zma-miR156a-3p	GCTCACTTATCTCTCTGCCAGT	22
	lpu-miR156c	ghr-miR156c	TGTCAGAAGAGAGTGAGCAC	20
	lpu-miR156d	mtr-miR156d-3p	GCTCACTCATCTTTCTGTCAGC	22
	lpu-miR156e	vvi-miR156e	TGACAGAGGAGAGTGAGCAC	20
	lpu-miR156f	nta-miR156f	TGACAGAAGAGAATGAGCAC	20
	lpu-miR156g	zma-miR156g-3p	GCTCACTTATCTTTCTGTCAGA	22
	lpu-miR156h	zma-miR156h-3p	TGTGCTCACTGCTCTTTCTGTC	22
	lpu-miR156i	mtr-miR156i-3p	CGTGCTCACTACTCTTTCTGTC	22
	lpu-miR156j	mtr-miR156j	TGACAGAAGAGGGTGAGCAC	20
	lpu-miR156k	aly-miR156g-5p	CGACAGAAGAGAGTGAGCAC	20
	lpu-miR156l	zma-miR156l-3p	GCTCACTGCTCTATCTGTCACC	22
	lpu-miR156m	hci-miR156a	TGACAGAAGAGAGTGAGT	18
	lpu-miR156n	mdm-miR156ae	TGACAGAAGAAAGTGAGCAC	20
	lpu-miR156o	gma-miR156o	TTGACAGAAGAGAGTGAGCGC	21
	lpu-miR156p	ama-miR156	CTGACAGAAGAGAGTGAGCAC	21
	lpu-miR156q	stu-miR156f-5p	CTGACAGAAGAGAGTGAGCA	20
	lpu-miR156r	mtr-miR156g-3p	TGTGCTCTCTCGACTTCTGT	20
	lpu-miR156s	gma-miR156s	TGACAGAAGAGAGTGAGCACT	21
	lpu-miR156t	aly-miR156a-3p	TGCTCACTGCTCTTTCTGTCAGC	23
	lpu-miR156u.1	osa-miR156l-5p	AGACAGAAGAGAGTGAGCAT	20
	lpu-miR156u.2	cca-miR156b	TGACAGAAGAGAGTGAGCAT	20
	lpu-miR156v	far-miR156a	TGACAGAAGAGAGAGAGCACA	21
MIR159	lpu-miR319a	mtr-miR319a-5p	AGAGCTTCCTTCAGTCCACTC	21
	lpu-miR319b.1	bdi-miR319b-3p	TTGGACTGAAGGGGGCTCCCT	21
	lpu-miR319b.2	gma-miR319c	TTGGACTGAAAGGAGCTCCCT	21
	lpu-miR319c.1	tae-miR319	TTGGACTGAAGGGAGCTCCCT	21
	lpu-miR319c.2	vvi-miR319g	TTGGACTGAAGGGAGCTCCCA	21
	lpu-miR319d	cpa-miR319	ATTGGACTGAAGGGAGC	17
	lpu-miR319e.1	ppt-miR319e	CTTGGACTGAAGGGAGCTCCC	21
	lpu-miR319e.2	sly-miR319	CTTGGACTGAAGGGAGCTCC	20
	lpu-miR319e.3	vun-miR319b	CTTGGACTGAAGGGAGCTCCT	21
	lpu-miR319f	bdi-miR319b-5p	AGAGCTTTCTTCAGTCCACTC	21
	lpu-miR319g	pvu-miR319c	TTGGACTGAAGGGAGCTCCTT	21
	lpu-miR319h	ppe-miR319b	TAGCTGCCGTCTCATTCATTC	21
	lpu-miR4414	mtr-miR4414b	AGTGAATGCTGCGGGAGCTAA	21
	lpu-miR159a	ssp-miR159a	TTTGGATTGAAGGGAGCTCT	20
	lpu-miR159b	pta-miR159b	TTTGGATTGAAGAGAGCTCT	20
	lpu-miR159c.1	vvi-miR159c	TTTGGATTGAAGGGAGCTCTA	21
	lpu-miR159c.2	sof-miR159e	TTTGGATTGAAAGGAGCTCTA	21
	lpu-miR159d	osa-miR159d	TTTGGATTGAAGGGAGCTCCG	21
	lpu-miR159e	osa-miR159e	ATTGGATTGAAGGGAGCT	18
	lpu-miR159f	osa-miR159f	TATGGATTGAAGGGAGCTCTA	21
	lpu-miR159g	zma-miR159g-3p	TTTGGAATGAAGGGAGT	17
	lpu-miR159h	gma-miR156ab	TCTTTAAGTGATGAGAGCTCA	21
	lpu-miR159i	zma-miR159i-3p	TTTGGAGTGAAGGGAGCTCTA	21
	lpu-miR159	bdi-miR159-3p	CTTGGATTGAAGGGAGCTCT	20
	lpu-miR159k	gma-miR159e-5p	GAGCTCCTTGAAGTCCAAAAA	21
	lpu-miR159l	aly-miR159c-3p	TTTGGATTGAAGGGAGCTCC	20
	lpu-miR159m	aqc-miR159	TTGGACTGAAGGGAGCTCT	19
	lpu-miR159n	gma-miR159a-5p	TCCTCCTTGACCTCCAATTGC	21
	lpu-miR159o	lus-miR159b	TTTGGATTGAAGGGAGCTCTC	21
	lpu-miR159p	lus-miR159c	TTTGGATTGAAGGGAGCTCTT	21
	lpu-miR159q	mes-miR159d	ATTGGAATGAAGGGAGCTCT	20
	lpu-miR159r	mtr-miR159b	TGGAGTGAGGGGAGCTCCAAG	21
	lpu-miR159s	osa-miR159a.2	TTTGCATGCCTCAGGAGCTGC	21
	lpu-miR159t	osa-miR159c	TGGAATGAAGGGAGCTCCAAC	21
	lpu-miR159u	pde-miR159	TTTGGTTTGAAGGGAGCTCTA	21
	lpu-miR159v	ptc-miR159c	TATGGAATGAAGGGAGCTCG	20
	lpu-miR159w	smo-miR159	TTGGATTGAAGGGAGCTCCCT	21
	lpu-miR159x	zma-miR159d-3p	TATGGATTGAAGGGAGCTCC	21
MIR160	lpu-miR160a	stu-miR160a-3p	GCGTATGTGGAGCCAAGCATT	21
	lpu-miR160b	far-miR160	TGCCTGGCTCCCTGTATGCC	20
	lpu-miR160c	mes-miR160h	TGCCTGGCTCCCTGTATGCCATGAAC	26
	lpu-miR160d	zma-miR160d-3p	GCGTACGTGGAGCCAAGCATTC	22
	lpu-miR160e	bdi-miR160e-5p	TGCCTGGCTCCCTGAATGCC	20
	lpu-miR160f	zma-miR160f-5p	TGCCTGGCTCCCTGTATGCCG	21
	lpu-miR160g	bdi-miR160a-3p	GCGTGCGAGGAGCCAAGCATA	21
	lpu-miR160h	bdi-miR160d-3p	GCGTGCAGGGAGCCAAGCAAT	21
MIR162_2	lpu-miR162a	zma-miR162-3p	TCGATAAACCTCTGCATCCA	20
	lpu-miR162b	osa-miR162b	TCGATAAGCCTCTGCATCCGG	21
	lpu-miR162c	bdi-miR162	TCGATAAACCTCTGCATCCGG	21
	lpu-miR162d	sbi-miR162	TCGATAAACCTCTGCATCCAG	21
MIR164	lpu-miR164a	zma-miR164b-3p	CATGTGCTCATCTTCTCCATC	21
	lpu-miR164b	zma-miR164e-5p	TGGAGAAGCAGGACACGTGC	20
	lpu-miR164c	aly-miR164c-5p	TGGAGAAGCAGGGCACGTGCG	21
	lpu-miR164d	bdi-miR164c-5p	TGGAGAAGCAGGGCACGTGCT	21
	lpu-miR164e	bdi-miR164e	TGGAGAAGCAGGGCACGTGCA	21
	lpu-miR164f	osa-miR164e	TGGAGAAGCAGGGCACGTGA	20
	lpu-miR164g	zma-miR164g-3p	CACGTGCTCCCCTTCTCCACC	21
	lpu-miR164h	zma-miR164h-5p	TGGAGAAGCAGGGCACGTGT	20
MIR164_2	lpu-miR164b	far-miR164b	TGGAGAAGCAGGGCACCCCC	20
MIR166	lpu-miR166a.1	ssp-miR166	TCGGACCAGGCTTCATTCCCC	21
	lpu-miR166a.2	osa-miR166i-3p	TCGGATCAGGCTTCATTCCCC	21
	lpu-miR166a.3	bdi-miR166h-3p	TCGGACCAGGCTTCAATCCCC	21
	lpu-miR166a.4	mes-miR166i	TTGGACCAGGCTTCATTCCCC	21
	lpu-miR166a.5	ptc-miR166p	TCGGACCAGGCTCCATTCCCC	21
	lpu-miR166b.1	crt-miR166b	TCGGACCAGGCTTCATTCCCTT	22
	lpu-miR166b.2	osa-miR166m	TCGGACCAGGCTTCATTCCCT	21
	lpu-miR166b.3	crt-miR166a	TCGGACCAGGCTTCATTCCCG	21
	lpu-miR166c	stu-miR166c-5p	GGAATGTTGTTTGGCTCGTG	20
	lpu-miR166d	aly-miR166e-5p	GGAATGTTGTCTGGCACGTGG	21
	lpu-miR166e1	bdi-miR166e-5p	GGAATGTTGTCTGGCTCGTGG	21
	lpu-miR166e2	bdi-miR166b-5p	GGAATGTTGTCTGGCTCGGGG	21
	lpu-miR166f	bdi-miR166f	TCTCGGACCAGGCTTCATTCC	21
	lpu-miR166g	ppt-miR166m	TCGGACCAGGCATCATTCCCC	21
	lpu-miR166h	aly-miR166h-5p	GGAATGATGACTGGCTCGAG	20
	lpu-miR166i	cme-miR166i	TCGGACCAGGCTTCATTCT	19
	lpu-miR166j	osa-miR166i-5p	AATGAAGTTTGAGCCAAGATC	21
	lpu-miR166k	osa-miR166k-5p	TTTTGTTGACTTGCTCGAGGA	21
	lpu-miR166l	lus-miR166b	TCGGACCAGGCTTCATCCCCC	21
	lpu-miR166m	zma-miR166m-3p	TCGGACCAGGCTTCATTCCTC	21
	lpu-miR166n	bdi-miR166c-5p	GGAATGCTGTCTGGTTCAAGG	21
	lpu-miR166o	bdi-miR166e-3p	ACTCGGACCAGGCTTCATTCC	21
	lpu-miR166p	zma-miR166m-5p	GGAATGTTGGCTGGCTCGAGG	21
	lpu-miR166q	ptc-miR166q	TCGGACCAGGCTTCATTCCTT	21
	lpu-miR166r	mtr-miR166b	TCGGACCAGGCTTCATTCCTA	21
	lpu-miR166s	osa-miR166e-3p	TCGAACCAGGCTTCATTCCTC	21
	lpu-miR166t	ctr-miR166	TCGGACCAGGCTTCATTCCCCC	22
	lpu-miR165	aly-miR165a-5p	GGAATGTTGTCTGGATCGAGG	21
MIR167_1	lpu-miR167a	bdi-miR167d-3p	AGATCATGTTGCAGTTTCATC	21
	lpu-miR167b	bdi-miR167b	TGAAGCTGCCAGCATGATCTA	21
	lpu-miR167c	vvi-miR167c	TGAAGCTGCCAGCATGATCTCA	22
	lpu-miR167d	ppe-miR167d	TGAAGCTGCCAGCATGATCTTA	22
	lpu-miR167e	bdi-miR167e-5p	TGAAGCTGCCAGCATGATCTGA	22
	lpu-miR167f	aly-miR167b-3p	GGTCATGCTCTGACAGCCTCACT	23
	lpu-miR167g	ptc-miR167g-5p	TGAAGCTGCCAGCATGATCTT	21
	lpu-miR167h	ptc-miR167h-5p	TGAAGCTGCCAACATGATCTGA	22
	lpu-miR167i	ssp-miR167b	TGAAGCTGCCAGCATGATCTG	21
	lpu-miR167j	zma-miR167j-3p	AGATCATGTTGCAGTTTCATT	21
	lpu-miR167k	tae-miR167b	TGAAGCTGACAGCATGATCTGA	22
	lpu-miR167l	bna-miR167b	TGAAGCTGCCAGCATGATCTAA	22
	lpu-miR167m	nta-miR167c	TGAAGCTGCCAGCATGATCTGG	22
MIR167_2	lpu-miR167n	ssp-miR167b	TGAAGCTGCCAGCATGATCTG	21
MIR168	lpu-miR168a	sly-miR168a-3p	CCTGCCTTGCGCCAACTGAAT	21
	lpu-miR168b	bna-miR168b	TCGCTTGGTGCAGGTCGA	18
	lpu-miR168c	vvi-miR168	TCGCTTGGTGCAGGTCGGGAA	21
	lpu-miR168d	sly-miR168b-3p	CCAGCCTTGCATCAACTGAAT	21
MIR169_1	lpu-miR169a	bdi-miR169h-3p	TGGGCAGTCACCTTGGCTAGT	21
	lpu-miR169b	cme-miR169c	TAGCCAAAGATGAATTGCCTGT	22
	lpu-miR169c	mdm-miR169d	TAGCCAAGGTTGACTTGCCCG	21
	lpu-miR169d	ssp-miR169	AAGGATGACTTGCCGGCAATG	21
	lpu-miR169e	bdi-miR169k-5p	TAGCCAAGGATGATTTGCCTG	21
MIR169_2	lpu-miR169f	bdi-miR169a-5p	CAAGGATGACTTGCCGACTCTT	22
	lpu-miR169g	ath-miR169g-3p	CGATCCGGCAAGATGCCCTTG	21
	lpu-miR169h	bdi-miR169f	CAGCCAAGGATGACTT	16
	lpu-miR169i	csi-miR169	CAAGAATGACTTGCCGACATTG	22
	lpu-miR169j	zma-miR169r-3p	GGCAAGTTGTCCATGGCTACA	21
MIR169_3	lpu-miR169k	ptc-miR169t	CAAGCCAAGAATGACTTGCCG	21
MIR169_4	lpu-miR169l	zma-miR169e	CAAGGAGACTGCTTACGAG	19
MIR171_1	lpu-miR171a	ctr-miR171	TTGAGCCGCGTCAATATCTCC	21
	lpu-miR171b	bna-miR171g	TTGAGCCGCGCCAATATCTCC	21
	lpu-miR171c	far-miR171	TGATTGAGCCGTGCCAATATC	21
	lpu-miR171d	gma-miR171t	TTGAGCCGCGTCAATATCTCA	21
	lpu-miR171e	mdm-miR171o	TTGGGATGTCGATATGGTTGT	21
	lpu-miR171f	mtr-miR171c	TGATTGAGCCGTGCCAATATT	21
	lpu-miR171g	osa-miR171d-5p	TGTTGGCCCGGTTCACTCAGA	21
	lpu-miR171h	osa-miR171f-5p	TCTGGCTTGGTTCAATCAAT	20
	lpu-miR171i	stu-miR171b-3p	TTGAGCCGCGTCAATATCTCT	21
	lpu-miR171j	tae-miR171b	TTGAGCCGTGCCAATATCACG	21
	lpu-miR171k	zma-miR171l-5p	TTGGCGTGCCTCAATCCGAAG	21
	lpu-miR171l	zma-miR171m-3p	TTGAGCCGCGTCAATATCGCC	21
MIR171_2	lpu-miR479	nta-miR479b	TTTATATTTGTTTGGCTCATT	21
MIR172	lpu-miR172	vvi-miR172b	TATGAATCTGGATGAGGCTAA	21
MIR319	lpu-miR319i	gma-miR319l	TGGACTGAAGGGAGCTCCTTC	21
	lpu-miR319j	ptc-miR319i	TTGGGCTGAAGGGAGCTCCCT	21
	lpu-miR319k	gma-miR319n	TTGGACCGAAGGGAGCTCC	19
	lpu-miR319l	mtr-miR319c-5p	AGTTCCTTCCAGCCCAAGCTT	21
	lpu-miR319m	vvi-miR319e	TTGGACTGAAGGGAGCTCCT	20
MIR390	lpu-miR390a	bdi-miR390a-3p	CGCTATCTATCCTGAGTTTC	20
	lpu-miR390b	bdi-miR390a-5p	AAGCTCAGGAGGGATAGCGCC	21
	lpu-miR390c	lja-miR390b-3p	CGCTATCTATCCTGAGTTTCA	21
MIR393	lpu-miR393	bdi-miR393b-5p	TCCAAAGGGATCGCATTGATTC	22
MIR394	lpu-miR394a	bdi-miR394	TTGGCATTCTGTCCACCTCC	20
	lpu-miR394b	ptc-miR394b-3p	TATATGTTGGTATCTCTTTG	20
	lpu-miR394c	vvi-miR394c	TTGGCATTCTGTCCACCTCCA	21
MIR395	lpu-miR395a	bdi-miR395o-3p	TGAAGTGTTTGGGGGAACTCT	21
	lpu-miR395b	bdi-miR395p-3p	TGAAGTGTTTGGAGGAACTCC	21
	lpu-miR395c	aly-miR395g-5p	TTGGTTCCTCTAAGCAATTCAT	22
	lpu-miR395d	aly-miR395h-3p	TGAAGTGTTTGGGGGGACTCC	21
	lpu-miR395e	bdi-miR395d-3p	TGAAGTGTTTGGGGAACTCC	20
	lpu-miR395f	gma-miR395h	TGAAGTGTTTGGGAGAACTCC	21
	lpu-miR395g	mtr-miR395h	TGAAGTGTTTGGGGGAACTT	20
	lpu-miR395h	osa-miR395t	TGAAGTGTTTGGGGAAACTCC	21
	lpu-miR395i	vvi-miR395m	CTGAAGTGTTTGGGGGAACTC	21
	lpu-miR395j	vvi-miR395n	TCTGAAGAGTCTGGAGGAGTCC	22
	lpu-miR395k	sly-miR395b	TGAAGTGTTTGGGGGAACTCC	21
	lpu-miR395l	mtr-miR395k	TGAAGCGTTTGGGGGAACTCC	21
	lpu-miR395m	sbi-miR395l	TGAAGTGCTGGAGGGAACTCC	21
MIR396	lpu-miR396a	smo-miR396	TTCCACGGCTTTCTTGAACCG	21
	lpu-miR396b	bdi-miR396a-3p	CCCTGTTCAAGAACGTCCTTG	21
	lpu-miR396c	bdi-miR396c-3p	GTTCAATAAAGCTGTGGGAAA	21
	lpu-miR396d	bdi-miR396e-5p	TTCCACAGCTTTCTTGAACTT	21
	lpu-miR396e	far-miR396	TCCACAGGCTTTCTTGAACTG	21
	lpu-miR396f	mdm-miR396a	TTCCACAGCTTTCTTGAACA	20
	lpu-miR396g	mtr-miR396b-3p	GTTCAATAAAGCTGTGGGAAG	21
	lpu-miR396h	pde-miR396	TCCCACGGCTTTCTTGAACTG	21
	lpu-miR396i	ppe-miR396a	TTCCACAGCTTTCTTGAACG	20
	lpu-miR396j	ptc-miR396f	TTCCACGGCTTTCTTGAACTG	21
	lpu-miR396k	ptc-miR396g-3p	GTTCAAGAAAGACGTGGGAAA	21
	lpu-miR396l	ptc-miR396g-5p	TTCCACGGCTTTCTTGAACTA	21
	lpu-miR396m	ssp-miR396	TTCCACAGCTTTCTTGAACTG	21
	lpu-miR396n	vvi-miR396a	TTCCACAGCTTTCTTGAACTA	21
	lpu-miR396o	zma-miR396e-3p	TTCAAGAAAGACGTGGGAA	19
	lpu-miR396p	zma-miR396h	TTCAACAGCTTTATAGAACTG	21
	lpu-miR396q	gma-miR396e	TTCCACAGCTTTCTTGAACTGT	22
MIR397	lpu-miR397a	mes-miR397	TCTTTGAGTGCAGCATTGATG	21
	lpu-miR397b	nta-miR397	TTGAGTGCAGCATTGATGTGT	21
	lpu-miR397c	ath-miR397b	TTGAGTGCATCATTGATGAGT	21
	lpu-miR397d	bdi-miR397a	TCATTGAGTGCAGCATTGATG	21
	lpu-miR397e	bdi-miR397b-5p	TTGAGTGCAGCATTGATGAGT	21
	lpu-miR397f	hvu-miR397	TCGTTGAGTGCAGCATTGATG	21
	lpu-miR397g	mdm-miR397b	TTGAGTGCAGCATTGATGAAA	21
	lpu-miR397h	pab-miR397	TTGAGTGCAGCATTGACGAGT	21
	lpu-miR397i	stu-miR397-5p	TTGAGTGCAGCATTGATGACT	21
	lpu-miR397j	zma-miR397b-5p	TTGAGCGCAGCATTGATGAGT	21
MIR398	lpu-miR398a	aly-miR398b-3p	TGTGTTCTCAGGTCACCCCTG	21
	lpu-miR398b	bdi-miR398a	TGTGTTCTCAGGTCGCCCCTG	21
	lpu-miR398c	lus-miR398e	TGTGTTCTCAGGTCACCCCTC	21
	lpu-miR398d	osa-miR398a	TGTGTTCTCAGGTCACCCCTA	21
	lpu-miR398e	stu-miR398a-3p	TATGTTCTCAGGTCGCCCCTG	21
	lpu-miR398f	stu-miR398b-3p	TTGTGTTCTCAGGTCACCCCT	21
MIR398_2	lpu-miR398g	zma-miR398a-5p	GGGGCGATCTGTGAACACATG	21
	lpu-miR398h	zma-miR398b-3p	TGTGTTCTCAGGTCGCCCCCG	21
	lpu-miR398i	zma-miR398b-5p	GGGGCGTACTGTGAACACATG	21
MIR399	lpu-miR399a	bdi-miR399a	TGCCAAAGGAGAGTTACCCTG	21
	lpu-miR399b	bdi-miR399b	TGCCAAAGGAGAATTGCCCTG	21
	lpu-miR399c	cme-miR399e	TGCCAAAGGAGAGTTGCCCTT	21
	lpu-miR399d	osa-miR399h	TGCCAAAGGAGACTTGCCCTG	21
	lpu-miR399e	osa-miR399j	TGCCAAAGGAGAGTTGCCCTA	21
	lpu-miR399f	ppe-miR399a	TGCAAAAGGAGAGTTGCCCTT	21
	lpu-miR399g	vvi-miR399i	CGCCAAAGGAGAGTTGCCCTG	21
	lpu-miR399h	zma-miR399d-3p	TGCCAAAGGAGAGCTGCCCTG	21
	lpu-miR399i	zma-miR399j-3p	TGCCAAAGGAGAGTTGCCCTG	21
	lpu-miR399j	cme-miR399g	AGGGCTTCTCTCCTTTGGTTGG	22
MIR408	lpu-miR408a	bdi-miR408-5p	GAAGGGATGAAGCAGAGCATG	21
	lpu-miR408g	lja-miR408	GAAGGGAAGAGGCAGAGCATG	21
	lpu-miR408c	osa-miR408-5p	GAAGGGATGAGGCAGAGCATG	21
	lpu-miR408d	sof-miR408e	TGCACTGACTCTTCCCTGGC	20
	lpu-miR408e	ssp-miR408a	TGCACTGCCTCTTCCCTGGC	20
	lpu-miR408f	stu-miR408a-3p	TGCACAGCCTCTTCCCTGGC	20
	lpu-miR408b	stu-miR408b-3p	TGCACTGCCTCTTCCCTGGCT	21
	lpu-miR408h	vvi-miR408	TCCCATGCACTGCCTCTTCCC	21
	lpu-miR408i	zma-miR408b-5p	GAAGGGACGAGGCAGAGCATG	21
MIR414	lpu-miR414a	ppt-miR414	ATCCTCATCATCCTCGTCCTCATC	24
	lpu-miR414b	ath-miR414	TCGTCATCTTCATCATCATCT	21
MIR437	lpu-miR437	far-miR437	TGACATAGAGAGTTTGACCTTT	22
MIR475	lpu-miR5256	mtr-miR5256	TTGATGGATTATGTGAGATTT	21
MIR477	lpu-miR477a	ppt-miR477a-3p	TAAGCTTTTGTTGGAGAGGA	20
	lpu-miR477b	ptc-miR477d-3p	TGGACTGCTTTGGGGTGATGGT	22
	lpu-miR477c	ptc-miR477c	GTGGAAACCTGTAGGGGGGGTTTG	24
	lpu-miR473	ptc-miR473b	TTTCTCTCTCTTAGGGCTTCCA	22
MIR482	lpu-miR482a	aqc-miR482c	TTGCCGATACCTCCCATACCGA	22
	lpu-miR482b	ptc-miR482b-3p	TTCCCAATACCTCTCATGCCAA	22
	lpu-miR482c	pvu-miR482-5p	GGAATGGGCTGATTGGGATA	20
	lpu-miR482d	ppe-miR482b-5p	AGAATGTGAGAATTGGGAAAAAG	23
	lpu-miR482e	stu-miR482e-5p	TGGGTGGTTTGGTAAGACTTT	21
	lpu-miR2218	gso-miR2218	TTTTTGCCGATACCACCCATT	21
MIR528	lpu-miR528a	ssp-miR528	TGGAAGGGGCATGCAGAGGGT	21
	lpu-miR528b	bdi-miR528-3p	CCTGTGCCTTCCTCTTCCATT	21
MIR529	lpu-miR529a	bdi-miR529-3p	GCTGTACCCTTTCTCTTCTTC	21
	lpu-miR529b	bdi-miR529-5p	AGAAGAGAGAGAGTACA	17
	lpu-miR529c	osa-miR529b	AGAAGAGAGAGAGTACAGCTT	21
	lpu-miR529d	ppt-miR529f	AGAAGAGAGAGAGTACAGCCC	21
MIR529_2	lpu-miR529e	bcy-miR529	GGAAGAGAGATTGTAGAGGCC	21
MIR774	lpu-miR774a	aly-miR774a-3p.2	TTTGTAACCCATATCTCCTCGT	22
	lpu-miR774b	aly-miR774b-5p	TGAGATGGAGATTTGGATGTACC	23
	lpu-miR774c	ath-miR774b-5p	TAGATGTAGATATGGATGATC	21
MIR827	lpu-miR827a	ssp-miR827	TTAGATGATCATCAGCGAACA	21
MIR827_4	lpu-miR827b	mdm-miR827	TTAGATGATCTTCAACGAACA	21
MIR827_5	lpu-miR827c	stu-miR827-3p	TTAGATGAACTTCAACGAACA	21
MIR828	lpu-miR828	vvi-miR828a	TCTTGCTCAAATGAGGATTCCA	22
MIR834	lpu-miR834	aly-miR834-5p	GCCACGGCTGCTGCTACGAT	20
MIR838	lpu-miR838	aly-miR838-5p	TAAGAATGAGATGCAAAGATG	21
MIR845_1	lpu-miR845a	aly-miR845a-3p	AAATGCTCTGATACCAGTTGATGG	24
	lpu-miR845b	aly-miR845b-3p	TCGCTCTGATACCAAATGTATGT	23
	lpu-miR845c	aly-miR845b-5p	ATTGGTATCAGAGCAAAGGTT	21
	lpu-miR845d	ath-miR845a	ACCGGCTCTGATACCAATTTG	21
	lpu-miR845e	ath-miR845b	ACCGGCTCTGATACCAAACTGATG	24
MIR845_2	lpu-miR845f	vvi-miR845e	TTGCTCTGATACCAATTGATG	21
MIR845_3	lpu-miR845g	vvi-miR845b	TGAAGCTCTGATACCAATTGT	21
MIR859	lpu-miR859	ath-miR859	TTCTCTCTTGTGAAGTCATCT	21
MIR861	lpu-miR861	ath-miR861-3p	TGGATATGTGTTCAAGGTTGG	21
MIR862_2	lpu-miR5204	mtr-miR5204	TGGAAGGTTTTGTAGGC	17
MIR902	lpu-miR902	ppt-miR902f-3p	TGAAGATCTGCATCATATATG	21
MIR1023	lpu-miR1023	ppt-miR1023a-5p	TCTCTGCATTTCTCTACA	18
MIR1510	lpu-miR1510	gso-miR1510a	GTACTGTTTTACCTACTCCAC	21
MIR1511	lpu-miR1511a	mdm-miR1511	AGCAGCTCTGATACCATGAAAG	22
	lpu-miR1511b	ppe-miR1511-3p	ACCTGGCTCTGATACCA	17
MIR1515	lpu-miR1515	gma-miR1515b	TCATTTTGCGTGGAATGAGA	20
MIR1520	lpu-miR1520	gma-miR1520c	CCAATAGGAACGCGACACGTG	21
MIR1521	lpu-miR1521	gma-miR1521a	TAATGGAAAATGTTGATGCT	20
MIR1858	lpu-miR1858	osa-miR1858b	TGGAGGTGGAAGGAGTGGGGC	21
MIR1861	lpu-miR1861	osa-miR1861c	TCTTGTAGCAGAACTGACAGA	21
MIR1863	lpu-miR1863	osa-miR1863b	CAAGCTCTGATACCATGTTAAAGG	24
MIR2108	lpu-miR2108	gma-miR2108b	ATGTGTTGTGTATGTGA	17
MIR2118	lpu-miR2118	osa-miR2118r	TTCCCAATGCCTCTCATGCCAA	22
MIR2592	lpu-miR2592	mtr-miR2592bn-3p	GGAAAACAAGAACGTCGGT	19
MIR2673	lpu-miR2673	mtr-miR2673b	TGATCTTCCTCTCCTCTTCCAGTT	24
MIR2863	lpu-miR2863	osa-miR2863b	CTTTATGTGGACTAGAGT	18
MIR2873	lpu-miR2873	osa-miR2873a	TGAGTTTGGTCTTAAATTTGGTGA	24
MIR3434	lpu-miR3434	aly-miR3434-5p	GCTGATTTCCTGATTTTGGAC	21
MIR3630	lpu-miR3630	han-miR3630-5p	GCAAGTGATGATGGAACAGACA	22
MIR4376	lpu-miR4376	stu-miR4376-5p	ATCGCAGGAGAGATGATGCCT	21
MIR4998	lpu-miR5376	gma-miR5376	TGAAGGTTTGAAGAGTTTGG	20
MIR5067	lpu-miR5067	hvu-miR5049f	TTAATATTGATCGGAGGTA	19
MIR5079	lpu-miR5079	osa-miR5079b	TTGGATCTTTGATTTTGGTGC	21
MIR5160	lpu-miR5540	osa-miR5540	ATGTGCGAGATCGACGGCCA	20
MIR5179	lpu-miR5179	bdi-miR5179	TTTTGCTCAAGACCGCGCAAC	21
MIR5185	lpu-miR5185	bdi-miR5185l-3p	AGGAGGTTGGCTTAGAAGC	19
MIR5534	lpu-miR5534	osa-miR5534a	TGAGCGACAATAGCTAGAATG	21
MIR5565	lpu-miR5565a	sbi-miR5565e	AAGTTGTTTGGCTGTTGT	18
	lpu-miR5565b	sbi-miR5565c	ACATGTGGCTGGAGGTGATCC	21
MIR5568	lpu-miR5568a	sbi-miR5568e-5p	TGATGTTTTGGATTTTCTTTC	21
	lpu-miR5568b	sbi-miR5568f-3p	TATAATTTGGAACGGAGGAAG	21
MIR5998	lpu-miR5998	ath-miR5998b	TACAGGTTGTGTTTTGTTGAG	21
MIR6020	lpu-miR6020	nta-miR6020b	TCCATGTTCTTCTGAGTATCTTCT	24
MIR6023	lpu-miR6023	stu-miR6023	TTCCATGAGACTGTTTTTGGGT	22
MIR6283	lpu-miR6283	ppe-miR6283	AAGGGTAGTGGGAAAATTTGT	21
MIR6440	lpu-miR6440	ptc-miR6440a	TTAGTTTGGTCGATTTTGAGT	21
MIR6450	lpu-miR6450	ptc-miR6450a	TGAGTCAGGGCTCAAGGCTAA	21
MIR7526	lpu-miR7526	lja-miR7526h	CTGTCAAGGTAGTTGTAACT	20
MIR7696	lpu-miR7696a	mtr-miR7696b-3p	TTTGAATTCAGAGAACTTGAAGTT	24
	lpu-miR7696b	mtr-miR7696c-5p	AAGTTCTCTGAATTCAAAAAAG	22
	lpu-miR7696c	mtr-miR7696d-3p	TTTTTGAATTCAGAGAACTTGAAG	24
MIR7723	lpu-miR7723	bdi-miR7723b-3p	AAGGGAGTAGTTCCAAAATGGA	22
undefine	lpu-miR156w	ath-miR156i	TGACAGAAGAGAGAGAGCAG	20
undefine	lpu-miR156x	vvi-miR156h	TGACAGAAGAGAGAGAGCAT	20
undefine	lpu-miR156y	zma-miR156k-5p	TGACAGAAGAGAGCGAGCAC	20
undefine	lpu-miR159y	zma-miR159e-3p	TTTGGTTTGAAGGGAGCTCC	20
undefine	lpu-miR167o	ppt-miR167	AGAAGCTGCCAGCATGATCCGA	22
undefine	lpu-miR173	aly-miR173b-3p	GTGTTCTCTGTGCAAGTTGAAGG	23
undefine	lpu-miR397k	ptc-miR397c	TCGATGAGTGAAGCATTGATG	21
undefine	lpu-miR408j	ppt-miR408a	TGCACTGCATCTTCCCTGGCT	21
undefine	lpu-miR408k	smo-miR408	TGCACTGCCTCTTCCCTGGCTG	22
undefine	lpu-miR414c	osa-miR414	CATCCGCATCATCGTCGTCATC	22
undefine	lpu-miR415	osa-miR415	CATCAGAACATAAGCAGAGCC	21
undefine	lpu-miR418	osa-miR418	TGCATGTGATGATAAAAAGACG	22
undefine	lpu-miR529f	far-miR529	AGAAGAGAGAGAGAACAGCTT	21
undefine	lpu-miR531	osa-miR531c	CTCGCCGGAGGTGCGTGCGGCCA	23
undefine	lpu-miR536b	smo-miR536	TGAGCGTGACAAGCTGTGTGC	21
undefine	lpu-miR827d	ptc-miR827	TTAGATGATCTTCAACGAAT	20
undefine	lpu-miR845h	vvi-miR845c	ACTAGGCCCTGATACCAATT	20
undefine	lpu-miR854	cme-miR854	ACTAGGCCCTGATACCAATT	20
undefine	lpu-miR866	ath-miR866-5p	GAGGAGGAACGGATTTTGTT	20
undefine	lpu-miR894	ppt-miR894	TTTCACGTCGGGTTCACCA	19
undefine	lpu-miR1028	ppt-miR1028b-3p	TTGGCATAGTGGATCTAAGACC	22
undefine	lpu-miR1048	ppt-miR1048-3p	TGTCAACACTCATATTCTGCC	21
undefine	lpu-miR1052	ppt-miR1052	ATATTCCTATTAATGATTGTG	21
undefine	lpu-miR1075	ppt-miR1075	TGTTTCAGCCATGTTTTCTAGGG	23
undefine	lpu-miR1078	ssl-miR1078	GAGATTGATTCCCTTGTGATC	21
undefine	lpu-miR1083	smo-miR1083	TAGCATGGAACGAAGCACCCG	21
undefine	lpu-miR1085	smo-miR1085-3p	TTGATATGTAGTGTAGGGAGT	21
undefine	lpu-miR1089	smo-miR1089	TGACATCATGTAGGATTGTTT	21
undefine	lpu-miR1145	cre-miR1145.2	TTTGCGTTGTCCCTGTCGGTG	21
undefine	lpu-miR1150	cre-miR1150.1	ATTAGGGACAGTGATGAGCTG	21
undefine	lpu-miR1168	cre-miR1168.2	TGGAAGGCGAAGAAG	15
undefine	lpu-miR1216	ppt-miR1216	GGGTGATGCACTTGTATC	18
undefine	lpu-miR1221	ppt-miR1221-5p	ATGGTGTGCAGGCTCAAAAAG	21
undefine	lpu-miR1441	osa-miR1441	TGACCGTATGTCGGTAAAGGC	21
undefine	lpu-miR1511c	gma-miR1511	ATCGAACCAAGCTCTGATACC	21
undefine	lpu-miR1522	gma-miR1522	ATTGCTTAGAATGAAAT	17
undefine	lpu-miR1860	osa-miR1860-5p	TTAGAAAACCAACTACCAGA	20
undefine	lpu-miR2081	ppt-miR2081	CGAGAGTTATGTGTATGATC	20
undefine	lpu-miR2088	mtr-miR2088-3p	TCCAATGTAGTCTAGG	16
undefine	lpu-miR2107	gma-miR2107	CAAAACTCTGTAGCCTGTGCC	21
undefine	lpu-miR2275a	zma-miR2275c-3p	TTCAGTTCCCTCTAATATCTTA	22
undefine	lpu-miR2275b	mes-miR2275	TTCAGTTTCCTCCAATATCTTA	22
undefine	lpu-miR2603	mtr-miR2603	TGGTATTGGTACCTTCACTGAT	22
undefine	lpu-miR2868	osa-miR2868	TGGTTTTATGTAGAAGAATT	20
undefine	lpu-miR2919	osa-miR2919	GAGGGCGGGTGGGGAAAGAG	20
undefine	lpu-miR3438	aly-miR3438-3p	TCATAACTTCATCTCTGATCG	21
undefine	lpu-miR3447	aly-miR3447-3p	TAAGAGTGTGTTTGTAATGAT	21
undefine	lpu-miR3512	ahy-miR3512	GAGCAATGATGAGAAATAGA	20
undefine	lpu-miR3624	vvi-miR3624-3p	TCAGGGCAGCAGCATACTACT	21
undefine	lpu-miR3626	vvi-miR3626-5p	CGTAGTCGATGGGAAATTG	19
undefine	lpu-miR3628	vvi-miR3628-3p	TAAGCACATGTCTCGCATG	19
undefine	lpu-miR3634	vvi-miR3634-3p	TTTCCGACTCGCACTCATGCCGT	23
undefine	lpu-miR3946	csi-miR3946	CCTTTGTAGAGAGAGAGTAGAGAG	24
undefine	lpu-miR4249	aly-miR4249	TGAATTGGAGAAGTTGAAGAC	21
undefine	lpu-miR4995	gma-miR4995	TCATAGGCAGTGGCTTGGTT	20
undefine	lpu-miR5021	ath-miR5021	AGGAGAAGAAAAAGAAGA	18
undefine	lpu-miR5023	ath-miR5023	TGTTGGTAGAGGACAAGGGG	20
undefine	lpu-miR5028	ath-miR5028	TTGGGTTTGTGATAGAGTTAAC	22
undefine	lpu-miR5054	bdi-miR5054	CCACGGTGGGCGCCA	15
undefine	lpu-miR5059	bdi-miR5059	TCCTGGGCAGCAACACCA	18
undefine	lpu-miR5072	osa-miR5072	ATCCCCAGCAGAGTCGCCA	19
undefine	lpu-miR5077	osa-miR5077	TTCGCGTCGGGTTCACC	17
undefine	lpu-miR5078	osa-miR5078	GGTAGTTCGACCGTGGAATTT	21
undefine	lpu-miR5083	osa-miR5083	ACAATTATCTGATCA	15
undefine	lpu-miR5139	rgl-miR5139	AAACCTCGCTCTGATACCA	19
undefine	lpu-miR5161	osa-miR5161	TTGGATGAGAGCGAGTATATC	21
undefine	lpu-miR5172	bdi-miR5172-5p	CGGAGCTATTAGAGCGGGATC	21
undefine	lpu-miR5182	bdi-miR5182	GATTGATCTTTGAAGACGTGC	21
undefine	lpu-miR5213	mtr-miR5213-5p	TGCGTGTGTCTTCACCTCTGA	21
undefine	lpu-miR5240	mtr-miR5240	TCCGGAAAAAATTGGGATTTGATT	24
undefine	lpu-miR5253	mtr-miR5253	ACAAAATGATTGTGTTGGAAT	21
undefine	lpu-miR5255	mtr-miR5255	GAGACTTGAAGGAGGACATGT	21
undefine	lpu-miR5297	mtr-miR5297	CGGAAGTTTCGGATAATTATT	21
undefine	lpu-miR5368	gma-miR5368	GGGACAGTCTCAGGTAGACA	20
undefine	lpu-miR5373	gma-miR5373	TGGATCTTGATTCTCGATGAT	21
undefine	lpu-miR5488	osa-miR5488	AAAGGCGATTGAGGATTTCGA	21
undefine	lpu-miR5490	osa-miR5490	TTGGATTTGTACTTAGGACA	20
undefine	lpu-miR5492	osa-miR5492	TGAAGGAAAATAGATATGGT	20
undefine	lpu-miR5498	osa-miR5498	TGAGCTGTAACATTTGATTGT	21
undefine	lpu-miR5501	osa-miR5501	TCTTGTGGCTAGATGGGTCTCC	22
undefine	lpu-miR5532	osa-miR5532	TGGAATATATGACAAGGGTGGAG	23
undefine	lpu-miR5558a	mtr-miR5558-3p	AGATTTAGAAGTTAGAAAAAAGAT	24
undefine	lpu-miR5558b	mtr-miR5558-5p	TTTTCCTATTCTAAGTCATGT	21
undefine	lpu-miR5650	ath-miR5650	TTTTTGGATGCTTAGATACTTGC	23
undefine	lpu-miR5658	ath-miR5658	TGCGATGATGATGATGAAATT	21
undefine	lpu-miR5665	ath-miR5665	TTGGTGTACACGATCTGGGAAAA	23
undefine	lpu-miR5718	bra-miR5718	ACCAGAACCAAAATCAGAACAAGT	24
undefine	lpu-miR5723	bra-miR5723	TATGTGCTGAAATATGTCTGGT	22
undefine	lpu-miR5762	gma-miR5762	AGATAGGATGAATGAACTGGC	21
undefine	lpu-miR5767	gma-miR5767	TTGGAGCACCTTTGAAGGAGT	21
undefine	lpu-miR5791	osa-miR5791	CAGGAGACTAGTGACCATTTG	21
undefine	lpu-miR5794	osa-miR5794	TGAGGAAGCACTGGTAGTAT	20
undefine	lpu-miR6034	bna-miR6034	TGATGTATATAGCTTTGGTGT	21
undefine	lpu-miR6035	bna-miR6035	TGAGTAGAACATGCAGTCTGG	21
undefine	lpu-miR6111	cca-miR6111-3p	TGCATGGGGATATATATAGAG	21
undefine	lpu-miR6114	cca-miR6114-5p	TGAAAGAAATCATGAACAACC	21
undefine	lpu-miR6157	nta-miR6157	TTAGACGTAGGCGTTGAAGAC	21
undefine	lpu-miR6170	hbr-miR6170	GAGAGAAACTGAAGAGAGGGATT	23
undefine	lpu-miR6180	hvu-miR6180	AAAAGGGTCGAGGAAAGAGGG	21
undefine	lpu-miR6189	hvu-miR6189	CTGGATGCTGTGGTGATC	18
undefine	lpu-miR6191	hvu-miR6191	TAGATTTGTGTAGAAATGACC	21
undefine	lpu-miR6196	hvu-miR6196	AGGACGTGCAGATGGAGAGA	20
undefine	lpu-miR6199	hvu-miR6199	AGGACGTGCAGATGGAGAGA	20
undefine	lpu-miR6208	hvu-miR6208	TCTTCATCAAGCTCGGCTCATC	22
undefine	lpu-miR6279	ppe-miR6279	CGAGACAAGAAGTCCGGAGACG	22
undefine	lpu-miR6281	ppe-miR6281	GATAGAGAGAGAGAGAGTGTG	21
undefine	lpu-miR6300	gma-miR6300	TCCGTTGTAGTCTAGT	16
undefine	lpu-miR6470	ptc-miR6470	TTGCTCTGATATCATATTACC	21
undefine	lpu-miR6478	ptc-miR6478	CCGACTTTAGCTCAGTTGGTTTT	23
undefine	lpu-miR6485	hbr-miR6485	AGGATGTAGAAGATCATAACATG	23
undefine	lpu-miR7519	lja-miR7519	GACAATTTTCTGAGAGGGCTAGC	23
undefine	lpu-miR7528	lja-miR7528	CAAAATGCTAATCTGAGGCTT	21
undefine	lpu-miR7692	osa-miR7692-3p	AGATGACGTGGCATGCTGACGTGG	24
undefine	lpu-miR7698	mtr-miR7698-5p	TTTCATCAAAGATTTCTCGAA	21
undefine	lpu-miR7715	bdi-miR7715-5p	AGATGGGCTTTCTGAACTGGC	21
undefine	lpu-miR7734	bdi-miR7734-5p	GAACGTGAGCTGGGTTAGA	19
undefine	lpu-miR7737	bdi-miR7737-5p	TCGGTCAATGTCATTTCAAGAGGG	24
undefine	lpu-miR7741	bdi-miR7741-3p.1	TCTTCCCTGAATAAAAATATC	21
undefine	lpu-miR7767	bdi-miR7767-5p	CCAAGATGAGTGCTCTCCC	19
undefine	lpu-miR7782	bdi-miR7782-3p	TAGCCTGCTCTGATACCATGTT	22
undefine	lpu-miR7817	ptc-miR7817a	TTTGGTTGTTGTCTTGAGACAAGT	24
undefine	lpu-miR7820	ptc-miR7820	ATTCATCTAGGGTGATCCTCT	21
undefine	lpu-miR7825	ptc-miR7825	AAGAAAGGATAGACAGACTG	20
undefine	lpu-miR8048	stu-miR8048-5p	TCATTAGTATCTCTATCTTTAG	22
undefine	lpu-miR8125	ppe-miR8125	TGGAATGAATGTGAAGAGTGT	21
undefine	lpu-miR8140	cpa-miR8140	TACTTCACGACTTGAGCTTCA	21
undefine	lpu-miR8155	cpa-miR8155	TGGTAACGTGGCTCTGATACT	21
