# Supplementary material for: Small RNA and Transcriptome Sequencing Reveal a Potential miRNA-Mediated Interaction Network That Functions during Somatic Embryogenesis in Lilium pumilum DC. Fisch
Source: Front Plant Sci. 2017 Apr 20;8:566. doi: 10.3389/fpls.2017.00566 (PMC5397531; doi:10.3389/fpls.2017.00566)
Supplement: Supplementary file 8 [file Table8.XLSX]

## Sheet: Sheet1
TABLE S8 Expression abundance (reads per million) of known miRNAs identified in Lilium pumilum DC. Fisch.
miRNA family	member	NEC	EC1	EC2	GE	TE	CE
MIR156	lpu-miR156a.1	14115.4	31205.5	10896.3	9055.09	14855.9	8564.36
	lpu-miR156a.2	130.486	270.756	98.6266	74.8307	144.589	80.4549
	lpu-miR156a.3	1.11527	5.41512	0.789013	1e-07	1e-07	1.74902
	lpu-miR156a.4	27.8817	46.0285	18.9363	14.8519	31.2625	17.4902
	lpu-miR156b.1	0.557634	1.80504	1e-07	0.571227	0.781563	0.583006
	lpu-miR156b.2	36.8038	296.026	0.789013	9.13963	10.9419	47.8065
	lpu-miR156b.3	10.595	47.8335	12.6242	9.71086	6.2525	11.6601
	lpu-miR156b.4	68.5889	112.815	28.4045	47.9831	84.4088	99.6941
	lpu-miR156b.5	1.6729	3.61008	1e-07	1.71368	1e-07	1.16601
	lpu-miR156c	11.1527	11.7328	5.52309	3.42736	9.37875	7.57908
	lpu-miR156d	22.863	23.4655	8.67914	7.99718	24.2284	17.4902
	lpu-miR156e	43.4954	83.0318	33.1385	21.1354	42.986	26.2353
	lpu-miR156f	5.57634	14.4403	4.73408	12.567	10.9419	8.74509
	lpu-miR156g	65.8008	115.523	33.1385	46.2694	46.8938	47.8065
	lpu-miR156h	16.729	49.6386	18.9363	15.9944	7.03407	6.99607
	lpu-miR156i	16.729	37.0033	9.46815	10.2821	7.03407	1.74902
	lpu-miR156j	40.7073	99.2772	33.9275	28.5614	35.9519	30.3163
	lpu-miR156k	32.9004	98.3747	22.8814	19.9929	38.2966	14.5752
	lpu-miR156l	0.557634	1e-07	1e-07	0.571227	1e-07	1e-07
	lpu-miR156m	218.035	407.036	99.4156	201.643	112.545	276.928
	lpu-miR156n	5.57634	15.3428	3.94506	5.71227	10.9419	5.83006
	lpu-miR156o	0.557634	1.80504	3.94506	0.571227	1e-07	0.583006
	lpu-miR156p	22.3053	55.0537	20.5143	21.1354	21.8838	15.1582
	lpu-miR156q	17.2866	9.92772	8.67914	7.42595	13.2866	14.5752
	lpu-miR156r	1.11527	1e-07	1e-07	1.14245	1e-07	1e-07
	lpu-miR156s	104.278	211.19	49.7078	50.268	83.6272	71.1268
	lpu-miR156t	42.3802	67.689	63.91	21.7066	17.1944	7.57908
	lpu-miR156u.1	61.3397	155.233	18.1473	36.5585	21.8838	40.2274
	lpu-miR156u.2	1455.98	3118.21	262.741	873.406	381.403	903.077
	lpu-miR156v	0.557634	1e-07	0.789013	1.14245	1e-07	1.16601
MIR159	lpu-miR319a	7.24924	5.41512	5.52309	1.71368	9.37875	13.9921
	lpu-miR319b.1	17.2866	27.0756	2.36704	18.8505	32.8256	32.6483
	lpu-miR319b.2	1e-07	6.31764	1e-07	1.14245	10.9419	4.08104
	lpu-miR319c.1	4617.21	9184.94	840.299	5798.53	11759.4	9464.52
	lpu-miR319c.2	88.6638	236.46	5.52309	121.1	135.992	234.368
	lpu-miR319d	1e-07	1e-07	1e-07	0.571227	1e-07	0.583006
	lpu-miR319e.1	134.947	238.265	6.3121	113.674	374.369	213.38
	lpu-miR319e.2	98.1435	204.872	11.8352	157.087	413.447	159.161
	lpu-miR319e.3	21.1901	26.1731	1e-07	17.1368	21.1022	42.5595
	lpu-miR319f	1e-07	1e-07	1e-07	1e-07	1.56313	5.24706
	lpu-miR319g	6.13397	9.0252	0.789013	6.2835	13.2866	12.8261
	lpu-miR319h	5.57634	11.7328	1e-07	5.14104	10.9419	16.9072
	lpu-miR4414	36.8038	80.3243	3.15605	66.2623	121.142	69.9607
	lpu-miR159a	14733.8	15238.1	21155.8	23638.5	13324.1	19197.8
	lpu-miR159b	19.5172	17.1479	19.7253	28.5614	26.5731	16.9072
	lpu-miR159c.1	19113.5	18216.5	21522.7	12186	19114.7	11217.6
	lpu-miR159c.2	20.6324	12.6353	18.9363	19.4217	12.505	19.2392
	lpu-miR159d	6.13397	1.80504	0.789013	2.85614	1.56313	0.583006
	lpu-miR159e	87.5485	97.4721	93.8925	119.958	70.3407	116.601
	lpu-miR159f	1157.65	1075.8	1360.26	820.282	1202.83	747.997
	lpu-miR159g	1.6729	0.90252	1e-07	1.71368	1e-07	2.33202
	lpu-miR159h	1e-07	1e-07	0.789013	1e-07	0.781563	1e-07
	lpu-miR159i	0.557634	0.90252	0.789013	3.42736	1.56313	3.49804
	lpu-miR159	39.592	67.689	59.176	58.8364	45.3306	61.2156
	lpu-miR159k	1.11527	1e-07	0.789013	1e-07	1.56313	1.16601
	lpu-miR159l	1196.12	1611.9	1164.58	2039.85	715.13	1795.66
	lpu-miR159m	152.792	231.948	66.2771	183.364	197.735	227.955
	lpu-miR159n	1e-07	0.90252	0.789013	0.571227	0.781563	1.74902
	lpu-miR159o	13.9408	13.5378	7.10111	9.71086	6.2525	11.6601
	lpu-miR159p	109.854	95.6671	50.4968	75.402	48.4569	83.9529
	lpu-miR159q	8.36451	10.8302	13.4132	7.99718	6.2525	7.57908
	lpu-miR159r	2.23053	5.41512	1e-07	1.14245	10.1603	15.7412
	lpu-miR159s	4.46107	6.31764	0.789013	2.28491	0.781563	5.83006
	lpu-miR159t	222.496	334.835	107.306	183.364	651.823	528.204
	lpu-miR159u	4.46107	4.5126	5.52309	7.99718	4.68938	4.08104
	lpu-miR159v	0.557634	1e-07	0.789013	1.14245	0.781563	1.16601
	lpu-miR159w	1.11527	3.61008	0.789013	0.571227	3.90781	6.41307
	lpu-miR159x	41.2649	64.0789	45.7627	67.976	38.2966	79.8718
MIR160	lpu-miR160a	1.11527	1e-07	1e-07	1e-07	1e-07	1e-07
	lpu-miR160b	134.39	166.064	41.8177	40.5571	54.7094	92.698
	lpu-miR160c	1e-07	1.80504	1e-07	1e-07	1e-07	1e-07
	lpu-miR160d	50.187	15.3428	0.789013	3.99859	37.515	84.5359
	lpu-miR160e	26.2088	47.8335	8.67914	16.5656	8.59719	23.9033
	lpu-miR160f	3.3458	1e-07	1e-07	0.571227	0.781563	1e-07
	lpu-miR160g	1.11527	1e-07	1e-07	1e-07	1e-07	1.16601
	lpu-miR160h	0.557634	0.90252	1e-07	1e-07	1e-07	1e-07
MIR162_2	lpu-miR162a	1.6729	0.90252	1.57803	0.571227	1e-07	0.583006
	lpu-miR162b	1.6729	1.80504	2.36704	0.571227	3.90781	1.16601
	lpu-miR162c	820.837	1257.21	742.461	733.455	747.956	601.662
	lpu-miR162d	0.557634	4.5126	7.10111	4.56982	2.34469	4.66405
MIR164	lpu-miR164a	2.23053	10.8302	0.789013	1.71368	8.59719	0.583006
	lpu-miR164b	0.557634	3.61008	6.3121	1e-07	1e-07	0.583006
	lpu-miR164c	2.23053	2.70756	1e-07	0.571227	1.56313	0.583006
	lpu-miR164d	1.11527	1e-07	1e-07	1e-07	1e-07	1e-07
	lpu-miR164e	28.4393	48.7361	7.89013	26.8477	85.1903	68.2117
	lpu-miR164f	1e-07	1e-07	1e-07	1e-07	0.781563	1.16601
	lpu-miR164g	3.3458	1.80504	1e-07	2.28491	14.8497	13.4091
	lpu-miR164h	4.46107	8.12268	1.57803	3.42736	3.12625	9.3281
MIR164_2	lpu-miR164b	1e-07	1e-07	1e-07	1.14245	0.781563	1e-07
MIR166	lpu-miR166a.1	1041.1	7255.36	247.75	643.202	4828.5	3896.81
	lpu-miR166a.2	0.557634	6.31764	1e-07	1e-07	3.90781	4.08104
	lpu-miR166a.3	6.6916	51.4436	14.9912	10.2821	25.01	22.7372
	lpu-miR166a.4	1.11527	7.22016	1e-07	0.571227	3.12625	6.41307
	lpu-miR166a.5	5.57634	26.1731	3.15605	4.56982	27.3547	12.8261
	lpu-miR166b.1	0.557634	1.80504	1e-07	1e-07	1e-07	0.583006
	lpu-miR166b.2	201.306	1343.85	25.2484	106.819	414.228	845.942
	lpu-miR166b.3	12.8256	26.1731	0.789013	4.56982	5.47094	15.1582
	lpu-miR166c	1e-07	1e-07	1e-07	0.571227	1e-07	0.583006
	lpu-miR166d	1.6729	0.90252	1e-07	1e-07	0.781563	0.583006
	lpu-miR166e1	339.041	768.947	123.875	334.168	963.667	1036.58
	lpu-miR166e2	3.3458	2.70756	1.57803	1.71368	2.34469	0.583006
	lpu-miR166f	243.128	45.126	4.73408	267.905	132.084	174.319
	lpu-miR166g	6.13397	85.7394	1.57803	6.85472	59.3988	52.4706
	lpu-miR166h	0.557634	1e-07	1e-07	1e-07	1e-07	0.583006
	lpu-miR166i	2.78817	25.2706	2.36704	3.42736	19.5391	39.0614
	lpu-miR166j	4.46107	1e-07	1e-07	1.71368	0.781563	3.49804
	lpu-miR166k	9.47977	3.61008	16.5693	3.42736	12.505	8.74509
	lpu-miR166l	11.1527	293.319	2.36704	12.567	60.1803	91.532
	lpu-miR166m	318.409	3583.91	124.664	203.357	2740.16	1914.01
	lpu-miR166n	2.23053	6.31764	2.36704	1.14245	6.2525	8.74509
	lpu-miR166o	7.24924	6.31764	0.789013	5.71227	3.12625	8.16209
	lpu-miR166p	1.6729	5.41512	1e-07	3.99859	57.0541	44.3085
	lpu-miR166q	35.6886	361.91	3.15605	23.4203	90.6613	240.199
	lpu-miR166r	6.6916	72.2016	2.36704	5.71227	19.5391	48.3895
	lpu-miR166s	1.6729	4.5126	1e-07	0.571227	1.56313	1.16601
	lpu-miR166t	6.6916	49.6386	1.57803	2.85614	10.1603	20.4052
	lpu-miR165	1e-07	1e-07	1e-07	0.571227	0.781563	1e-07
MIR167_1	lpu-miR167a	16.1714	30.6857	23.6704	13.1382	22.6653	19.8222
	lpu-miR167b	56.8786	51.4436	48.9188	31.4175	44.5491	51.3045
	lpu-miR167c	2.23053	0.90252	1.57803	3.42736	3.12625	1e-07
	lpu-miR167d	1e-07	1e-07	2.36704	0.571227	2.34469	1e-07
	lpu-miR167e	4584.31	5415.12	9539.95	2315.75	4977.77	1235.39
	lpu-miR167f	35.6886	39.7109	28.4045	13.1382	12.505	27.9843
	lpu-miR167g	3.3458	2.70756	0.789013	2.28491	1e-07	1.16601
	lpu-miR167h	5.0187	6.31764	5.52309	1.71368	3.12625	1e-07
	lpu-miR167i	603.36	706.673	1304.24	392.433	688.557	305.495
	lpu-miR167j	0.557634	1.80504	0.789013	1.14245	1e-07	1.16601
	lpu-miR167k	18.4019	26.1731	38.6616	7.42595	19.5391	2.91503
	lpu-miR167l	1.6729	3.61008	3.15605	2.28491	0.781563	1e-07
	lpu-miR167m	307.814	77.6167	127.031	82.2567	74.2485	22.7372
MIR167_2	lpu-miR167n	603.36	706.673	1304.24	392.433	688.557	305.495
MIR168	lpu-miR168a	381.421	369.131	117.563	310.747	185.23	207.55
	lpu-miR168b	0.557634	3.61008	1e-07	0.571227	0.781563	1e-07
	lpu-miR168c	113.757	236.46	91.5255	121.671	123.487	93.864
	lpu-miR168d	2.23053	1e-07	1e-07	1.14245	2.34469	0.583006
MIR169_1	lpu-miR169a	1e-07	66.7865	3.15605	0.571227	1e-07	1e-07
	lpu-miR169b	1e-07	1e-07	0.789013	0.571227	0.781563	1e-07
	lpu-miR169c	1e-07	2.70756	1e-07	1e-07	1e-07	1e-07
	lpu-miR169d	1.11527	3.61008	0.789013	1.14245	1e-07	1e-07
	lpu-miR169e	1.11527	1e-07	1e-07	1e-07	1e-07	0.583006
MIR169_2	lpu-miR169f	1e-07	0.90252	3.15605	1e-07	1e-07	1e-07
	lpu-miR169g	1e-07	1e-07	1e-07	1.14245	1e-07	1e-07
	lpu-miR169h	0.557634	2.70756	3.15605	1e-07	1e-07	0.583006
	lpu-miR169i	1e-07	1e-07	2.36704	1e-07	1e-07	0.583006
	lpu-miR169j	12.8256	27.0756	22.8814	9.71086	3.90781	4.08104
MIR169_3	lpu-miR169k	1e-07	1e-07	1.57803	1e-07	1e-07	1e-07
MIR169_4	lpu-miR169l	1e-07	1e-07	1e-07	1e-07	1.56313	1e-07
MIR171_1	lpu-miR171a	6.13397	18.9529	0.789013	2.28491	23.4469	22.1542
	lpu-miR171b	0.557634	1e-07	1e-07	1e-07	0.781563	1e-07
	lpu-miR171c	9.47977	9.0252	1e-07	7.42595	21.1022	11.6601
	lpu-miR171d	1e-07	0.90252	1e-07	1e-07	1e-07	1.74902
	lpu-miR171e	2.23053	0.90252	1e-07	1.14245	2.34469	1.74902
	lpu-miR171f	1.11527	1e-07	1e-07	1e-07	1e-07	1.16601
	lpu-miR171g	3.3458	2.70756	1e-07	3.99859	3.12625	1.74902
	lpu-miR171h	0.557634	1.80504	1e-07	1e-07	1e-07	0.583006
	lpu-miR171i	1.6729	0.90252	1e-07	0.571227	1.56313	8.74509
	lpu-miR171j	0.557634	1e-07	1e-07	0.571227	3.12625	5.83006
	lpu-miR171k	0.557634	2.70756	1e-07	1.14245	0.781563	1.74902
	lpu-miR171l	1e-07	1.80504	1e-07	1e-07	1e-07	1e-07
MIR171_2	lpu-miR479	0.557634	1e-07	1e-07	0.571227	1e-07	0.583006
MIR172	lpu-miR172	1.11527	6.31764	2.36704	0.571227	3.12625	1.74902
MIR319	lpu-miR319i	1.11527	1e-07	0.789013	0.571227	2.34469	1e-07
	lpu-miR319j	13.9408	17.1479	1.57803	17.1368	37.515	26.8183
	lpu-miR319k	1e-07	0.90252	1e-07	1e-07	7.03407	2.91503
	lpu-miR319l	1e-07	1e-07	1.57803	1e-07	1e-07	1e-07
	lpu-miR319m	325.1	285.196	45.7627	369.584	183.667	326.483
MIR390	lpu-miR390a	1e-07	1e-07	1e-07	0.571227	3.12625	4.08104
	lpu-miR390b	1.6729	1e-07	1e-07	1.71368	9.37875	23.9033
	lpu-miR390c	1.11527	1e-07	1e-07	0.571227	3.90781	5.83006
MIR393	lpu-miR393	5.57634	4.5126	1e-07	2.85614	1e-07	1e-07
MIR394	lpu-miR394a	176.212	32.4907	0.789013	133.667	173.507	154.497
	lpu-miR394b	1e-07	3.61008	2.36704	0.571227	1e-07	1e-07
	lpu-miR394c	1e-07	1e-07	1e-07	1.14245	1.56313	1e-07
MIR395	lpu-miR395a	42.9378	768.947	7.10111	18.2793	0.781563	6.41307
	lpu-miR395b	3.3458	770.752	29.1935	1e-07	0.781563	1.74902
	lpu-miR395c	1e-07	1e-07	1e-07	1e-07	1.56313	1e-07
	lpu-miR395d	1.11527	7.22016	1e-07	0.571227	1e-07	1e-07
	lpu-miR395e	1e-07	1.80504	1e-07	1e-07	1e-07	1e-07
	lpu-miR395f	0.557634	1e-07	1e-07	0.571227	1e-07	1e-07
	lpu-miR395g	1e-07	13.5378	0.789013	0.571227	1e-07	1e-07
	lpu-miR395h	1e-07	19.8554	0.789013	0.571227	1e-07	1e-07
	lpu-miR395i	0.557634	18.9529	1e-07	0.571227	1e-07	0.583006
	lpu-miR395j	0.557634	1e-07	1e-07	1e-07	0.781563	1e-07
	lpu-miR395k	139.408	1977.42	64.699	71.9746	7.81563	5.83006
	lpu-miR395l	1e-07	3.61008	1e-07	1e-07	1e-07	1e-07
	lpu-miR395m	1.11527	80.3243	3.94506	3.42736	1e-07	1e-07
MIR396	lpu-miR396a	22.3053	53.2487	13.4132	11.9958	7.03407	8.74509
	lpu-miR396b	1e-07	1e-07	1e-07	1.14245	1e-07	1e-07
	lpu-miR396c	253.723	788.802	265.108	138.237	178.196	102.026
	lpu-miR396d	51.3023	95.6671	35.5056	38.2722	7.81563	8.74509
	lpu-miR396e	1.11527	0.90252	9.46815	9.71086	1e-07	3.49804
	lpu-miR396f	24.5359	35.1983	14.2022	11.9958	3.90781	6.99607
	lpu-miR396g	5.57634	1.80504	2.36704	1e-07	1.56313	1e-07
	lpu-miR396h	2.23053	6.31764	3.94506	3.99859	4.68938	2.33202
	lpu-miR396i	40.1496	18.9529	6.3121	12.567	3.90781	4.08104
	lpu-miR396j	1666.77	3811.34	2166.63	1256.7	1275.51	698.441
	lpu-miR396k	71.3771	113.717	86.0024	91.9675	46.8938	50.1385
	lpu-miR396l	247.032	928.693	648.569	240.487	102.385	138.755
	lpu-miR396m	4107.53	5378.12	1895.21	1688.55	1772.58	730.507
	lpu-miR396n	183.461	287.001	31.5605	83.9704	32.0441	33.8144
	lpu-miR396o	6.13397	2.70756	6.3121	6.85472	1.56313	2.33202
	lpu-miR396p	5.57634	4.5126	1e-07	0.571227	1e-07	1e-07
	lpu-miR396q	22.3053	114.62	13.4132	14.2807	5.47094	9.9111
MIR397	lpu-miR397a	1e-07	0.90252	0.789013	1e-07	1.56313	0.583006
	lpu-miR397b	6.6916	18.0504	21.3033	15.4231	9.37875	6.99607
	lpu-miR397c	4.46107	9.92772	4.73408	1e-07	2.34469	1.74902
	lpu-miR397d	4.46107	5.41512	3.15605	2.85614	5.47094	1.74902
	lpu-miR397e	12775.9	26475.4	24030.2	15412.8	8507.31	12047.8
	lpu-miR397f	5330.98	6018.9	7512.98	4542.97	4511.18	2862.56
	lpu-miR397g	1e-07	1e-07	0.789013	1e-07	0.781563	0.583006
	lpu-miR397h	30.6699	64.0789	36.2946	28.5614	23.4469	24.4863
	lpu-miR397i	9.47977	37.0033	9.46815	10.2821	4.68938	11.6601
	lpu-miR397j	43.4954	61.3713	77.3233	37.701	23.4469	30.8993
MIR398	lpu-miR398a	4520.74	2000.89	1778.43	1934.75	2394.71	2341.35
	lpu-miR398b	24.5359	9.92772	15.7803	15.4231	11.7234	15.1582
	lpu-miR398c	15.6137	11.7328	6.3121	4.56982	8.59719	9.3281
	lpu-miR398d	729.943	582.125	204.354	475.832	256.353	770.734
	lpu-miR398e	1e-07	1e-07	1e-07	1.14245	1e-07	1.16601
	lpu-miR398f	0.557634	1e-07	1e-07	1e-07	0.781563	1e-07
MIR398_2	lpu-miR398g	36.8038	26.1731	26.8264	22.2779	31.2625	18.6562
	lpu-miR398h	0.557634	1e-07	1.57803	5.14104	1e-07	1e-07
	lpu-miR398i	12.2679	6.31764	12.6242	5.71227	7.03407	3.49804
MIR399	lpu-miR399a	1.11527	1e-07	1e-07	1e-07	1e-07	1e-07
	lpu-miR399b	7.24924	4.5126	14.9912	1.14245	1e-07	12.8261
	lpu-miR399c	28.997	23.4655	0.789013	8.56841	1e-07	2.91503
	lpu-miR399d	56.8786	72.2016	74.9562	14.8519	9.37875	50.1385
	lpu-miR399e	83.0874	46.0285	8.67914	39.9859	3.12625	20.9882
	lpu-miR399f	0.557634	1e-07	1e-07	0.571227	1e-07	1e-07
	lpu-miR399g	2.78817	1.80504	1e-07	1e-07	2.34469	1e-07
	lpu-miR399h	1.11527	1.80504	1e-07	0.571227	1e-07	2.33202
	lpu-miR399i	1602.08	564.977	362.157	472.976	155.531	286.256
	lpu-miR399j	35.1309	9.92772	14.2022	7.99718	0.781563	3.49804
MIR408	lpu-miR408a	60.7821	101.082	87.5804	63.4062	75.03	41.3934
	lpu-miR408g	3.90344	5.41512	5.52309	2.28491	1.56313	2.33202
	lpu-miR408c	430.493	808.658	742.461	326.742	353.266	191.809
	lpu-miR408d	45.726	35.1983	64.699	41.6996	18.7575	29.7333
	lpu-miR408e	9431.82	7999.03	15600.4	9043.09	5660.08	5856.3
	lpu-miR408f	45.726	38.8083	75.7452	45.1269	25.7916	34.9804
	lpu-miR408b	4365.16	3277.95	3129.22	2950.96	2244.65	2775.69
	lpu-miR408h	9.47977	21.6605	17.3583	7.42595	10.1603	7.57908
	lpu-miR408i	379.749	483.751	490.766	295.324	268.858	176.068
MIR414	lpu-miR414a	1e-07	1e-07	1e-07	1.14245	0.781563	1e-07
	lpu-miR414b	1e-07	1e-07	1e-07	1e-07	1.56313	1.16601
MIR437	lpu-miR437	1.11527	1e-07	1e-07	0.571227	1e-07	1e-07
MIR475	lpu-miR5256	2.78817	0.90252	1e-07	1.71368	2.34469	1.74902
MIR477	lpu-miR477a	1e-07	1e-07	1e-07	1.14245	1e-07	0.583006
	lpu-miR477b	0.557634	1e-07	1e-07	1.14245	1e-07	1.16601
	lpu-miR477c	1e-07	0.90252	1e-07	1e-07	1e-07	0.583006
	lpu-miR477d	1.11527	1e-07	1e-07	1e-07	1e-07	1e-07
MIR482	lpu-miR482a	1.11527	1e-07	0.789013	1e-07	1e-07	1e-07
	lpu-miR482b	6.13397	20.758	21.3033	1.71368	9.37875	32.6483
	lpu-miR482c	0.557634	1e-07	1e-07	1e-07	0.781563	1e-07
	lpu-miR482d	1e-07	1e-07	1e-07	1e-07	2.34469	1e-07
	lpu-miR482e	0.557634	1e-07	0.789013	1e-07	1e-07	1e-07
	lpu-miR2218	17.8443	21.6605	27.6154	11.4245	7.03407	7.57908
MIR528	lpu-miR528a	1e-07	0.90252	0.789013	4.56982	1e-07	1e-07
	lpu-miR528b	1e-07	1e-07	0.789013	1.14245	1e-07	1e-07
MIR529	lpu-miR529a	0.557634	251.803	1e-07	3.99859	123.487	689.696
	lpu-miR529b	1e-07	16.2454	1e-07	1e-07	21.1022	81.6209
	lpu-miR529c	1.6729	367.326	0.789013	4.56982	100.822	760.24
	lpu-miR529d	1e-07	2.70756	1e-07	1e-07	0.781563	1.16601
MIR529_2	lpu-miR529e	1e-07	0.90252	1e-07	1e-07	0.781563	1e-07
MIR774	lpu-miR774a	0.557634	1e-07	1e-07	2.28491	0.781563	1.16601
	lpu-miR774b	1.11527	1.80504	3.15605	1.14245	0.781563	0.583006
	lpu-miR774c	0.557634	0.90252	1.57803	0.571227	1.56313	2.91503
MIR827	lpu-miR827a	1.6729	1.80504	0.789013	1e-07	0.781563	0.583006
MIR827_4	lpu-miR827b	3064.2	2888.97	3705.2	799.718	471.282	1076.81
MIR827_5	lpu-miR827c	12.2679	6.31764	10.2572	1.71368	3.90781	2.33202
MIR828	lpu-miR828	3.90344	0.90252	0.789013	2.28491	0.781563	1.16601
MIR834	lpu-miR834	1e-07	1e-07	1e-07	1e-07	1e-07	1.16601
MIR838	lpu-miR838	1.6729	0.90252	1e-07	1e-07	2.34469	2.91503
MIR845_1	lpu-miR845a	20.6324	12.6353	10.2572	11.9958	8.59719	8.16209
	lpu-miR845b	3.90344	1.80504	3.15605	0.571227	2.34469	2.33202
	lpu-miR845c	1e-07	1.80504	1e-07	1e-07	1e-07	1e-07
	lpu-miR845d	5.57634	1e-07	0.789013	1.14245	0.781563	1.74902
	lpu-miR845e	3.3458	1.80504	2.36704	1.71368	2.34469	2.33202
MIR845_2	lpu-miR845f	5.57634	7.22016	5.52309	3.42736	2.34469	1.16601
MIR845_3	lpu-miR845g	6.13397	45.126	3.15605	0.571227	5.47094	5.83006
MIR859	lpu-miR859	1e-07	0.90252	1e-07	1e-07	0.781563	1e-07
MIR861	lpu-miR861	1.6729	0.90252	0.789013	0.571227	1e-07	1e-07
MIR862_2	lpu-miR5204	1e-07	1e-07	1e-07	1e-07	1e-07	1.16601
MIR902	lpu-miR902	1e-07	0.90252	0.789013	1e-07	1e-07	1e-07
MIR1023	lpu-miR1023	1e-07	1.80504	1e-07	1e-07	1e-07	1e-07
MIR1510	lpu-miR1510	1e-07	1e-07	1e-07	1e-07	1.56313	1e-07
MIR1511	lpu-miR1511a	1.6729	1.80504	2.36704	1.71368	1.56313	2.33202
	lpu-miR1511b	64.6855	36.1008	171.216	134.238	121.924	63.5477
MIR1515	lpu-miR1515	1e-07	1e-07	1e-07	1e-07	1.56313	1e-07
MIR1520	lpu-miR1520	0.557634	1e-07	1e-07	1e-07	1e-07	2.33202
MIR1521	lpu-miR1521	1e-07	1e-07	1.57803	1e-07	1e-07	1e-07
MIR1858	lpu-miR1858	1e-07	1e-07	1.57803	1e-07	1e-07	1e-07
MIR1861	lpu-miR1861	1e-07	1.80504	1.57803	1e-07	3.12625	1.74902
MIR1863	lpu-miR1863	0.557634	1e-07	1e-07	1e-07	0.781563	1e-07
MIR2108	lpu-miR2108	1e-07	3.61008	1e-07	0.571227	1e-07	1e-07
MIR2118	lpu-miR2118	39.0344	74.0066	1e-07	17.1368	78.9378	213.38
MIR2592	lpu-miR2592	0.557634	1e-07	1e-07	0.571227	0.781563	1.16601
MIR2673	lpu-miR2673	0.557634	0.90252	1.57803	1.14245	1e-07	1e-07
MIR2863	lpu-miR2863	0.557634	4.5126	3.15605	1.14245	4.68938	9.9111
MIR2873	lpu-miR2873	0.557634	1e-07	1e-07	0.571227	1e-07	1e-07
MIR3434	lpu-miR3434	1e-07	1e-07	1e-07	1e-07	1e-07	1.16601
MIR3630	lpu-miR3630	1.11527	1e-07	1e-07	1e-07	1.56313	1e-07
MIR4376	lpu-miR4376	11.1527	2.70756	50.4968	1.71368	3.12625	8.74509
MIR4998	lpu-miR5376	1e-07	1e-07	0.789013	1e-07	1e-07	0.583006
MIR5067	lpu-miR5049	1e-07	1e-07	1e-07	1e-07	1.56313	1e-07
MIR5079	lpu-miR5079	1.11527	2.70756	3.94506	2.28491	3.90781	1.74902
MIR5160	lpu-miR5540	1e-07	1e-07	1e-07	1e-07	0.781563	0.583006
MIR5179	lpu-miR5179	1e-07	0.90252	0.789013	1e-07	1e-07	1e-07
MIR5185	lpu-miR5185	0.557634	1e-07	1.57803	1e-07	0.781563	1.74902
MIR5534	lpu-miR5534	0.557634	1.80504	0.789013	1e-07	1e-07	1e-07
MIR5565	lpu-miR5565a	1.11527	0.90252	1e-07	2.28491	1.56313	1.16601
	lpu-miR5565b	2.23053	1.80504	5.52309	2.28491	2.34469	1.16601
MIR5568	lpu-miR5568a	1e-07	1e-07	1.57803	1e-07	1e-07	0.583006
	lpu-miR5568b	1e-07	1e-07	1e-07	1.14245	1e-07	1e-07
MIR5998	lpu-miR5998	1.6729	1e-07	1e-07	1e-07	1e-07	1e-07
MIR6020	lpu-miR6020	2.23053	2.70756	0.789013	1.14245	1.56313	1.16601
MIR6023	lpu-miR6023	1e-07	1e-07	0.789013	0.571227	0.781563	1.16601
MIR6283	lpu-miR6283	0.557634	1e-07	1e-07	1e-07	1e-07	0.583006
MIR6440	lpu-miR6440	0.557634	1e-07	0.789013	1e-07	1e-07	1e-07
MIR6450	lpu-miR6450	1.11527	1e-07	6.3121	1e-07	1e-07	1e-07
MIR7526	lpu-miR7526	1e-07	1e-07	1e-07	0.571227	1e-07	1.16601
MIR7696	lpu-miR7696a	1e-07	0.90252	1e-07	1.14245	1.56313	0.583006
	lpu-miR7696b	3.90344	1e-07	0.789013	0.571227	1.56313	1e-07
	lpu-miR7696c	3.3458	0.90252	2.36704	1e-07	4.68938	1.74902
MIR7723	lpu-miR7723	1.6729	1.80504	1e-07	0.571227	1.56313	1e-07
undefine	lpu-miR156w	0.557634	1e-07	1e-07	1e-07	1e-07	0.583006
undefine	lpu-miR156x	17.2866	25.2706	2.36704	7.99718	5.47094	8.16209
undefine	lpu-miR156y	27.8817	46.0285	18.9363	14.8519	31.2625	17.4902
undefine	lpu-miR159y	1e-07	0.90252	1e-07	1.14245	1e-07	1e-07
undefine	lpu-miR167o	1e-07	0.90252	1e-07	1e-07	0.781563	1e-07
undefine	lpu-miR173	1e-07	1e-07	1.57803	1e-07	1e-07	1e-07
undefine	lpu-miR397k	3.3458	1.80504	2.36704	2.85614	1.56313	2.33202
undefine	lpu-miR408j	5.0187	5.41512	5.52309	6.85472	8.59719	1.16601
undefine	lpu-miR408k	45.1683	25.2706	20.5143	12.567	8.59719	8.16209
undefine	lpu-miR414c	1e-07	1e-07	0.789013	1e-07	0.781563	1e-07
undefine	lpu-miR415	1e-07	0.90252	1e-07	1e-07	1e-07	0.583006
undefine	lpu-miR418	0.557634	0.90252	0.789013	1e-07	0.781563	1.16601
undefine	lpu-miR529f	1e-07	1.80504	1e-07	1e-07	1e-07	5.24706
undefine	lpu-miR531	1e-07	1e-07	0.789013	0.571227	1e-07	1e-07
undefine	lpu-miR536b	1e-07	1e-07	1e-07	1.14245	1e-07	1e-07
undefine	lpu-miR827d	51.3023	49.6386	73.3782	15.9944	7.81563	22.1542
undefine	lpu-miR845h	1e-07	1e-07	1e-07	1.14245	1e-07	1e-07
undefine	lpu-miR845i	0.557634	0.90252	1.57803	1e-07	1e-07	1e-07
undefine	lpu-miR866	1e-07	1e-07	1e-07	1e-07	1e-07	1.16601
undefine	lpu-miR894	50.7447	125.45	134.132	115.959	70.3407	73.4588
undefine	lpu-miR1028	3.3458	1e-07	1e-07	0.571227	1.56313	2.33202
undefine	lpu-miR1048	0.557634	0.90252	1e-07	1e-07	1e-07	1e-07
undefine	lpu-miR1052	1e-07	1e-07	1e-07	1e-07	1e-07	1.16601
undefine	lpu-miR1075	1e-07	1e-07	1e-07	1e-07	1.56313	1e-07
undefine	lpu-miR1078	0.557634	1e-07	1e-07	1e-07	1e-07	0.583006
undefine	lpu-miR1083	1e-07	7.22016	1e-07	1e-07	1e-07	1e-07
undefine	lpu-miR1085	1e-07	1.80504	0.789013	1e-07	1e-07	0.583006
undefine	lpu-miR1089	1e-07	1e-07	1.57803	1e-07	1e-07	1e-07
undefine	lpu-miR1145	1e-07	1.80504	1e-07	1e-07	1e-07	1.16601
undefine	lpu-miR1150	0.557634	0.90252	1e-07	0.571227	1e-07	1e-07
undefine	lpu-miR1168	1e-07	1e-07	1e-07	1.14245	1e-07	0.583006
undefine	lpu-miR1216	1e-07	1e-07	1e-07	1e-07	1e-07	1.16601
undefine	lpu-miR1221	1e-07	1e-07	1.57803	1e-07	1e-07	1e-07
undefine	lpu-miR1441	0.557634	1.80504	1e-07	1.14245	1e-07	1e-07
undefine	lpu-miR1511c	21.1901	27.9781	18.1473	19.9929	25.01	26.8183
undefine	lpu-miR1522	1e-07	1e-07	1e-07	1e-07	1e-07	1.16601
undefine	lpu-miR1860	1e-07	1e-07	1e-07	1e-07	0.781563	0.583006
undefine	lpu-miR2081	0.557634	1e-07	1e-07	1e-07	0.781563	1e-07
undefine	lpu-miR2088	1e-07	1e-07	1e-07	0.571227	1e-07	0.583006
undefine	lpu-miR2107	0.557634	1e-07	1e-07	0.571227	1e-07	1e-07
undefine	lpu-miR2275a	1e-07	0.90252	4.73408	1e-07	1e-07	1.16601
undefine	lpu-miR2275b	1e-07	0.90252	1e-07	1e-07	1e-07	0.583006
undefine	lpu-miR2603	1e-07	1.80504	1e-07	1e-07	1e-07	1e-07
undefine	lpu-miR2868	1e-07	1e-07	0.789013	1e-07	0.781563	1e-07
undefine	lpu-miR2919	1e-07	1e-07	0.789013	0.571227	1e-07	1e-07
undefine	lpu-miR3438	3.90344	4.5126	4.73408	1.71368	4.68938	1.16601
undefine	lpu-miR3447	0.557634	1e-07	1e-07	1e-07	1.56313	2.91503
undefine	lpu-miR3512	1e-07	1.80504	0.789013	0.571227	1e-07	1e-07
undefine	lpu-miR3624	1e-07	0.90252	1e-07	1e-07	0.781563	1e-07
undefine	lpu-miR3626	3.90344	3.61008	10.2572	1.14245	5.47094	4.66405
undefine	lpu-miR3628	1e-07	1.80504	1e-07	1e-07	1e-07	1e-07
undefine	lpu-miR3634	1e-07	1e-07	1e-07	1e-07	4.68938	1e-07
undefine	lpu-miR3946	1e-07	1e-07	1e-07	0.571227	1e-07	1.16601
undefine	lpu-miR4249	1e-07	0.90252	1.57803	1.14245	1.56313	1e-07
undefine	lpu-miR4995	5.0187	12.6353	25.2484	13.7094	3.12625	5.83006
undefine	lpu-miR5021	1e-07	1e-07	1e-07	1e-07	0.781563	1.74902
undefine	lpu-miR5023	0.557634	1e-07	1e-07	1e-07	1e-07	0.583006
undefine	lpu-miR5028	0.557634	1e-07	0.789013	1e-07	1e-07	0.583006
undefine	lpu-miR5054	47.3989	61.3713	89.9475	171.368	188.357	102.026
undefine	lpu-miR5059	7.24924	5.41512	11.8352	18.2793	21.8838	13.9921
undefine	lpu-miR5072	1.6729	2.70756	1e-07	3.42736	7.81563	5.83006
undefine	lpu-miR5077	1.11527	1e-07	0.789013	0.571227	1e-07	1e-07
undefine	lpu-miR5078	50.7447	296.929	464.729	41.1283	73.4669	81.0379
undefine	lpu-miR5083	141.081	483.751	119.93	195.931	407.194	568.431
undefine	lpu-miR5139	21.7477	12.6353	21.3033	21.7066	94.5691	93.864
undefine	lpu-miR5161	0.557634	1e-07	0.789013	1e-07	1e-07	1e-07
undefine	lpu-miR5172	6.13397	1e-07	1e-07	7.42595	3.12625	4.66405
undefine	lpu-miR5182	1.11527	1e-07	1e-07	1e-07	1e-07	1e-07
undefine	lpu-miR5213	1e-07	1e-07	3.15605	0.571227	1e-07	1e-07
undefine	lpu-miR5240	4.46107	0.90252	1e-07	4.56982	5.47094	7.57908
undefine	lpu-miR5253	1e-07	1.80504	1e-07	1.14245	1e-07	1e-07
undefine	lpu-miR5255	1e-07	1e-07	1e-07	1e-07	1e-07	1.16601
undefine	lpu-miR5297	1e-07	4.5126	1e-07	0.571227	0.781563	1.16601
undefine	lpu-miR5368	34.5733	249.998	426.856	106.248	61.7435	55.3856
undefine	lpu-miR5373	0.557634	1e-07	1.57803	1.14245	1e-07	0.583006
undefine	lpu-miR5488	1e-07	1e-07	1e-07	1e-07	2.34469	1e-07
undefine	lpu-miR5490	1.11527	0.90252	1e-07	1e-07	1e-07	1e-07
undefine	lpu-miR5492	1e-07	1e-07	5.52309	0.571227	1e-07	1e-07
undefine	lpu-miR5498	1.11527	1e-07	1e-07	1e-07	1e-07	1e-07
undefine	lpu-miR5501	1e-07	1e-07	0.789013	1e-07	0.781563	1.16601
undefine	lpu-miR5532	1.11527	1e-07	1e-07	1e-07	1e-07	1e-07
undefine	lpu-miR5558a	3.3458	1.80504	0.789013	0.571227	2.34469	1.16601
undefine	lpu-miR5558b	1.11527	0.90252	1e-07	1e-07	1e-07	1e-07
undefine	lpu-miR5650	1.6729	0.90252	0.789013	1e-07	1e-07	0.583006
undefine	lpu-miR5658	75.8382	135.378	92.3145	70.2609	85.9719	108.439
undefine	lpu-miR5665	1.11527	1e-07	1e-07	1e-07	1e-07	1e-07
undefine	lpu-miR5718	6.13397	5.41512	3.15605	3.42736	7.03407	3.49804
undefine	lpu-miR5723	1e-07	3.61008	2.36704	1e-07	0.781563	3.49804
undefine	lpu-miR5762	1e-07	0.90252	1.57803	1e-07	1e-07	1e-07
undefine	lpu-miR5767	0.557634	1e-07	1e-07	1e-07	1e-07	0.583006
undefine	lpu-miR5791	0.557634	1e-07	1e-07	0.571227	1e-07	0.583006
undefine	lpu-miR5794	1.11527	0.90252	1e-07	0.571227	1e-07	1.16601
undefine	lpu-miR6034	1.11527	2.70756	4.73408	1e-07	0.781563	0.583006
undefine	lpu-miR6035	1.11527	1e-07	1.57803	1e-07	1e-07	1e-07
undefine	lpu-miR6111	1.11527	3.61008	2.36704	1e-07	0.781563	0.583006
undefine	lpu-miR6114	1.11527	1e-07	2.36704	1.14245	1.56313	1.74902
undefine	lpu-miR6157	2.23053	0.90252	1.57803	1.14245	1e-07	1.16601
undefine	lpu-miR6170	0.557634	0.90252	1.57803	1.14245	1e-07	1.16601
undefine	lpu-miR6180	1.11527	1e-07	1e-07	1e-07	1e-07	1e-07
undefine	lpu-miR6189	1e-07	1e-07	1e-07	1e-07	1.56313	1e-07
undefine	lpu-miR6191	1e-07	1e-07	0.789013	0.571227	1e-07	1e-07
undefine	lpu-miR6196	1e-07	1e-07	1e-07	1.14245	1e-07	1e-07
undefine	lpu-miR6199	1e-07	0.90252	1e-07	0.571227	1e-07	1e-07
undefine	lpu-miR6208	1e-07	2.70756	1e-07	1e-07	1e-07	1e-07
undefine	lpu-miR6279	1e-07	0.90252	1e-07	0.571227	1.56313	0.583006
undefine	lpu-miR6281	3.3458	1e-07	1e-07	1e-07	1e-07	1e-07
undefine	lpu-miR6300	11162.7	6095.62	4168.35	20305.4	10867.6	11807.6
undefine	lpu-miR6470	1.6729	1e-07	1e-07	0.571227	0.781563	0.583006
undefine	lpu-miR6478	235.879	79.4217	178.317	135.381	181.323	99.111
undefine	lpu-miR6485	1e-07	0.90252	1e-07	1e-07	1e-07	0.583006
undefine	lpu-miR7519	1e-07	1e-07	1e-07	1e-07	1.56313	1.16601
undefine	lpu-miR7528	1e-07	3.61008	1e-07	1e-07	1e-07	0.583006
undefine	lpu-miR7692	3.3458	1e-07	1e-07	1e-07	1e-07	1.16601
undefine	lpu-miR7698	0.557634	1e-07	1e-07	0.571227	1e-07	1.16601
undefine	lpu-miR7715	1e-07	1e-07	1.57803	1e-07	3.12625	1e-07
undefine	lpu-miR7734	1e-07	1e-07	1e-07	0.571227	1e-07	1.16601
undefine	lpu-miR7737	1.6729	1e-07	1e-07	1e-07	1e-07	1e-07
undefine	lpu-miR7741	1.11527	1e-07	1e-07	1e-07	1e-07	1e-07
undefine	lpu-miR7767	1086.83	3954.84	7336.24	1325.82	874.569	1420.2
undefine	lpu-miR7782	1e-07	1e-07	1e-07	1.14245	0.781563	0.583006
undefine	lpu-miR7817	1e-07	1e-07	1e-07	0.571227	1e-07	0.583006
undefine	lpu-miR7820	1.11527	1e-07	0.789013	0.571227	1e-07	1e-07
undefine	lpu-miR7825	1e-07	0.90252	0.789013	1e-07	3.12625	0.583006
undefine	lpu-miR8048	2.23053	1e-07	1e-07	0.571227	0.781563	1e-07
undefine	lpu-miR8125	1.11527	1e-07	1e-07	0.571227	1e-07	1e-07
undefine	lpu-miR8140	1e-07	1e-07	1e-07	1e-07	0.781563	0.583006
undefine	lpu-miR8155	1.11527	1.80504	0.789013	1.14245	2.34469	0.583006
