# Supplementary material for: Small RNA and Transcriptome Sequencing Reveal a Potential miRNA-Mediated Interaction Network That Functions during Somatic Embryogenesis in Lilium pumilum DC. Fisch
Source: Front Plant Sci. 2017 Apr 20;8:566. doi: 10.3389/fpls.2017.00566 (PMC5397531; doi:10.3389/fpls.2017.00566)
Supplement: Supplementary file 9 [file Table9.XLSX]

## Sheet: Sheet1
TABLE S9 Novel miRNAs identified in Lilium pumilum DC. Fisch.
miRNA	location	P2	P3	P4	P5	P6	Mature sequence (5'–3')	Size	LP (nt)	Precursor	MFE (kcal/mol)	miRNA*	Star sequence (5'–3')	Size	Total miRNA* reads	P1	P2	P3	P4	P5	P6
lpu-miRn1	c42230_g1_i5_14046_1	39470.8	13050.1	13657.9	19851.4	12277.8	TGACAGAAGAGAGTGAGCAC	20	85	UGACAGAAGAGAGUGAGCACACACCGUGAAUGAUAUAAAAGCGGUAUACCGUCUGCGUUGCGUGCUCACUACUCUUUCUGUCAGC	-39.8	lpu-miRn1*	TGCTCACTACTCTTTCTGTCAGC	23	581	80.8608	159.772	100.794	74.6752	53.1806	24.279
lpu-miRn2a	c48888_g2_i2_25037_1	6069.29	13421.2	9880.99	5905.05	5311.21	TGCACTGCCTCTTCCCTGGC	20	83	GAAGGGAUGAGGCAGAGCAUGAGAAGGGGUGGGCAACCAUAGCAUGUGUUGCUGCCCCUCCCAUGCACUGCCUCUUCCCUGGC	-50.3	lpu-miRn2a*	GAAGGGATGAGGCAGAGCATG	21	4521	528.658	1013.94	953.876	524.266	547.86	294.29
lpu-miRn2b	c48888_g6_i3_25043_1	6069.29	13421.2	9880.99	5905.05	5311.21	TGCACTGCCTCTTCCCTGGC	20	83	GAAGGGAUGAGGCAGAGCAUGAGAUGGCGUGGGCGAACAAAGCGUGGGUUGCUGCCCCUCCCAUGCACUGCCUCUUCCCUGGC	-40.9	lpu-miRn2b*	not detected		-	-	-	-	-	-	-
lpu-miRn2c	c48888_g2_i1_25019_1	6069.29	13421.2	9880.99	5905.05	5311.21	TGCACTGCCTCTTCCCTGGC	20	82	GAAGGGACGAGGCAGAGCAUGAGAUGGUGUGGGCAACAAAGCGUGGGUUGCUGCCCCUCCCAUGCACUGCCUCUUCCCUGGC	-42.4	lpu-miRn2c*	GAAGGGACGAGGCAGAGCATG	21	2897	409.817	495.703	558.948	386.463	337.145	217.775
lpu-miRn3a	c348_g1_i1_57_1	8927.77	318.875	1261.01	6518.13	5417.89	TCGGACCAGGCTTCATTCCCC	21	71	GGAAUGUUGUCUGGCUCGUGGCAGCAAUGGACUGUUCAGUCCUCGGGAUCUCGGACCAGGCUUCAUUCCCC	-29.8	lpu-miRn3a*	GGAATGTTGTCTGGCTCGTGG	21	3338	268.311	590.951	83.384	364.138	728.474	760.005
lpu-miRn3b	c128738_g1_i1_36934_1	8877.59	314.294	901.491	6351.57	5200.85	TCGGACCAGGCTTCATTCCCC	21	68	GGAAUGUUGUCUGGCUCGAGGAGGCCCUAUCUCAUGAGAGAGAGACCUCGGACCAGGCUUCAUUCCCC	-32.4	lpu-miRn3b*	GGAATGTTGTCTGGCTCGAGG	21	2123	121.291	304.181	66.8905	107.779	581.976	614.331
lpu-miRn4	c37902_g1_i1_11109_1	10553.1	4570.54	3963.94	3789.87	1758.39	TTCCACAGCTTTCTTGAACTG	21	75	UUCCACAGCUUUCUUGAACUGCAUCCAUCCAUGGUUGCUGAGAUCUGAAUUGCAGUUCAAUAAAGCUGUGGGAAA	-34.8	lpu-miRn4*	GTTCAATAAAGCTGTGGGAAA	21	2202	271.986	872.601	295.051	167.057	205.699	119.188
lpu-miRn5	c94588_g1_i1_33526_1	5054.32	3510.37	7300.46	5896.02	6284.57	TTTGGACTGAAGGGAGCTCC	20	80	GAGUUUCUUUCAGUCUAGAGCAACUGUAAGAACUCUCCUUUGGUUCUUUGGUUUCAUUGUUUUGGACUGAAGGGAGCUCC	-37.4	lpu-miRn5*	GAGTTTCTTTCAGTCTAGAGC	21	10	3.06291	1e-07	0.916308	1e-07	4.01363	1e-07
lpu-miRn6	c9976_g2_i1_1490_1	4873.04	184.178	712.878	4136.05	3283.55	TCGGACCAGGCTTCATTCCTC	21	86	GGAAUGCUGUCUGGUUCAAGGAAUUCUGUCAUGGUGAAAUUUUUUUCAUCACGACUUGUGAGAUCUCGGACCAGGCUUCAUUCCUC	-38.3	lpu-miRn6*	GGAATGCTGTCTGGTTCAAGG	21	42	3.06291	7.16925	2.74892	0.769847	9.03067	12.5073
lpu-miRn7	c23213_g1_i2_4522_1	3863.2	66.8905	625.116	1057.59	958.651	TGTGCCATGCTGGATGCGTCT	21	64	ACGCAUACAACGUGGUACUACCGUUACCCUUGAGGAGUCUGGUUGUGCCAUGCUGGAUGCGUCU	-27.8	lpu-miRn7*	ACGCATACAACGTGGTACTAC	21	113	9.18873	26.6287	1.83262	8.46832	15.0511	32.372
lpu-miRn8a	c43035_g1_i4_14637_1	540.767	743.126	438.043	221.753	176.574	TGCACCTCCTCCTCCTTTTCC	21	84	GAAGGGACGAGGAAGAGCAUGAGAUAAGGCGAGCAACAAGAAUACGUGUUGCCGCCUUUCCCAUGCACCUCCUCCUCCUUUUCC	-42.7	lpu-miRn8a*	GAAGGGACGAGGAAGAGCATG	21	165	12.8642	62.4749	23.824	23.0954	12.0409	11.0359
lpu-miRn8b	c43035_g1_i1_14617	540.767	743.126	438.043	221.753	176.574	TGCACCTCCTCCTCCTTTTCC	21	84	GAAGGGAUGAGGAAGAGCAUGAGAUGAGGCGAGGAACAAGAACACGUGUUGCCGCCUUUCCCAUGCACCUCCUCCUCCUUUUCC	-38.3	lpu-miRn8b*	GAAGGGATGAGGAAGAGCATG	21	27	1.22516	7.16925	4.58154	3.84924	4.01363	2.9429
lpu-miRn9	c60283_g1_i1_30377_1	3770	111.79	123.176	11.0375	16.9217	TGAAGTGTTTGGGGGAACTCC	21	85	AGUUCCUUCAUCCACUUCAGUGGAUCGAUAGCUACCACCUCUUGGUGGCAUGCAUGUUUCUCACUGAAGUGUUUGGGGGAACUCC	-44.3	lpu-miRn9*	AGTTCCTTCATCCACTTCAGT	21	10	0.612582	9.21761	1e-07	1e-07	1e-07	1e-07
lpu-miRn10	c10517_g2_i1_1644_1	533.597	205.253	625.116	435.479	418.628	TTTACTGCCACCATCTGCCTGC	22	87	AGGUGAUCGUGGGCAGUGAUGGUGCUCAGAUCUCAGAUCGUCUGUUUCGCGGAGAUCUGAGUAUCUUUACUGCCACCAUCUGCCUGC	-45	lpu-miRn10*	AGGTGATCGTGGGCAGTGATGG	22	46	7.96356	7.16925	2.74892	6.92862	9.03067	3.67863
lpu-miRn11	c10517_g1_i1_1642_1	603.242	163.103	532.734	252.859	413.478	TTCACTGCCACCATCCGCCTGT	22	79	GCAGAUCGUGAGCAGUGAUGAUGUUCAGAUCCUCUGUCUUGCGGAGAUCUGAGUAUCUUCACUGCCACCAUCCGCCUGU	-40.3	lpu-miRn11*	GCAGATCGTGAGCAGTGATGA	21	130	23.8907	14.3385	10.0794	18.4763	21.0716	15.4503
lpu-miRn12	c64022_g1_i1_30703_1	398.406	19.2425	355.669	346.176	569.452	TGTGCCATGCTGTGTGCGTCC	21	61	ACGUGCACAGCAUGGUACGAUCACUGUUAAGCAGCGCGAUUGUGCCAUGCUGUGUGCGUCC	-39.6	lpu-miRn12*	ACGTGCACAGCATGGTACGATC	22	2	0.612582	1.02418	1e-07	1e-07	1e-07	1e-07
lpu-miRn13	c7011_g1_i1_1077_1	235.561	99.8775	216.327	135.46	150.824	CCTGCCTTGCGCCAACTGAAT	21	69	UCGCUUGGUGCAGGUCGGGAACGAUCUCCGAUUUCGGCUAGAUCGCUUCCUGCCUUGCGCCAACUGAAU	-38.2	lpu-miRn13*	TCGCTTGGTGCAGGTCGGGAA	21	1135	127.417	278.577	108.124	165.517	163.555	116.98
lpu-miRn14	c58530_g1_i1_30216_1	40.9672	11.912	49.2702	316.073	108.152	TATCCTGAGGTCGAGAGTTCG	21	39	UAUCCUGAGGUCGAGAGUUCGAAGCUCUCUGACCUCAUU	-19.8	lpu-miRn14*	AAGCTCTCTGACCTCATT	18	1	0.612582	1e-07	1e-07	1e-07	1e-07	1e-07
lpu-miRn15	c23806_g1_i1_4672_1	110.611	38.4849	20.7859	111.378	283.255	TTCCCAATACCTCTCATGCCAA	22	75	GGCAUGAGUCUGGCUUGAGAACUCGACACUCUCAUCUCGUGGGGUGGCAGAAUUUCCCAAUACCUCUCAUGCCAA	-26.2	lpu-miRn15*	GGCATGAGTCTGGCTTGAGAACT	23	8	0.612582	1.02418	1e-07	1e-07	1.00341	3.67863
lpu-miRn16	c7641_g1_i2_1160_1	65.5475	31.1545	7.69847	6.02044	50.0294	CGGCAACACCTCCTCTGGCAGT	22	87	CGGCAACACCUCCUCUGGCAGUCGGCGGCUUAGGCAAGUUGAGUGCAGCCACCAAAGCUUGCCUACUGCCAAAGGAGAAUUGCCCCG	-43.7	lpu-miRn16*	TGCCAAAGGAGAATTGCCCCG	21	112	25.1159	13.3143	18.3262	9.23816	1.00341	18.3932
lpu-miRn17	c7641_g1_i1_1158_1	11.266	23.824	7.69847	4.01363	38.2578	GGGCAACGCCTCCTCTGGCAGT	22	87	GGGCAACGCCUCCUCUGGCAGUCGGCGGUUCAGGCGAGUUGAGUAUAGCCUCCAAAGAUUGCCUACUGCCAAAGGAGAAUUGCCCCG	-43.3	lpu-miRn17*	TGCCAAAGGAGAATTGCCCCG	21	112	25.1159	13.3143	18.3262	9.23816	1.00341	18.3932
lpu-miRn18	c148595_g1_i1_38781_1	767.11	297.8	279.454	275.937	325.191	TTCCTATGTCACTCAATCCAA	21	61	GGAUUGUCUACAUUAGGAAAGACGGGAGAUCUCCCACACUUUCCUAUGUCACUCAAUCCAA	-25.7	lpu-miRn18*	GGATTGTCTACATTAGGAAAGA	22	1	1e-07	1e-07	1e-07	1e-07	1e-07	0.735726
lpu-miRn19	72469_g1_i1_31541_1	4.09672	88.8819	3.84924	4.01363	13.9788	ATCGCAGGAGAGATGATGCCC	21	84	AUCGCAGGAGAGAUGAUGCCCUUGCUGUCUGAAAACCAUGUUUAUCAACAGCAGACAUGCAGUGGCAUCAUUUUACUGCGACGG	-39.7	lpu-miRn19*	GGCATCATTTTACTGCGACGG	21	9	1e-07	1.02418	7.33046	1e-07	1e-07	1e-07
lpu-miRn20	c74210_g1_i1_31681_1	10.2418	1.83262	6.15878	12.0409	11.7716	TGTTCTTCGAACTTATCTCTC	21	44	AGGGAUAGGUUGGAAGACCUAUAUGUUCUUCGAACUUAUCUCUC	-20	lpu-miRn20*	AGGGATAGGTTGGAAGACCT	20	56	4.90065	7.16925	1e-07	2.30954	6.02044	23.5432
lpu-miRn21	c16463_g1_i1_2866_1	13.3143	1e-07	10.7779	24.0818	17.6574	TGATTGAGCCGTGCCAATATC	21	77	UAUUGGUCCGGUUCAAUCAGAAACAGGUGAUCUGAUAAGCUCAGGGCUCUGUUCUUUGAUUGAGCCGUGCCAAUAUC	-38.8	lpu-miRn21*	TATTGGTCCGGTTCAATCAGA	21	3	1e-07	1.02418	1e-07	1e-07	1.00341	0.735726
lpu-miRn22	c3533_g1_i1_486_1	5.1209	4.58154	18.4763	1.00341	1.47145	AGGTAGTCTTTGTTACTGTGGTGT	24	74	UCUCUGCUGCCAGGAAAACUGAAUUUAGCCCCCUGAAUUUGGGUUUUUUCAGGUAGUCUUUGUUACUGUGGUGU	-18.3	lpu-miRn22*	TCTCTGCTGCCAGGAAAACTGAAT	24	7	1.83775	2.04836	1e-07	1e-07	1.00341	0.735726
lpu-miRn23	c85045_g1_i1_32671_1	24.5803	0.916308	0.769847	1e-07	1e-07	TGAAGTGTTTGGGGAAACTCC	21	89	AGUUCCUUCAACCACUUCAGUGGAUCUAUAGCAACCACCUCUUGGUGGCAUGCAUGGAUGUAUCUCACUGAAGUGUUUGGGGAAACUCC	-40.3	lpu-miRn23*	AGTTCCTTCAACCACTTCAGT	21	30	1.22516	27.6528	1e-07	0.769847	1e-07	1e-07
lpu-miRn24	c53431_g1_i1_29762_1	10.2418	6.41415	0.769847	7.02385	2.9429	AGTCACAGTAACGAGAGCCTTATG	24	60	UGAGGCUCCCGCCACUGCGGCUGUCGACCUUCGCUCAGUCACAGUAACGAGAGCCUUAUG	-28.5	lpu-miRn24*	TGAGGCTCCCGCCACTGCGGCTGT	24	14	0.612582	7.16925	2.74892	0.769847	1.00341	0.735726
lpu-miRn25	c45712_g2_i1_17179_1	1e-07	3.66523	1e-07	2.00681	1.47145	TCTTTTGGATCTGCTCCCTGA	21	60	AGGGAAGAGAUCCAAAAGAAGGAGUUGAUAUCAAUUUCUUCUUUUGGAUCUGCUCCCUGA	-37.2	lpu-miRn25*	AGGGAAGAGATCCAAAAGAAGGAGT	25	2	1e-07	1e-07	0.916308	0.769847	1e-07	1e-07
lpu-miRn26	c34945_g1_i1_9056_1	1.02418	1e-07	3.07939	9.03067	11.0359	GAGAAGCATCGACTCTCTGACGGT	24	82	GGUGGUGAAGUGGGUGCUGCUGACGCCGGACGAGCAGCGGUCCAUCGAUUCCGCCCGCGAGAAGCAUCGACUCUCUGACGGU	-24.3	lpu-miRn26*	GGTGGTGAAGTGGGTGCTGCTGAC	24	1	1e-07	1e-07	1e-07	1e-07	1.00341	1e-07
lpu-miRn27	c49330_g1_i4_27174_1	8.19343	2.74892	1.53969	5.01704	8.82871	TCGTGACCAAATCATCCTTGC	21	88	UCGUGACCAAAUCAUCCUUGCGUUUUAUAGAUACGCCACUUCCAAAGGAUGUUAUUCUUUACAGAGACGAGGAUGAAUGGUCUAGUUG	-23.74	lpu-miRn27*	CGAGGATGAATGGTCTAGTTG	21	1	1e-07	1.02418	1e-07	1e-07	1e-07	1e-07
lpu-miRn28	c21490_g1_i1_3953_1	37.8946	0.916308	177.835	220.75	192.76	TTGGCATTCTGTCCACCTCC	20	71	UUGGCAUUCUGUCCACCUCCAUUGUAUGGUCAAGGGGAUGGACAGGGAUGGAGGUGGGCAGCCUGCCAACA	-39.6	lpu-miRn28*	not detected	-	-	-	-	-	-	-	-
lpu-miRn29	c6751_g1_i1_1051_1	165.917	45.8154	45.421	48.1636	89.7586	TGCCTGGCTCCCTGAATGCCA	21	82	UGCCUGGCUCCCUGAAUGCCAUUCAAGGAGUAUAUCAAAAGUUUGAGAUGCUUUGUGAUUGGCAUCCAUGGAGUCAUGCAGA	-39.7	lpu-miRn29*	not detected	-	-	-	-	-	-	-	-
lpu-miRn30	c48867_g1_i2_24916_1	3488.35	300.549	1162.47	489.663	1114.63	TGACAGAAGATAGTGAGCAT	20	85	UGACAGAAGAUAGUGAGCAUAGACCGGGAAUGAUAUAAAAGGGGUAUACCGCCUGCGUUGCGAGCUCACCACUCUUCCUGUCAGC	-29.6	lpu-miRn30*	not detected	-	-	-	-	-	-	-	-
lpu-miRn31	c45182_g1_i3_16800_1	9.21761	6.41415	8.46832	18.0613	18.3932	TCTTTGAAGACGTGTTAACATC	22	60	UCUUUGAAGACGUGUUAACAUCUCACUUUCAAGGGGUGUUAGCAUAAUUCUUCAAGGAGU	-27.6	lpu-miRn31*	not detected	-	-	-	-	-	-	-	-
lpu-miRn32	c50254_g1_i1_29475_1	1.02418	1.83262	12.3176	3.01022	8.09299	CGACGCCGGCGGGGGCCT	18	69	GUCGUCGUCGGCGGGCGGGCCCCCGAGGGCGGCGCCGGCCCCGGGGUUCGACGACGCCGGCGGGGGCCU	-45.4	lpu-miRn32*	not detected	-	-	-	-	-	-	-	-
lpu-miRn33	c45064_g2_i6_16663_1	342.076	476.48	301.01	293.998	195.703	TCAGTTATTGCCGCCGTTATG	21	62	UCAGUUAUUGCCGCCGUUAUGGCCGAGCAUGCCUGGCCAUAACGGCGGCAAUCACGGAGGUG	-39.8	lpu-miRn33*	ACGGCGGCAATCACGGAGGTG	21	1017	157.434	287.794	110.873	116.247	96.3271	81.6656
lpu-miRn34	c73556_g1_i1_31632_1	14.3385	19.2425	30.024	13.0443	16.9217	TTTTTGGACCCGAAAACCTTG	21	83	UUUUUGGACCCGAAAACCUUGGAUUCACCUACCCGUUCAAAAAACAGAUAGGUGGAUCCAGGGUUUUCGGGUCCAAAAAGAUU	-55.1	lpu-miRn34*	TTCGGGTCCAAAAAGATT	18	9	2.45033	1e-07	1.83262	1e-07	2.00681	0.735726
lpu-miRn35	c33469_g1_i1_8322_1	200.739	2047.95	132.414	136.463	116.245	AAGGGAAGAGGGAGAAGCCGG	21	75	UUCUCCCUCCUCCCUCCCUUUUUCAUCGCCCCACCUCGGUCGCCAAGAAGAAGGAAGGGAAGAGGGAGAAGCCGG	-38.3	lpu-miRn35*	TTCTCCCTCCTCCCTCCCTTT	21	11	1.83775	1.02418	4.58154	1.53969	1e-07	1e-07
lpu-miRn36	c37520_g2_i1_10866_1	35.8463	68.7231	3.84924	97.3305	68.4225	TCCGGACGTAGAAATAACTAC	21	93	GUAGGUAAUCUACGUCCGGACAUGGGUAAUCUAUGUCCGGACGUAGGUGAGCUGGACAUAGAAAUAUCUAUGUCCGGACGUAGAAAUAACUAC	-54.9	lpu-miRn36*	GTAGGTAATCTACGTCCGGACA	22	18	4.28807	2.04836	1e-07	1.53969	1.00341	4.41436
lpu-miRn37	c95522_g1_i1_33583_1	9.21761	2.74892	12.3176	43.1465	11.7716	GAGGGCGCGGCGGTCGCC	18	57	GAGGGCGCGGCGGUCGCCGGAGACGACCGCGUGGCUGGGGAGACGCCGCGCUUUCUC	-37	lpu-miRn37*	not detected	-	-	-	-	-	-	-	-
lpu-miRn38	c26672_g1_i1_5554_1	3.07254	10.0794	23.8653	25.0852	15.4503	GCCGACGTGGCTGCTGACGTG	21	91	GCCGACGUGGCUGCUGACGUGGAUAGGCCACAUCAGCAUCAGGCGAUGAUGUGGCGGUGACAUGGUGUGCCCACGUCAGCAUGACAGGCUG	-43.7	lpu-miRn38*	not detected	-	-	-	-	-	-	-	-
lpu-miRn39	c64205_g1_i1_30727_1	1e-07	1e-07	0.769847	7.02385	13.2431	TAGCTGCCGACTCATTCATCC	21	78	UAGCUGCCGACUCAUUCAUCCAGUUGCCAUGCAUUGAGGGGUGUGCUUGGUAGAUGAGUGAAUGAAGCGGGAGGUAAG	-33.3	lpu-miRn39*	not detected	-	-	-	-	-	-	-	-
lpu-miRn40	c126098_g1_i1_36697_1	2.04836	6.41415	3.07939	11.0375	19.1289	AAAAAAATCTACGTCTGGACGT	22	77	AAAAAAAUCUACGUCUGGACGUAGAAUCUACGUCCAGAACGUAGAUUUUCUAUGUCCAGACGUAAAUUUUUUUUCUG	-40.1	lpu-miRn40*	AGACGTAAATTTTTTTTCTG	20	2	1.22516	1e-07	1e-07	1e-07	1e-07	1e-07
lpu-miRn41	c63038_g1_i1_30604_1	16.3869	5.49785	6.15878	16.0545	33.8434	TGATCGTGATGAAGCTGAG	19	50	UGAUCGUGAUGAAGCUGAGCCUCACCACGGGGCUCAUCCCCACGCUCAAC	-20.3	lpu-miRn41*	not detected	-	-	-	-	-	-	-	-
lpu-miRn42	c103602_g1_i1_34378_1	1.02418	1e-07	1.53969	1.00341	1e-07	ATTCCGGCCGCCAAATCTGTTTGG	24	51	GGAGCUGAUUGGCGGCGGGCCGGAAACAUUCCGGCCGCCAAAUCUGUUUGG	-25.3	lpu-miRn42*	not detected	-	-	-	-	-	-	-	-
lpu-miRn43	c25615_g1_i1_5237_1	8.19343	31.1545	26.9446	36.1227	36.0506	CCCACGTGACTGGACTATGTCC	22	51	CCCACGUGACUGGACUAUGUCCAGGCACAUGUGACGGGUCCAAAACGUGGG	-25	lpu-miRn43*	TGACGGGTCCAAAACGTGGG	20	2	1e-07	1e-07	1e-07	0.769847	1.00341	1e-07
lpu-miRn44	c40901_g2_i1_13003_1	8.19343	4.58154	4.61908	16.0545	12.5073	TAGGATGGATCCACGGTTTTCGGG	24	86	CGAACGGGAUCUGCUCCGAGGCUCCAUUUCGGGUCCAAAAAAGAAAGGAUCCGAAAAAACACUAGGAUGGAUCCACGGUUUUCGGG	-31.3	lpu-miRn44*	not detected	-	-	-	-	-	-	-	-
lpu-miRn45	c11651_g1_i1_1888_1	719.998	1083.99	1023.13	840.855	937.315	ATCCTTTGCAGACGACTT	18	78	AUCCUUUGCAGACGACUUGAAUGGGGACGGGGUACUGUAAGCAGUAGAGUAGCCUUGUUGCUACGAUCUGCUGAGGUU	-27.31	lpu-miRn45*	GCTACGATCTGCTGAGGTT	19	32	6.7384	3.07254	5.49785	2.30954	2.00681	5.15008
lpu-miRn46	c37520_g2_i1_10861_1	3.07254	2.74892	1e-07	1.00341	7.35726	TATTTCTACGTCCGGACATAG	21	88	UAUUUCUACGUCCGGACAUAGAUAUUUCUAUGUCCAGCUCACCUACGUCCGGACAUAGAUUACCCAUGUCCGGACGUAGAUUACCUAC	-41.2	lpu-miRn46*	TCCGGACGTAGATTACCTAC	20	29	7.96356	2.04836	8.24677	1.53969	1.00341	1.47145
lpu-miRn47	c4380_g1_i1_655_1	628.846	41.2338	137.803	253.862	252.354	ACAGGTCTGTGTTGCCCTC	19	62	ACAGGUCUGUGUUGCCCUCUCCGGCAAAGAGCCGAGAGAGAGGGGUGAGCACAUACACAUCA	-25.7	lpu-miRn47*	not detected	-	-	-	-	-	-	-	-
lpu-miRn48	c56183_g1_i1_30006_1	1e-07	1e-07	1e-07	1.00341	2.20718	CTCACCGTGGCTCAGCTCCGATGC	24	63	AGCUCCUAUGCUAGCCACGGCCCACGGCUCCAACUCUGCCUCACCGUGGCUCAGCUCCGAUGC	-23.1	lpu-miRn48*	AGCTCCTATGCTAGCCACGGC	21	1	0.612582	1e-07	1e-07	1e-07	1e-07	1e-07
lpu-miRn49	c131911_g1_i1_37218_1	19.4594	33.9034	14.6271	44.1499	26.4861	AATTGTGGACATCTGGCTTTGGTC	24	66	AAUUGUGGACAUCUGGCUUUGGUCGUGAUAACUUGGUGUGAAGGCCAGGUCGUCCUGAAGUGAUGG	-20.2	lpu-miRn49*	not detected	-	-	-	-	-	-	-	-
lpu-miRn50	c47336_g4_i2_20166_1	20.4836	51.3132	58.5084	42.1431	38.2578	ATCACGCAGTGTGGAATGATTACT	24	84	AUCACGCAGUGUGGAAUGAUUACUUGGGUCACCGAUCCGACCGGACGGUUGACCUUAUCUAUAGUGUUUGUUGCACCGCGUUGU	-29.7	lpu-miRn50*	not detected	-	-	-	-	-	-	-	-
lpu-miRn51	c144724_g1_i1_38474_1	369.729	144.777	224.795	459.561	460.565	CTTGGCTGTCTGAGCATCT	19	82	CUUGGCUGUCUGAGCAUCUAGUGUAUUGGCAACAAAUGCAGACGCUGGCAGAAUAUGUGCCCAGAAACGGUCGAGUAAGAAC	-27.6	lpu-miRn51*	AAACGGTCGAGTAAGAAC	18	1	1e-07	1e-07	0.916308	1e-07	1e-07	1e-07
lpu-miRn52	c80392_g1_i1_32196_1	3.07254	12.8283	6.92862	6.02044	7.35726	GGTGATGATGGTGATGATGATGCT	24	53	GGUGAUGAUGGUGAUGAUGAUGCUCGUGAGCGUCAUAAGAACCAUAUGGUUGC	-19	lpu-miRn52*	not detected	-	-	-	-	-	-	-	-
lpu-miRn53	c93372_g1_i1_33420_1	11.266	13.7446	13.8572	11.0375	4.41436	AGAAGCACGTTGGTAGAGC	19	59	AGAAGCACGUUGGUAGAGCUGACUCCCCCACAAUCGACUCUCACCGACGUGCGGUCAUA	-23.9	lpu-miRn53*	not detected	-	-	-	-	-	-	-	-
lpu-miRn54	c73243_g1_i1_31599_1	50.1848	58.6437	115.477	324.101	116.245	TCCCCTGCAGCTCCGCCA	18	79	UCCCCUGCAGCUCCGCCACCUCCUGCUGCAGCACAUCCCGCUGCGCCUGCACUGUGGCCAAGAGACUCUGCACCUCGCU	-25.5	lpu-miRn54*	not detected	-	-	-	-	-	-	-	-
lpu-miRn55	c8572_g1_i1_1290_1	5.1209	5.49785	7.69847	10.0341	12.5073	AGTTGAGAAGAGTAGGAGAAGACA	24	53	AGUUGAGAAGAGUAGGAGAAGACAUCGAGUCCUUCUCCUAUGGUUUCAACCCU	-23.7	lpu-miRn55*	not detected	-	-	-	-	-	-	-	-
lpu-miRn56	c148895_g1_i1_38811_1	494.679	244.654	414.948	354.203	506.18	GTTGCAATTGTTGGTCTTA	19	87	GUUGCAAUUGUUGGUCUUAGUGGAAGUGGAAAGAGUACUGUAGUUAACCUACUACUUCGGCUAUAUGAACCUACAGAUGGGCAAAUA	-23.24	lpu-miRn56*	not detected	-	-	-	-	-	-	-	-
lpu-miRn57	c13006_g1_i1_2232_1	10.2418	5.49785	7.69847	12.0409	16.9217	TAGGTTTGAGATCATAGGAGAATG	24	61	UAGGUUUGAGAUCAUAGGAGAAUGACUAGAAGUCUUCUCCCACUCCUCUCAAAUUACUCCC	-19.5	lpu-miRn57*	not detected	-	-	-	-	-	-	-	-
