# Supplementary material for: Small RNA and Transcriptome Sequencing Reveal a Potential miRNA-Mediated Interaction Network That Functions during Somatic Embryogenesis in Lilium pumilum DC. Fisch
Source: Front Plant Sci. 2017 Apr 20;8:566. doi: 10.3389/fpls.2017.00566 (PMC5397531; doi:10.3389/fpls.2017.00566)
Supplement: Supplementary file 10 [file Table10.XLSX]

## Sheet: Sheet1
TABLE S10 Potential targets of known miRNAs in Lilium pumilum DC. Fisch.
miRNA	miRNA family	Target_Acc.	Anotation	Expectation	miRNA_start	miRNA_end	Target_start	Target_end	miRNA_aligned_fragment	Target_aligned_fragment	Inhibition
lpu-miR156k	MIR156	c145737_g1_i1	-	2	1	20	5	24	CGACAGAAGAGAGUGAGCAC	GUGCUCUCUCUCUUCUGUCA	Cleavage
lpu-miR156k	MIR156	c110150_g1_i1	sp|Q0JGI1|SPL2_ORYSJ Squamosa promoter-binding-like protein 2 OS=Oryza sativa subsp. japonica GN=SPL2 PE=2 SV=2	2	1	20	143	162	CGACAGAAGAGAGUGAGCAC	GUGCUCUCUCUCUUCUGUCA	Cleavage
lpu-miR156k	MIR156	c75802_g1_i1	sp|Q2R3Y1|SPL19_ORYSJ Putative squamosa promoter-binding-like protein 19 OS=Oryza sativa subsp. japonica GN=SPL19 PE=3 SV=2	2	1	20	127	146	CGACAGAAGAGAGUGAGCAC	GUGCUCUCUCUCUUCUGUCA	Cleavage
lpu-miR156k	MIR156	c507_g1_i2	sp|Q653Z5|SPL11_ORYSJ Squamosa promoter-binding-like protein 11 OS=Oryza sativa subsp. japonica GN=SPL11 PE=2 SV=1	2	1	20	428	447	CGACAGAAGAGAGUGAGCAC	GUGCUCUCUCUCUUCUGUCA	Cleavage
lpu-miR156k	MIR156	c507_g1_i1	sp|Q653Z5|SPL11_ORYSJ Squamosa promoter-binding-like protein 11 OS=Oryza sativa subsp. japonica GN=SPL11 PE=2 SV=1	2	1	20	428	447	CGACAGAAGAGAGUGAGCAC	GUGCUCUCUCUCUUCUGUCA	Cleavage
lpu-miR156k	MIR156	c38415_g1_i2	sp|Q6Z461|SPL13_ORYSJ Squamosa promoter-binding-like protein 13 OS=Oryza sativa subsp. japonica GN=SPL13 PE=2 SV=1	3	1	20	892	911	CGACAGAAGAGAGUGAGCAC	UUGCUCUCUCUCUUCUGUCA	Cleavage
lpu-miR156k	MIR156	c38415_g1_i1	sp|Q6Z461|SPL13_ORYSJ Squamosa promoter-binding-like protein 13 OS=Oryza sativa subsp. japonica GN=SPL13 PE=2 SV=1	3	1	20	950	969	CGACAGAAGAGAGUGAGCAC	UUGCUCUCUCUCUUCUGUCA	Cleavage
lpu-miR159k	MIR159	c102864_g1_i1	sp|P09229|CYT1_ORYSJ Cysteine proteinase inhibitor 1 OS=Oryza sativa subsp. japonica GN=Os01g0803200 PE=1 SV=2	3	1	20	491	510	GAGCUCCUUGAAGUCCAAAA	GGAUGGACUUCAAGGAGCUC	Cleavage
lpu-miR159k	MIR159	c16228_g1_i1	sp|Q8VY07|EPN1_ARATH Clathrin interactor EPSIN 1 OS=Arabidopsis thaliana GN=EPSIN1 PE=1 SV=1	3	1	20	1270	1289	GAGCUCCUUGAAGUCCAAAA	CAUUAGACUUCAAGGAGCUC	Cleavage
lpu-miR159k	MIR159	c44049_g1_i1	sp|O82368|Y2988_ARATH Uncharacterized protein At2g29880 OS=Arabidopsis thaliana GN=At2g29880 PE=2 SV=1	3	1	20	829	848	GAGCUCCUUGAAGUCCAAAA	UUUUGGACUUGAAGGAGAUU	Translation
lpu-miR159k	MIR159	c48542_g1_i1	sp|O81644|VILI2_ARATH Villin-2 OS=Arabidopsis thaliana GN=VLN2 PE=1 SV=2	3	1	20	3550	3569	GAGCUCCUUGAAGUCCAAAA	UUUUGCACUACAAGGAGUUU	Translation
lpu-miR159	MIR159	c24052_g1_i1	-	3	1	20	387	406	CUUGGAUUGAAGGGAGCUCU	GGAGCUCCCUUCAAACCAAA	Cleavage
lpu-miR159	MIR159	c40783_g1_i2	-	2.5	1	20	200	219	CUUGGAUUGAAGGGAGCUCU	AGAGCCUUCUUCAAUCCAGG	Cleavage
lpu-miR159	MIR159	c18843_g1_i1	-	3	1	20	302	321	CUUGGAUUGAAGGGAGCUCU	AGAUCUCCCUUCAAUCUAGU	Cleavage
lpu-miR159	MIR159	c43106_g1_i1	sp|Q8R3D1|TBC13_MOUSE TBC1 domain family member 13 OS=Mus musculus GN=Tbc1d13 PE=2 SV=1	2.5	1	20	76	95	CUUGGAUUGAAGGGAGCUCU	AGAUCUCCCUCCAAUCCGAG	Translation
lpu-miR159	MIR159	c42661_g1_i1	sp|Q84QU8|PPT2_ORYSJ Phosphoenolpyruvate/phosphate translocator 2, chloroplastic OS=Oryza sativa subsp. japonica GN=PPT2 PE=2 SV=1	3	1	20	794	813	CUUGGAUUGAAGGGAGCUCU	AGAGUUGCCUUCAAUCUGGG	Cleavage
lpu-miR159	MIR159	c4947_g2_i2	sp|P40880|CAHC_HORVU Carbonic anhydrase, chloroplastic OS=Hordeum vulgare PE=2 SV=1	3	1	20	304	323	CUUGGAUUGAAGGGAGCUCU	AGGGCUCCCAUAAGUCCAAG	Translation
lpu-miR159	MIR159	c4947_g2_i1	sp|P40880|CAHC_HORVU Carbonic anhydrase, chloroplastic OS=Hordeum vulgare PE=2 SV=1	3	1	20	304	323	CUUGGAUUGAAGGGAGCUCU	AGGGCUCCCAUAAGUCCAAG	Translation
lpu-miR156c	MIR156	c145737_g1_i1	-	2.5	1	20	5	24	UGUCAGAAGAGAGUGAGCAC	GUGCUCUCUCUCUUCUGUCA	Cleavage
lpu-miR156c	MIR156	c110150_g1_i1	sp|Q0JGI1|SPL2_ORYSJ Squamosa promoter-binding-like protein 2 OS=Oryza sativa subsp. japonica GN=SPL2 PE=2 SV=2	2.5	1	20	143	162	UGUCAGAAGAGAGUGAGCAC	GUGCUCUCUCUCUUCUGUCA	Cleavage
lpu-miR156c	MIR156	c75802_g1_i1	sp|Q2R3Y1|SPL19_ORYSJ Putative squamosa promoter-binding-like protein 19 OS=Oryza sativa subsp. japonica GN=SPL19 PE=3 SV=2	2.5	1	20	127	146	UGUCAGAAGAGAGUGAGCAC	GUGCUCUCUCUCUUCUGUCA	Cleavage
lpu-miR156c	MIR156	c507_g1_i2	sp|Q653Z5|SPL11_ORYSJ Squamosa promoter-binding-like protein 11 OS=Oryza sativa subsp. japonica GN=SPL11 PE=2 SV=1	2.5	1	20	428	447	UGUCAGAAGAGAGUGAGCAC	GUGCUCUCUCUCUUCUGUCA	Cleavage
lpu-miR156c	MIR156	c507_g1_i1	sp|Q653Z5|SPL11_ORYSJ Squamosa promoter-binding-like protein 11 OS=Oryza sativa subsp. japonica GN=SPL11 PE=2 SV=1	2.5	1	20	428	447	UGUCAGAAGAGAGUGAGCAC	GUGCUCUCUCUCUUCUGUCA	Cleavage
lpu-miR156c	MIR156	c46121_g1_i1	sp|Q9FLH0|NMCP_ARATH Putative nuclear matrix constituent protein 1-like protein OS=Arabidopsis thaliana GN=At5g65770 PE=2 SV=1	2.5	1	20	1855	1874	UGUCAGAAGAGAGUGAGCAC	GAGCUCACUCUCUGCUGACA	Cleavage
lpu-miR156c	MIR156	c42621_g1_i1	sp|Q9LJR3|SPA3_ARATH Protein SPA1-RELATED 3 OS=Arabidopsis thaliana GN=SPA3 PE=1 SV=1	3	1	20	1090	1109	UGUCAGAAGAGAGUGAGCAC	CUGUUUUCUCUCUUCUGACA	Cleavage
lpu-miR156c	MIR156	c49186_g4_i2	sp|O60177|YG42_SCHPO Uncharacterized ATP-dependent helicase C23E6.02 OS=Schizosaccharomyces pombe (strain 972 / ATCC 24843) GN=SPBC23E6.02 PE=2 SV=1	3	1	20	616	635	UGUCAGAAGAGAGUGAGCAC	GUGAUCACCCUCUUCUGGUA	Cleavage
lpu-miR156c	MIR156	c49186_g4_i1	sp|O60177|YG42_SCHPO Uncharacterized ATP-dependent helicase C23E6.02 OS=Schizosaccharomyces pombe (strain 972 / ATCC 24843) GN=SPBC23E6.02 PE=2 SV=1	3	1	20	616	635	UGUCAGAAGAGAGUGAGCAC	GUGAUCACCCUCUUCUGGUA	Cleavage
lpu-miR156c	MIR156	c37554_g1_i1	sp|Q54R62|UCKC_DICDI Uridine-cytidine kinase C OS=Dictyostelium discoideum GN=udkC PE=3 SV=1	3	1	20	1553	1572	UGUCAGAAGAGAGUGAGCAC	GUGUUCACUCCCAUCUGAUA	Translation
lpu-miR319b.2	MIR159	c72449_g1_i1	-	2.5	1	20	193	212	UUGGACUGAAAGGAGCUCCC	UUGAGCUCCUUUCGGUCCAA	Cleavage
lpu-miR319b.2	MIR159	c76200_g1_i1	sp|A3BN26|PUS6_ORYSJ RNA pseudourine synthase 6, chloroplastic OS=Oryza sativa subsp. japonica GN=Os07g0660400 PE=2 SV=1	2.5	1	20	472	491	UUGGACUGAAAGGAGCUCCC	GGGACCUUCUUACAGUCCAA	Translation
lpu-miR156n	MIR156	c138088_g1_i1	sp|Q8GY23|UPL1_ARATH E3 ubiquitin-protein ligase UPL1 OS=Arabidopsis thaliana GN=UPL1 PE=1 SV=3	2.5	1	20	172	191	UGACAGAAGAAAGUGAGCAC	GUGCUUAUUUUCUUCUGUGA	Cleavage
lpu-miR156n	MIR156	c145737_g1_i1	-	2	1	20	5	24	UGACAGAAGAAAGUGAGCAC	GUGCUCUCUCUCUUCUGUCA	Translation
lpu-miR156n	MIR156	c110150_g1_i1	sp|Q0JGI1|SPL2_ORYSJ Squamosa promoter-binding-like protein 2 OS=Oryza sativa subsp. japonica GN=SPL2 PE=2 SV=2	2	1	20	143	162	UGACAGAAGAAAGUGAGCAC	GUGCUCUCUCUCUUCUGUCA	Translation
lpu-miR156n	MIR156	c75802_g1_i1	sp|Q2R3Y1|SPL19_ORYSJ Putative squamosa promoter-binding-like protein 19 OS=Oryza sativa subsp. japonica GN=SPL19 PE=3 SV=2	2	1	20	127	146	UGACAGAAGAAAGUGAGCAC	GUGCUCUCUCUCUUCUGUCA	Translation
lpu-miR156n	MIR156	c507_g1_i2	sp|Q653Z5|SPL11_ORYSJ Squamosa promoter-binding-like protein 11 OS=Oryza sativa subsp. japonica GN=SPL11 PE=2 SV=1	2	1	20	428	447	UGACAGAAGAAAGUGAGCAC	GUGCUCUCUCUCUUCUGUCA	Translation
lpu-miR156n	MIR156	c507_g1_i1	sp|Q653Z5|SPL11_ORYSJ Squamosa promoter-binding-like protein 11 OS=Oryza sativa subsp. japonica GN=SPL11 PE=2 SV=1	2	1	20	428	447	UGACAGAAGAAAGUGAGCAC	GUGCUCUCUCUCUUCUGUCA	Translation
lpu-miR156n	MIR156	c118036_g1_i1	sp|Q9LY50|ACCR3_ARATH Putative serine/threonine-protein kinase-like protein CCR3 OS=Arabidopsis thaliana GN=CCR3 PE=2 SV=1	3	1	20	372	391	UGACAGAAGAAAGUGAGCAC	UUGCUCACAUUCUUCUGUCU	Cleavage
lpu-miR156n	MIR156	c38415_g1_i2	sp|Q6Z461|SPL13_ORYSJ Squamosa promoter-binding-like protein 13 OS=Oryza sativa subsp. japonica GN=SPL13 PE=2 SV=1	3	1	20	892	911	UGACAGAAGAAAGUGAGCAC	UUGCUCUCUCUCUUCUGUCA	Translation
lpu-miR156n	MIR156	c38415_g1_i1	sp|Q6Z461|SPL13_ORYSJ Squamosa promoter-binding-like protein 13 OS=Oryza sativa subsp. japonica GN=SPL13 PE=2 SV=1	3	1	20	950	969	UGACAGAAGAAAGUGAGCAC	UUGCUCUCUCUCUUCUGUCA	Translation
lpu-miR156n	MIR156	c41342_g2_i1	sp|Q8L4Y2|LPAT4_ARATH Probable 1-acyl-sn-glycerol-3-phosphate acyltransferase 4 OS=Arabidopsis thaliana GN=LPAT4 PE=2 SV=1	3	1	19	356	375	UGACAGAAGAAAGUG-AGCA	UGCUGCACUUUCUUCUGUCC	Cleavage
lpu-miR156j	MIR156	c145737_g1_i1	-	1.5	1	20	5	24	UGACAGAAGAGGGUGAGCAC	GUGCUCUCUCUCUUCUGUCA	Cleavage
lpu-miR156j	MIR156	c110150_g1_i1	sp|Q0JGI1|SPL2_ORYSJ Squamosa promoter-binding-like protein 2 OS=Oryza sativa subsp. japonica GN=SPL2 PE=2 SV=2	1.5	1	20	143	162	UGACAGAAGAGGGUGAGCAC	GUGCUCUCUCUCUUCUGUCA	Cleavage
lpu-miR156j	MIR156	c75802_g1_i1	sp|Q2R3Y1|SPL19_ORYSJ Putative squamosa promoter-binding-like protein 19 OS=Oryza sativa subsp. japonica GN=SPL19 PE=3 SV=2	1.5	1	20	127	146	UGACAGAAGAGGGUGAGCAC	GUGCUCUCUCUCUUCUGUCA	Cleavage
lpu-miR156j	MIR156	c507_g1_i2	sp|Q653Z5|SPL11_ORYSJ Squamosa promoter-binding-like protein 11 OS=Oryza sativa subsp. japonica GN=SPL11 PE=2 SV=1	1.5	1	20	428	447	UGACAGAAGAGGGUGAGCAC	GUGCUCUCUCUCUUCUGUCA	Cleavage
lpu-miR156j	MIR156	c507_g1_i1	sp|Q653Z5|SPL11_ORYSJ Squamosa promoter-binding-like protein 11 OS=Oryza sativa subsp. japonica GN=SPL11 PE=2 SV=1	1.5	1	20	428	447	UGACAGAAGAGGGUGAGCAC	GUGCUCUCUCUCUUCUGUCA	Cleavage
lpu-miR156j	MIR156	c38415_g1_i2	sp|Q6Z461|SPL13_ORYSJ Squamosa promoter-binding-like protein 13 OS=Oryza sativa subsp. japonica GN=SPL13 PE=2 SV=1	2.5	1	20	892	911	UGACAGAAGAGGGUGAGCAC	UUGCUCUCUCUCUUCUGUCA	Cleavage
lpu-miR156j	MIR156	c38415_g1_i1	sp|Q6Z461|SPL13_ORYSJ Squamosa promoter-binding-like protein 13 OS=Oryza sativa subsp. japonica GN=SPL13 PE=2 SV=1	2.5	1	20	950	969	UGACAGAAGAGGGUGAGCAC	UUGCUCUCUCUCUUCUGUCA	Cleavage
lpu-miR156j	MIR156	c66680_g1_i1	sp|Q688X9|DI191_ORYSJ Protein DEHYDRATION-INDUCED 19 OS=Oryza sativa subsp. japonica GN=DI19-1 PE=2 SV=1	3	1	20	673	692	UGACAGAAGAGGGUGAGCAC	CAGCUGACCCUCUUCUGUCA	Cleavage
lpu-miR156j	MIR156	c41452_g1_i1	sp|O74841|FAD1_SCHPO Probable FAD synthase OS=Schizosaccharomyces pombe (strain 972 / ATCC 24843) GN=SPCC1235.04c PE=2 SV=1	3	1	20	787	806	UGACAGAAGAGGGUGAGCAC	GUGCUCAACUUCUUCUGCCA	Cleavage
lpu-miR156j	MIR156	c49186_g4_i2	sp|O60177|YG42_SCHPO Uncharacterized ATP-dependent helicase C23E6.02 OS=Schizosaccharomyces pombe (strain 972 / ATCC 24843) GN=SPBC23E6.02 PE=2 SV=1	3	1	20	616	635	UGACAGAAGAGGGUGAGCAC	GUGAUCACCCUCUUCUGGUA	Cleavage
lpu-miR156j	MIR156	c49186_g4_i1	sp|O60177|YG42_SCHPO Uncharacterized ATP-dependent helicase C23E6.02 OS=Schizosaccharomyces pombe (strain 972 / ATCC 24843) GN=SPBC23E6.02 PE=2 SV=1	3	1	20	616	635	UGACAGAAGAGGGUGAGCAC	GUGAUCACCCUCUUCUGGUA	Cleavage
lpu-miR156f	MIR156	c138088_g1_i1	sp|Q8GY23|UPL1_ARATH E3 ubiquitin-protein ligase UPL1 OS=Arabidopsis thaliana GN=UPL1 PE=1 SV=3	2.5	1	20	172	191	UGACAGAAGAGAAUGAGCAC	GUGCUUAUUUUCUUCUGUGA	Cleavage
lpu-miR156f	MIR156	c145737_g1_i1	-	2	1	20	5	24	UGACAGAAGAGAAUGAGCAC	GUGCUCUCUCUCUUCUGUCA	Cleavage
lpu-miR156f	MIR156	c110150_g1_i1	sp|Q0JGI1|SPL2_ORYSJ Squamosa promoter-binding-like protein 2 OS=Oryza sativa subsp. japonica GN=SPL2 PE=2 SV=2	2	1	20	143	162	UGACAGAAGAGAAUGAGCAC	GUGCUCUCUCUCUUCUGUCA	Cleavage
lpu-miR156f	MIR156	c75802_g1_i1	sp|Q2R3Y1|SPL19_ORYSJ Putative squamosa promoter-binding-like protein 19 OS=Oryza sativa subsp. japonica GN=SPL19 PE=3 SV=2	2	1	20	127	146	UGACAGAAGAGAAUGAGCAC	GUGCUCUCUCUCUUCUGUCA	Cleavage
lpu-miR156f	MIR156	c507_g1_i2	sp|Q653Z5|SPL11_ORYSJ Squamosa promoter-binding-like protein 11 OS=Oryza sativa subsp. japonica GN=SPL11 PE=2 SV=1	2	1	20	428	447	UGACAGAAGAGAAUGAGCAC	GUGCUCUCUCUCUUCUGUCA	Cleavage
lpu-miR156f	MIR156	c507_g1_i1	sp|Q653Z5|SPL11_ORYSJ Squamosa promoter-binding-like protein 11 OS=Oryza sativa subsp. japonica GN=SPL11 PE=2 SV=1	2	1	20	428	447	UGACAGAAGAGAAUGAGCAC	GUGCUCUCUCUCUUCUGUCA	Cleavage
lpu-miR156f	MIR156	c46571_g1_i1	-	3	1	20	358	377	UGACAGAAGAGAAUGAGCAC	UUUUUCGUUCUCUUCUGUCA	Cleavage
lpu-miR156f	MIR156	c38415_g1_i2	sp|Q6Z461|SPL13_ORYSJ Squamosa promoter-binding-like protein 13 OS=Oryza sativa subsp. japonica GN=SPL13 PE=2 SV=1	3	1	20	892	911	UGACAGAAGAGAAUGAGCAC	UUGCUCUCUCUCUUCUGUCA	Cleavage
lpu-miR156f	MIR156	c38415_g1_i1	sp|Q6Z461|SPL13_ORYSJ Squamosa promoter-binding-like protein 13 OS=Oryza sativa subsp. japonica GN=SPL13 PE=2 SV=1	3	1	20	950	969	UGACAGAAGAGAAUGAGCAC	UUGCUCUCUCUCUUCUGUCA	Cleavage
lpu-miR156f	MIR156	c59910_g1_i1	-	3	1	20	322	341	UGACAGAAGAGAAUGAGCAC	GUCUUCAUUAUUUUCUGUCA	Translation
lpu-miR156f	MIR156	c46632_g1_i1	sp|O43390|HNRPR_HUMAN Heterogeneous nuclear ribonucleoprotein R OS=Homo sapiens GN=HNRNPR PE=1 SV=1	3	1	20	1773	1792	UGACAGAAGAGAAUGAGCAC	GUGUUCUUUCUUCUCUGUCA	Cleavage
lpu-miR159b	MIR159	c89040_g1_i1	-	2.5	1	20	212	231	UUUGGAUUGAAGAGAGCUCU	AAGGCUCUCUUCAAUCUGAA	Cleavage
lpu-miR159b	MIR159	c40783_g1_i2	-	2.5	1	20	200	219	UUUGGAUUGAAGAGAGCUCU	AGAGCCUUCUUCAAUCCAGG	Cleavage
lpu-miR159b	MIR159	c35573_g1_i1	-	2.5	1	20	183	202	UUUGGAUUGAAGAGAGCUCU	ACAGCUCUCAUCAAUUCAAA	Translation
lpu-miR159b	MIR159	c24052_g1_i1	-	3	1	20	387	406	UUUGGAUUGAAGAGAGCUCU	GGAGCUCCCUUCAAACCAAA	Cleavage
lpu-miR159b	MIR159	c49238_g1_i4	-	3	1	20	384	403	UUUGGAUUGAAGAGAGCUCU	AGGCCUCUCUUCAAUUCGGA	Cleavage
lpu-miR159b	MIR159	c35764_g1_i1	sp|Q0D576|HPT2_ORYSJ Probable homogentisate phytyltransferase 2, chloroplastic OS=Oryza sativa subsp. japonica GN=HPT2 PE=3 SV=2	3	1	20	789	808	UUUGGAUUGAAGAGAGCUCU	GGAUAUCUCUUCAAUCUAAA	Cleavage
lpu-miR159b	MIR159	c44734_g1_i3	sp|Q5JJV0|INV4_ORYSJ Beta-fructofuranosidase, insoluble isoenzyme 4 OS=Oryza sativa subsp. japonica GN=CIN4 PE=2 SV=1	3	1	20	253	272	UUUGGAUUGAAGAGAGCUCU	AGAUUUUUCAUCAAUCCAAA	Translation
lpu-miR319e.2	MIR159	c72449_g1_i1	-	3	1	20	194	213	CUUGGACUGAAGGGAGCUCC	UGAGCUCCUUUCGGUCCAAA	Cleavage
lpu-miR156q	MIR156	c145737_g1_i1	-	1	1	20	6	25	CUGACAGAAGAGAGUGAGCA	UGCUCUCUCUCUUCUGUCAG	Cleavage
lpu-miR156q	MIR156	c110150_g1_i1	sp|Q0JGI1|SPL2_ORYSJ Squamosa promoter-binding-like protein 2 OS=Oryza sativa subsp. japonica GN=SPL2 PE=2 SV=2	1	1	20	144	163	CUGACAGAAGAGAGUGAGCA	UGCUCUCUCUCUUCUGUCAG	Cleavage
lpu-miR156q	MIR156	c75802_g1_i1	sp|Q2R3Y1|SPL19_ORYSJ Putative squamosa promoter-binding-like protein 19 OS=Oryza sativa subsp. japonica GN=SPL19 PE=3 SV=2	2	1	20	128	147	CUGACAGAAGAGAGUGAGCA	UGCUCUCUCUCUUCUGUCAU	Cleavage
lpu-miR156q	MIR156	c507_g1_i2	sp|Q653Z5|SPL11_ORYSJ Squamosa promoter-binding-like protein 11 OS=Oryza sativa subsp. japonica GN=SPL11 PE=2 SV=1	2	1	20	429	448	CUGACAGAAGAGAGUGAGCA	UGCUCUCUCUCUUCUGUCAU	Cleavage
lpu-miR156q	MIR156	c38415_g1_i2	sp|Q6Z461|SPL13_ORYSJ Squamosa promoter-binding-like protein 13 OS=Oryza sativa subsp. japonica GN=SPL13 PE=2 SV=1	2	1	20	893	912	CUGACAGAAGAGAGUGAGCA	UGCUCUCUCUCUUCUGUCAU	Cleavage
lpu-miR156q	MIR156	c38415_g1_i1	sp|Q6Z461|SPL13_ORYSJ Squamosa promoter-binding-like protein 13 OS=Oryza sativa subsp. japonica GN=SPL13 PE=2 SV=1	2	1	20	951	970	CUGACAGAAGAGAGUGAGCA	UGCUCUCUCUCUUCUGUCAU	Cleavage
lpu-miR156q	MIR156	c38205_g1_i4	sp|Q07346|DCE_PETHY Glutamate decarboxylase OS=Petunia hybrida GN=GAD PE=1 SV=1	3	1	20	1036	1055	CUGACAGAAGAGAGUGAGCA	UCCUUAUUCUUUUCUGUUAG	Cleavage
lpu-miR156q	MIR156	c52911_g1_i1	sp|P32295|ARG7_VIGRR Indole-3-acetic acid-induced protein ARG7 OS=Vigna radiata var. radiata GN=ARG7 PE=2 SV=1	3	1	20	546	565	CUGACAGAAGAGAGUGAGCA	UUCUCACUGUUUUCUGUCGG	Cleavage
lpu-miR156a.3	MIR156	c110150_g1_i1	sp|Q0JGI1|SPL2_ORYSJ Squamosa promoter-binding-like protein 2 OS=Oryza sativa subsp. japonica GN=SPL2 PE=2 SV=2	0.5	1	20	143	162	UGACAGAAGAGAGGGAGCAC	GUGCUCUCUCUCUUCUGUCA	Cleavage
lpu-miR156a.3	MIR156	c145737_g1_i1	-	0.5	1	20	5	24	UGACAGAAGAGAGGGAGCAC	GUGCUCUCUCUCUUCUGUCA	Cleavage
lpu-miR156a.3	MIR156	c75802_g1_i1	sp|Q2R3Y1|SPL19_ORYSJ Putative squamosa promoter-binding-like protein 19 OS=Oryza sativa subsp. japonica GN=SPL19 PE=3 SV=2	0.5	1	20	127	146	UGACAGAAGAGAGGGAGCAC	GUGCUCUCUCUCUUCUGUCA	Cleavage
lpu-miR156a.3	MIR156	c507_g1_i2	sp|Q653Z5|SPL11_ORYSJ Squamosa promoter-binding-like protein 11 OS=Oryza sativa subsp. japonica GN=SPL11 PE=2 SV=1	0.5	1	20	428	447	UGACAGAAGAGAGGGAGCAC	GUGCUCUCUCUCUUCUGUCA	Cleavage
lpu-miR156a.3	MIR156	c507_g1_i1	sp|Q653Z5|SPL11_ORYSJ Squamosa promoter-binding-like protein 11 OS=Oryza sativa subsp. japonica GN=SPL11 PE=2 SV=1	0.5	1	20	428	447	UGACAGAAGAGAGGGAGCAC	GUGCUCUCUCUCUUCUGUCA	Cleavage
lpu-miR156a.3	MIR156	c38415_g1_i2	sp|Q6Z461|SPL13_ORYSJ Squamosa promoter-binding-like protein 13 OS=Oryza sativa subsp. japonica GN=SPL13 PE=2 SV=1	1.5	1	20	892	911	UGACAGAAGAGAGGGAGCAC	UUGCUCUCUCUCUUCUGUCA	Cleavage
lpu-miR156a.3	MIR156	c38415_g1_i1	sp|Q6Z461|SPL13_ORYSJ Squamosa promoter-binding-like protein 13 OS=Oryza sativa subsp. japonica GN=SPL13 PE=2 SV=1	1.5	1	20	950	969	UGACAGAAGAGAGGGAGCAC	UUGCUCUCUCUCUUCUGUCA	Cleavage
lpu-miR156a.3	MIR156	c89480_g1_i1	-	3	1	20	183	202	UGACAGAAGAGAGGGAGCAC	CAGCUCCCUCUCUUCUGUCU	Cleavage
lpu-miR156a.3	MIR156	c43589_g1_i1	sp|Q8S3U9|EXOC2_ARATH Exocyst complex component 2 OS=Arabidopsis thaliana GN=SEC5A PE=1 SV=1	2.5	1	20	457	476	UGACAGAAGAGAGGGAGCAC	UUGUUGCCUCUCUUCUGUCA	Cleavage
lpu-miR156a.3	MIR156	c46632_g1_i1	sp|O43390|HNRPR_HUMAN Heterogeneous nuclear ribonucleoprotein R OS=Homo sapiens GN=HNRNPR PE=1 SV=1	3	1	20	1773	1792	UGACAGAAGAGAGGGAGCAC	GUGUUCUUUCUUCUCUGUCA	Cleavage
lpu-miR156a.3	MIR156	c85450_g1_i1	-	3	1	20	303	322	UGACAGAAGAGAGGGAGCAC	GUGCACCCUAUAUUCUGUCA	Translation
lpu-miR156e	MIR156	c145737_g1_i1	-	1.5	1	20	5	24	UGACAGAGGAGAGUGAGCAC	GUGCUCUCUCUCUUCUGUCA	Cleavage
lpu-miR156e	MIR156	c110150_g1_i1	sp|Q0JGI1|SPL2_ORYSJ Squamosa promoter-binding-like protein 2 OS=Oryza sativa subsp. japonica GN=SPL2 PE=2 SV=2	1.5	1	20	143	162	UGACAGAGGAGAGUGAGCAC	GUGCUCUCUCUCUUCUGUCA	Cleavage
lpu-miR156e	MIR156	c75802_g1_i1	sp|Q2R3Y1|SPL19_ORYSJ Putative squamosa promoter-binding-like protein 19 OS=Oryza sativa subsp. japonica GN=SPL19 PE=3 SV=2	1.5	1	20	127	146	UGACAGAGGAGAGUGAGCAC	GUGCUCUCUCUCUUCUGUCA	Cleavage
lpu-miR156e	MIR156	c507_g1_i2	sp|Q653Z5|SPL11_ORYSJ Squamosa promoter-binding-like protein 11 OS=Oryza sativa subsp. japonica GN=SPL11 PE=2 SV=1	1.5	1	20	428	447	UGACAGAGGAGAGUGAGCAC	GUGCUCUCUCUCUUCUGUCA	Cleavage
lpu-miR156e	MIR156	c507_g1_i1	sp|Q653Z5|SPL11_ORYSJ Squamosa promoter-binding-like protein 11 OS=Oryza sativa subsp. japonica GN=SPL11 PE=2 SV=1	1.5	1	20	428	447	UGACAGAGGAGAGUGAGCAC	GUGCUCUCUCUCUUCUGUCA	Cleavage
lpu-miR156e	MIR156	c26246_g1_i1	sp|Q2QM47|BSL2_ORYSJ Serine/threonine-protein phosphatase BSL2 homolog OS=Oryza sativa subsp. japonica GN=BSL2 PE=2 SV=2	3	1	20	1123	1142	UGACAGAGGAGAGUGAGCAC	UUGCUCAUUCUCCUUUGUCC	Cleavage
lpu-miR156e	MIR156	c38415_g1_i2	sp|Q6Z461|SPL13_ORYSJ Squamosa promoter-binding-like protein 13 OS=Oryza sativa subsp. japonica GN=SPL13 PE=2 SV=1	2.5	1	20	892	911	UGACAGAGGAGAGUGAGCAC	UUGCUCUCUCUCUUCUGUCA	Cleavage
lpu-miR156e	MIR156	c38415_g1_i1	sp|Q6Z461|SPL13_ORYSJ Squamosa promoter-binding-like protein 13 OS=Oryza sativa subsp. japonica GN=SPL13 PE=2 SV=1	2.5	1	20	950	969	UGACAGAGGAGAGUGAGCAC	UUGCUCUCUCUCUUCUGUCA	Cleavage
lpu-miR156e	MIR156	c46632_g1_i1	sp|O43390|HNRPR_HUMAN Heterogeneous nuclear ribonucleoprotein R OS=Homo sapiens GN=HNRNPR PE=1 SV=1	2.5	1	20	1773	1792	UGACAGAGGAGAGUGAGCAC	GUGUUCUUUCUUCUCUGUCA	Cleavage
lpu-miR156e	MIR156	c47260_g1_i3	sp|A4IM04|MURE_GEOTN UDP-N-acetylmuramoyl-L-alanyl-D-glutamate--2,6-diaminopimelate ligase OS=Geobacillus thermodenitrificans (strain NG80-2) GN=murE PE=3 SV=1	3	1	20	784	803	UGACAGAGGAGAGUGAGCAC	GUGGUCUCUUUCCUCUGUCG	Cleavage
lpu-miR156e	MIR156	c47260_g1_i1	sp|A4IM04|MURE_GEOTN UDP-N-acetylmuramoyl-L-alanyl-D-glutamate--2,6-diaminopimelate ligase OS=Geobacillus thermodenitrificans (strain NG80-2) GN=murE PE=3 SV=1	3	1	20	784	803	UGACAGAGGAGAGUGAGCAC	GUGGUCUCUUUCCUCUGUCG	Cleavage
lpu-miR156a.4	MIR156	c145737_g1_i1	-	1	1	20	5	24	UGACAGAAGAGAGCGAGCAC	GUGCUCUCUCUCUUCUGUCA	Cleavage
lpu-miR156a.4	MIR156	c110150_g1_i1	sp|Q0JGI1|SPL2_ORYSJ Squamosa promoter-binding-like protein 2 OS=Oryza sativa subsp. japonica GN=SPL2 PE=2 SV=2	1	1	20	143	162	UGACAGAAGAGAGCGAGCAC	GUGCUCUCUCUCUUCUGUCA	Cleavage
lpu-miR156a.4	MIR156	c75802_g1_i1	sp|Q2R3Y1|SPL19_ORYSJ Putative squamosa promoter-binding-like protein 19 OS=Oryza sativa subsp. japonica GN=SPL19 PE=3 SV=2	1	1	20	127	146	UGACAGAAGAGAGCGAGCAC	GUGCUCUCUCUCUUCUGUCA	Cleavage
lpu-miR156a.4	MIR156	c507_g1_i2	sp|Q653Z5|SPL11_ORYSJ Squamosa promoter-binding-like protein 11 OS=Oryza sativa subsp. japonica GN=SPL11 PE=2 SV=1	1	1	20	428	447	UGACAGAAGAGAGCGAGCAC	GUGCUCUCUCUCUUCUGUCA	Cleavage
lpu-miR156a.4	MIR156	c507_g1_i1	sp|Q653Z5|SPL11_ORYSJ Squamosa promoter-binding-like protein 11 OS=Oryza sativa subsp. japonica GN=SPL11 PE=2 SV=1	1	1	20	428	447	UGACAGAAGAGAGCGAGCAC	GUGCUCUCUCUCUUCUGUCA	Cleavage
lpu-miR156a.4	MIR156	c38415_g1_i2	sp|Q6Z461|SPL13_ORYSJ Squamosa promoter-binding-like protein 13 OS=Oryza sativa subsp. japonica GN=SPL13 PE=2 SV=1	2	1	20	892	911	UGACAGAAGAGAGCGAGCAC	UUGCUCUCUCUCUUCUGUCA	Cleavage
lpu-miR156a.4	MIR156	c38415_g1_i1	sp|Q6Z461|SPL13_ORYSJ Squamosa promoter-binding-like protein 13 OS=Oryza sativa subsp. japonica GN=SPL13 PE=2 SV=1	2	1	20	950	969	UGACAGAAGAGAGCGAGCAC	UUGCUCUCUCUCUUCUGUCA	Cleavage
lpu-miR156a.4	MIR156	c46571_g1_i1	-	3	1	20	358	377	UGACAGAAGAGAGCGAGCAC	UUUUUCGUUCUCUUCUGUCA	Cleavage
lpu-miR159l	MIR159	c24052_g1_i1	-	1.5	1	20	387	406	UUUGGAUUGAAGGGAGCUCC	GGAGCUCCCUUCAAACCAAA	Cleavage
lpu-miR159l	MIR159	c72449_g1_i1	-	2.5	1	20	194	213	UUUGGAUUGAAGGGAGCUCC	UGAGCUCCUUUCGGUCCAAA	Cleavage
lpu-miR159l	MIR159	c43638_g1_i1	sp|Q56YU0|AL2C4_ARATH Aldehyde dehydrogenase family 2 member C4 OS=Arabidopsis thaliana GN=ALDH2C4 PE=1 SV=2	2.5	1	20	1087	1106	UUUGGAUUGAAGGGAGCUCC	GGAGAUCCUUUUGAUCCAAA	Cleavage
lpu-miR159l	MIR159	c107567_g1_i1	-	3	1	20	144	163	UUUGGAUUGAAGGGAGCUCC	GGAGAUGCCUUCGAUUCAAA	Cleavage
lpu-miR159l	MIR159	c35764_g1_i1	sp|Q0D576|HPT2_ORYSJ Probable homogentisate phytyltransferase 2, chloroplastic OS=Oryza sativa subsp. japonica GN=HPT2 PE=3 SV=2	3	1	20	789	808	UUUGGAUUGAAGGGAGCUCC	GGAUAUCUCUUCAAUCUAAA	Cleavage
lpu-miR156p	MIR156	c110150_g1_i1	sp|Q0JGI1|SPL2_ORYSJ Squamosa promoter-binding-like protein 2 OS=Oryza sativa subsp. japonica GN=SPL2 PE=2 SV=2	1	1	21	143	163	CUGACAGAAGAGAGUGAGCAC	GUGCUCUCUCUCUUCUGUCAG	Cleavage
lpu-miR156p	MIR156	c145737_g1_i1	-	1	1	21	5	25	CUGACAGAAGAGAGUGAGCAC	GUGCUCUCUCUCUUCUGUCAG	Cleavage
lpu-miR156p	MIR156	c75802_g1_i1	sp|Q2R3Y1|SPL19_ORYSJ Putative squamosa promoter-binding-like protein 19 OS=Oryza sativa subsp. japonica GN=SPL19 PE=3 SV=2	2	1	21	127	147	CUGACAGAAGAGAGUGAGCAC	GUGCUCUCUCUCUUCUGUCAU	Cleavage
lpu-miR156p	MIR156	c507_g1_i2	sp|Q653Z5|SPL11_ORYSJ Squamosa promoter-binding-like protein 11 OS=Oryza sativa subsp. japonica GN=SPL11 PE=2 SV=1	2	1	21	428	448	CUGACAGAAGAGAGUGAGCAC	GUGCUCUCUCUCUUCUGUCAU	Cleavage
lpu-miR156p	MIR156	c38415_g1_i2	sp|Q6Z461|SPL13_ORYSJ Squamosa promoter-binding-like protein 13 OS=Oryza sativa subsp. japonica GN=SPL13 PE=2 SV=1	2	1	20	893	912	CUGACAGAAGAGAGUGAGCA	UGCUCUCUCUCUUCUGUCAU	Cleavage
lpu-miR156p	MIR156	c38415_g1_i1	sp|Q6Z461|SPL13_ORYSJ Squamosa promoter-binding-like protein 13 OS=Oryza sativa subsp. japonica GN=SPL13 PE=2 SV=1	2	1	20	951	970	CUGACAGAAGAGAGUGAGCA	UGCUCUCUCUCUUCUGUCAU	Cleavage
lpu-miR156p	MIR156	c38205_g1_i4	sp|Q07346|DCE_PETHY Glutamate decarboxylase OS=Petunia hybrida GN=GAD PE=1 SV=1	3	1	20	1036	1055	CUGACAGAAGAGAGUGAGCA	UCCUUAUUCUUUUCUGUUAG	Cleavage
lpu-miR156p	MIR156	c52911_g1_i1	sp|P32295|ARG7_VIGRR Indole-3-acetic acid-induced protein ARG7 OS=Vigna radiata var. radiata GN=ARG7 PE=2 SV=1	3	1	20	546	565	CUGACAGAAGAGAGUGAGCA	UUCUCACUGUUUUCUGUCGG	Cleavage
lpu-miR319b.1	MIR159	c35239_g1_i3	sp|Q8LT07|PCF5_ORYSJ Transcription factor PCF5 OS=Oryza sativa subsp. japonica GN=PCF5 PE=2 SV=1	3	1	20	1365	1384	UUGGACUGAAGGGGGCUCCC	AGGGGACCCCUUCAGUCCAG	Cleavage
lpu-miR319b.1	MIR159	c46848_g1_i9	sp|Q8GZA6|PP113_ARATH Pentatricopeptide repeat-containing protein At1g71210 OS=Arabidopsis thaliana GN=At1g71210 PE=2 SV=1	3	1	20	291	310	UUGGACUGAAGGGGGCUCCC	GAGACCCCCUUUCAGUCCGA	Cleavage
lpu-miR319f	MIR159	c33501_g2_i3	sp|P0C1I7|CYP5_RHIO9 Peptidyl-prolyl cis-trans isomerase cyp5 OS=Rhizopus delemar (strain RA 99-880 / ATCC MYA-4621 / FGSC 9543 / NRRL 43880) GN=cyp5 PE=3 SV=1	3	1	20	304	323	AGAGCUUUCUUCAGUCCACU	AGUGGACUGUGGAGAGCUCG	Translation
lpu-miR319f	MIR159	c18837_g1_i1	sp|Q66GP4|PP379_ARATH Pentatricopeptide repeat-containing protein At5g13770, chloroplastic OS=Arabidopsis thaliana GN=At5g13770 PE=2 SV=1	3	1	20	121	140	AGAGCUUUCUUCAGUCCACU	AGUGGUUUGAGGAGAGCUUU	Cleavage
lpu-miR319f	MIR159	c103984_g1_i1	sp|Q8RY18|Y5436_ARATH MATH domain-containing protein At5g43560 OS=Arabidopsis thaliana GN=At5g43560 PE=1 SV=1	2.5	1	20	1034	1053	AGAGCUUUCUUCAGUCCACU	AGUGGAGAGAAGAGAGCUCU	Cleavage
lpu-miR319f	MIR159	c40844_g1_i1	sp|A2BQP0|EFTS_PROMS Elongation factor Ts OS=Prochlorococcus marinus (strain AS9601) GN=tsf PE=3 SV=1	3	1	19	2935	2954	AGAGCUUUCUU-CAGUCCAC	AUGGACUGCAAGAAAGCUCU	Cleavage
lpu-miR156u.2	MIR156	c110150_g1_i1	sp|Q0JGI1|SPL2_ORYSJ Squamosa promoter-binding-like protein 2 OS=Oryza sativa subsp. japonica GN=SPL2 PE=2 SV=2	1.5	1	20	143	162	UGACAGAAGAGAGUGAGCAU	GUGCUCUCUCUCUUCUGUCA	Cleavage
lpu-miR156u.2	MIR156	c145737_g1_i1	-	1.5	1	20	5	24	UGACAGAAGAGAGUGAGCAU	GUGCUCUCUCUCUUCUGUCA	Cleavage
lpu-miR156u.2	MIR156	c75802_g1_i1	sp|Q2R3Y1|SPL19_ORYSJ Putative squamosa promoter-binding-like protein 19 OS=Oryza sativa subsp. japonica GN=SPL19 PE=3 SV=2	1.5	1	20	127	146	UGACAGAAGAGAGUGAGCAU	GUGCUCUCUCUCUUCUGUCA	Cleavage
lpu-miR156u.2	MIR156	c507_g1_i2	sp|Q653Z5|SPL11_ORYSJ Squamosa promoter-binding-like protein 11 OS=Oryza sativa subsp. japonica GN=SPL11 PE=2 SV=1	1.5	1	20	428	447	UGACAGAAGAGAGUGAGCAU	GUGCUCUCUCUCUUCUGUCA	Cleavage
lpu-miR156u.2	MIR156	c507_g1_i1	sp|Q653Z5|SPL11_ORYSJ Squamosa promoter-binding-like protein 11 OS=Oryza sativa subsp. japonica GN=SPL11 PE=2 SV=1	1.5	1	20	428	447	UGACAGAAGAGAGUGAGCAU	GUGCUCUCUCUCUUCUGUCA	Cleavage
lpu-miR156u.2	MIR156	c38415_g1_i2	sp|Q6Z461|SPL13_ORYSJ Squamosa promoter-binding-like protein 13 OS=Oryza sativa subsp. japonica GN=SPL13 PE=2 SV=1	2	1	20	892	911	UGACAGAAGAGAGUGAGCAU	UUGCUCUCUCUCUUCUGUCA	Cleavage
lpu-miR156u.2	MIR156	c38415_g1_i1	sp|Q6Z461|SPL13_ORYSJ Squamosa promoter-binding-like protein 13 OS=Oryza sativa subsp. japonica GN=SPL13 PE=2 SV=1	2	1	20	950	969	UGACAGAAGAGAGUGAGCAU	UUGCUCUCUCUCUUCUGUCA	Cleavage
lpu-miR156u.2	MIR156	c41819_g1_i1	sp|Q9STT5|AB7A_ARATH ABC transporter A family member 7 OS=Arabidopsis thaliana GN=ABCA7 PE=1 SV=2	3	1	20	1192	1211	UGACAGAAGAGAGUGAGCAU	AUGCUUAUUUUUUUUUGUUA	Cleavage
lpu-miR156u.2	MIR156	c52911_g1_i1	sp|P32295|ARG7_VIGRR Indole-3-acetic acid-induced protein ARG7 OS=Vigna radiata var. radiata GN=ARG7 PE=2 SV=1	3	1	20	545	564	UGACAGAAGAGAGUGAGCAU	AUUCUCACUGUUUUCUGUCG	Translation
lpu-miR156u.2	MIR156	c144009_g1_i1	-	3	1	20	135	154	UGACAGAAGAGAGUGAGCAU	AUGAUCUUUCUCUUUUGUCA	Cleavage
lpu-miR156u.2	MIR156	c45515_g2_i1	sp|Q9SVM0|Y3078_ARATH BTB/POZ domain-containing protein At3g50780 OS=Arabidopsis thaliana GN=At3g50780 PE=2 SV=1	3	1	20	188	207	UGACAGAAGAGAGUGAGCAU	AUGCGCGCUUUCGUCUGUCA	Cleavage
lpu-miR156v	MIR156	c110150_g1_i1	sp|Q0JGI1|SPL2_ORYSJ Squamosa promoter-binding-like protein 2 OS=Oryza sativa subsp. japonica GN=SPL2 PE=2 SV=2	0	1	21	142	162	UGACAGAAGAGAGAGAGCACA	UGUGCUCUCUCUCUUCUGUCA	Cleavage
lpu-miR156v	MIR156	c145737_g1_i1	-	0	1	21	4	24	UGACAGAAGAGAGAGAGCACA	UGUGCUCUCUCUCUUCUGUCA	Cleavage
lpu-miR156v	MIR156	c75802_g1_i1	sp|Q2R3Y1|SPL19_ORYSJ Putative squamosa promoter-binding-like protein 19 OS=Oryza sativa subsp. japonica GN=SPL19 PE=3 SV=2	0	1	21	126	146	UGACAGAAGAGAGAGAGCACA	UGUGCUCUCUCUCUUCUGUCA	Cleavage
lpu-miR156v	MIR156	c507_g1_i2	sp|Q653Z5|SPL11_ORYSJ Squamosa promoter-binding-like protein 11 OS=Oryza sativa subsp. japonica GN=SPL11 PE=2 SV=1	0	1	20	428	447	UGACAGAAGAGAGAGAGCAC	GUGCUCUCUCUCUUCUGUCA	Cleavage
lpu-miR156v	MIR156	c507_g1_i1	sp|Q653Z5|SPL11_ORYSJ Squamosa promoter-binding-like protein 11 OS=Oryza sativa subsp. japonica GN=SPL11 PE=2 SV=1	0	1	20	428	447	UGACAGAAGAGAGAGAGCAC	GUGCUCUCUCUCUUCUGUCA	Cleavage
lpu-miR156v	MIR156	c38415_g1_i2	sp|Q6Z461|SPL13_ORYSJ Squamosa promoter-binding-like protein 13 OS=Oryza sativa subsp. japonica GN=SPL13 PE=2 SV=1	1	1	20	892	911	UGACAGAAGAGAGAGAGCAC	UUGCUCUCUCUCUUCUGUCA	Cleavage
lpu-miR156v	MIR156	c38415_g1_i1	sp|Q6Z461|SPL13_ORYSJ Squamosa promoter-binding-like protein 13 OS=Oryza sativa subsp. japonica GN=SPL13 PE=2 SV=1	1	1	20	950	969	UGACAGAAGAGAGAGAGCAC	UUGCUCUCUCUCUUCUGUCA	Cleavage
lpu-miR156v	MIR156	c46632_g1_i1	sp|O43390|HNRPR_HUMAN Heterogeneous nuclear ribonucleoprotein R OS=Homo sapiens GN=HNRNPR PE=1 SV=1	2.5	1	21	1772	1792	UGACAGAAGAGAGAGAGCACA	UGUGUUCUUUCUUCUCUGUCA	Cleavage
lpu-miR156v	MIR156	c32585_g1_i2	sp|Q3MIT2|PUS10_HUMAN Putative tRNA pseudouridine synthase Pus10 OS=Homo sapiens GN=PUS10 PE=1 SV=1	3	1	20	1204	1223	UGACAGAAGAGAGAGAGCAC	GUGUUCUUUCUCUUUUCUCA	Cleavage
lpu-miR156v	MIR156	c32585_g1_i3	sp|Q3MIT2|PUS10_HUMAN Putative tRNA pseudouridine synthase Pus10 OS=Homo sapiens GN=PUS10 PE=1 SV=1	3	1	20	1353	1372	UGACAGAAGAGAGAGAGCAC	GUGUUCUUUCUCUUUUCUCA	Cleavage
lpu-miR156v	MIR156	c144009_g1_i1	-	3	1	20	135	154	UGACAGAAGAGAGAGAGCAC	AUGAUCUUUCUCUUUUGUCA	Cleavage
lpu-miR156v	MIR156	c47260_g1_i3	sp|A4IM04|MURE_GEOTN UDP-N-acetylmuramoyl-L-alanyl-D-glutamate--2,6-diaminopimelate ligase OS=Geobacillus thermodenitrificans (strain NG80-2) GN=murE PE=3 SV=1	3	1	20	784	803	UGACAGAAGAGAGAGAGCAC	GUGGUCUCUUUCCUCUGUCG	Cleavage
lpu-miR156v	MIR156	c47260_g1_i1	sp|A4IM04|MURE_GEOTN UDP-N-acetylmuramoyl-L-alanyl-D-glutamate--2,6-diaminopimelate ligase OS=Geobacillus thermodenitrificans (strain NG80-2) GN=murE PE=3 SV=1	3	1	20	784	803	UGACAGAAGAGAGAGAGCAC	GUGGUCUCUUUCCUCUGUCG	Cleavage
lpu-miR156a.2	MIR156	c145737_g1_i1	-	0	1	20	5	24	UGACAGAAGAGAGAGAGCAC	GUGCUCUCUCUCUUCUGUCA	Cleavage
lpu-miR156a.2	MIR156	c110150_g1_i1	sp|Q0JGI1|SPL2_ORYSJ Squamosa promoter-binding-like protein 2 OS=Oryza sativa subsp. japonica GN=SPL2 PE=2 SV=2	0	1	20	143	162	UGACAGAAGAGAGAGAGCAC	GUGCUCUCUCUCUUCUGUCA	Cleavage
lpu-miR156a.2	MIR156	c75802_g1_i1	sp|Q2R3Y1|SPL19_ORYSJ Putative squamosa promoter-binding-like protein 19 OS=Oryza sativa subsp. japonica GN=SPL19 PE=3 SV=2	0	1	20	127	146	UGACAGAAGAGAGAGAGCAC	GUGCUCUCUCUCUUCUGUCA	Cleavage
lpu-miR156a.2	MIR156	c507_g1_i2	sp|Q653Z5|SPL11_ORYSJ Squamosa promoter-binding-like protein 11 OS=Oryza sativa subsp. japonica GN=SPL11 PE=2 SV=1	0	1	20	428	447	UGACAGAAGAGAGAGAGCAC	GUGCUCUCUCUCUUCUGUCA	Cleavage
lpu-miR156a.2	MIR156	c507_g1_i1	sp|Q653Z5|SPL11_ORYSJ Squamosa promoter-binding-like protein 11 OS=Oryza sativa subsp. japonica GN=SPL11 PE=2 SV=1	0	1	20	428	447	UGACAGAAGAGAGAGAGCAC	GUGCUCUCUCUCUUCUGUCA	Cleavage
lpu-miR156a.2	MIR156	c38415_g1_i2	sp|Q6Z461|SPL13_ORYSJ Squamosa promoter-binding-like protein 13 OS=Oryza sativa subsp. japonica GN=SPL13 PE=2 SV=1	1	1	20	892	911	UGACAGAAGAGAGAGAGCAC	UUGCUCUCUCUCUUCUGUCA	Cleavage
lpu-miR156a.2	MIR156	c38415_g1_i1	sp|Q6Z461|SPL13_ORYSJ Squamosa promoter-binding-like protein 13 OS=Oryza sativa subsp. japonica GN=SPL13 PE=2 SV=1	1	1	20	950	969	UGACAGAAGAGAGAGAGCAC	UUGCUCUCUCUCUUCUGUCA	Cleavage
lpu-miR156a.2	MIR156	c32585_g1_i2	sp|Q3MIT2|PUS10_HUMAN Putative tRNA pseudouridine synthase Pus10 OS=Homo sapiens GN=PUS10 PE=1 SV=1	3	1	20	1204	1223	UGACAGAAGAGAGAGAGCAC	GUGUUCUUUCUCUUUUCUCA	Cleavage
lpu-miR156a.2	MIR156	c32585_g1_i3	sp|Q3MIT2|PUS10_HUMAN Putative tRNA pseudouridine synthase Pus10 OS=Homo sapiens GN=PUS10 PE=1 SV=1	3	1	20	1353	1372	UGACAGAAGAGAGAGAGCAC	GUGUUCUUUCUCUUUUCUCA	Cleavage
lpu-miR156a.2	MIR156	c46632_g1_i1	sp|O43390|HNRPR_HUMAN Heterogeneous nuclear ribonucleoprotein R OS=Homo sapiens GN=HNRNPR PE=1 SV=1	2.5	1	20	1773	1792	UGACAGAAGAGAGAGAGCAC	GUGUUCUUUCUUCUCUGUCA	Cleavage
lpu-miR156a.2	MIR156	c144009_g1_i1	-	3	1	20	135	154	UGACAGAAGAGAGAGAGCAC	AUGAUCUUUCUCUUUUGUCA	Cleavage
lpu-miR156a.2	MIR156	c47260_g1_i3	sp|A4IM04|MURE_GEOTN UDP-N-acetylmuramoyl-L-alanyl-D-glutamate--2,6-diaminopimelate ligase OS=Geobacillus thermodenitrificans (strain NG80-2) GN=murE PE=3 SV=1	3	1	20	784	803	UGACAGAAGAGAGAGAGCAC	GUGGUCUCUUUCCUCUGUCG	Cleavage
lpu-miR156a.2	MIR156	c47260_g1_i1	sp|A4IM04|MURE_GEOTN UDP-N-acetylmuramoyl-L-alanyl-D-glutamate--2,6-diaminopimelate ligase OS=Geobacillus thermodenitrificans (strain NG80-2) GN=murE PE=3 SV=1	3	1	20	784	803	UGACAGAAGAGAGAGAGCAC	GUGGUCUCUUUCCUCUGUCG	Cleavage
lpu-miR159h	MIR159	c44150_g1_i1	sp|Q9SWB6|PM36_SOYBN Seed maturation protein PM36 OS=Glycine max GN=PM36 PE=2 SV=1	1.5	1	21	656	676	UCUUUAAGUGAUGAGAGCUCA	UGAGAUCUCAUCACUUAGAGA	Cleavage
lpu-miR159h	MIR159	c29863_g1_i1	-	3	1	21	399	419	UCUUUAAGUGAUGAGAGCUCA	UGAGCUUUCGAUACUUAAGGA	Translation
lpu-miR159h	MIR159	c36387_g1_i1	sp|Q9SJG2|Y2296_ARATH Probable receptor-like protein kinase At2g42960 OS=Arabidopsis thaliana GN=At2g42960 PE=2 SV=1	3	1	21	397	417	UCUUUAAGUGAUGAGAGCUCA	UGGGUUUUCAUGGCUUAAAGA	Translation
lpu-miR159h	MIR159	c45565_g1_i1	sp|Q94KJ7|VPS33_ARATH Vacuolar protein sorting-associated protein 33 homolog OS=Arabidopsis thaliana GN=VPS33 PE=2 SV=1	3	1	20	1421	1440	UCUUUAAGUGAUGAGAGCUC	GAGCUUUGAUUAUUUAAGGA	Cleavage
lpu-miR156o	MIR156	c145737_g1_i1	-	2	1	21	5	25	UUGACAGAAGAGAGUGAGCGC	GUGCUCUCUCUCUUCUGUCAG	Cleavage
lpu-miR156o	MIR156	c110150_g1_i1	sp|Q0JGI1|SPL2_ORYSJ Squamosa promoter-binding-like protein 2 OS=Oryza sativa subsp. japonica GN=SPL2 PE=2 SV=2	2	1	21	143	163	UUGACAGAAGAGAGUGAGCGC	GUGCUCUCUCUCUUCUGUCAG	Cleavage
lpu-miR156o	MIR156	c75802_g1_i1	sp|Q2R3Y1|SPL19_ORYSJ Putative squamosa promoter-binding-like protein 19 OS=Oryza sativa subsp. japonica GN=SPL19 PE=3 SV=2	2.5	1	21	127	147	UUGACAGAAGAGAGUGAGCGC	GUGCUCUCUCUCUUCUGUCAU	Cleavage
lpu-miR156o	MIR156	c507_g1_i2	sp|Q653Z5|SPL11_ORYSJ Squamosa promoter-binding-like protein 11 OS=Oryza sativa subsp. japonica GN=SPL11 PE=2 SV=1	2.5	1	21	428	448	UUGACAGAAGAGAGUGAGCGC	GUGCUCUCUCUCUUCUGUCAU	Cleavage
lpu-miR156o	MIR156	c38415_g1_i2	sp|Q6Z461|SPL13_ORYSJ Squamosa promoter-binding-like protein 13 OS=Oryza sativa subsp. japonica GN=SPL13 PE=2 SV=1	2.5	1	20	893	912	UUGACAGAAGAGAGUGAGCG	UGCUCUCUCUCUUCUGUCAU	Cleavage
lpu-miR156o	MIR156	c38415_g1_i1	sp|Q6Z461|SPL13_ORYSJ Squamosa promoter-binding-like protein 13 OS=Oryza sativa subsp. japonica GN=SPL13 PE=2 SV=1	2.5	1	20	951	970	UUGACAGAAGAGAGUGAGCG	UGCUCUCUCUCUUCUGUCAU	Cleavage
lpu-miR156o	MIR156	c31931_g1_i1	sp|Q5JK68|CDKC2_ORYSJ Cyclin-dependent kinase C-2 OS=Oryza sativa subsp. japonica GN=CDKC-2 PE=2 SV=1	3	1	20	1017	1036	UUGACAGAAGAGAGUGAGCG	GGCUCAUUCUUUCCUGUCAA	Cleavage
lpu-miR156o	MIR156	c10148_g1_i1	sp|Q852S5|NDK2_TOBAC Nucleoside diphosphate kinase 2, chloroplastic OS=Nicotiana tabacum GN=NDPK2 PE=1 SV=1	3	1	20	744	763	UUGACAGAAGAGAGUGAGCG	CGAUUACUCUCUGUUGUCAA	Cleavage
lpu-miR156o	MIR156	c38320_g1_i2	sp|O23264|SEBP1_ARATH Selenium-binding protein 1 OS=Arabidopsis thaliana GN=SBP1 PE=1 SV=1	3	1	20	1387	1406	UUGACAGAAGAGAGUGAGCG	CGCUUUCUCUAUUUUGUCAA	Translation
lpu-miR156o	MIR156	c43054_g1_i1	sp|Q9FYL3|ALB31_ARATH ALBINO3-like protein 1, chloroplastic OS=Arabidopsis thaliana GN=ALB3L1 PE=2 SV=3	3	1	20	473	492	UUGACAGAAGAGAGUGAGCG	CUCUUGAUCUCUUCUGUCAA	Cleavage
lpu-miR156s	MIR156	c110150_g1_i1	sp|Q0JGI1|SPL2_ORYSJ Squamosa promoter-binding-like protein 2 OS=Oryza sativa subsp. japonica GN=SPL2 PE=2 SV=2	1	1	20	143	162	UGACAGAAGAGAGUGAGCAC	GUGCUCUCUCUCUUCUGUCA	Cleavage
lpu-miR156s	MIR156	c145737_g1_i1	-	1	1	20	5	24	UGACAGAAGAGAGUGAGCAC	GUGCUCUCUCUCUUCUGUCA	Cleavage
lpu-miR156s	MIR156	c75802_g1_i1	sp|Q2R3Y1|SPL19_ORYSJ Putative squamosa promoter-binding-like protein 19 OS=Oryza sativa subsp. japonica GN=SPL19 PE=3 SV=2	1	1	20	127	146	UGACAGAAGAGAGUGAGCAC	GUGCUCUCUCUCUUCUGUCA	Cleavage
lpu-miR156s	MIR156	c507_g1_i2	sp|Q653Z5|SPL11_ORYSJ Squamosa promoter-binding-like protein 11 OS=Oryza sativa subsp. japonica GN=SPL11 PE=2 SV=1	1	1	20	428	447	UGACAGAAGAGAGUGAGCAC	GUGCUCUCUCUCUUCUGUCA	Cleavage
lpu-miR156s	MIR156	c507_g1_i1	sp|Q653Z5|SPL11_ORYSJ Squamosa promoter-binding-like protein 11 OS=Oryza sativa subsp. japonica GN=SPL11 PE=2 SV=1	1	1	20	428	447	UGACAGAAGAGAGUGAGCAC	GUGCUCUCUCUCUUCUGUCA	Cleavage
lpu-miR156s	MIR156	c38415_g1_i2	sp|Q6Z461|SPL13_ORYSJ Squamosa promoter-binding-like protein 13 OS=Oryza sativa subsp. japonica GN=SPL13 PE=2 SV=1	2	1	20	892	911	UGACAGAAGAGAGUGAGCAC	UUGCUCUCUCUCUUCUGUCA	Cleavage
lpu-miR156s	MIR156	c38415_g1_i1	sp|Q6Z461|SPL13_ORYSJ Squamosa promoter-binding-like protein 13 OS=Oryza sativa subsp. japonica GN=SPL13 PE=2 SV=1	2	1	20	950	969	UGACAGAAGAGAGUGAGCAC	UUGCUCUCUCUCUUCUGUCA	Cleavage
lpu-miR156s	MIR156	c138088_g1_i1	sp|Q8GY23|UPL1_ARATH E3 ubiquitin-protein ligase UPL1 OS=Arabidopsis thaliana GN=UPL1 PE=1 SV=3	3	1	20	172	191	UGACAGAAGAGAGUGAGCAC	GUGCUUAUUUUCUUCUGUGA	Cleavage
lpu-miR159n	MIR159	c83613_g1_i1	sp|Q9LYA9|CP41A_ARATH Chloroplast stem-loop binding protein of 41 kDa a, chloroplastic OS=Arabidopsis thaliana GN=CSP41A PE=1 SV=1	2.5	1	21	1457	1477	UCCUCCUUGACCUCCAAUUGC	GCCAUUGGAGGUGGAGGAGGA	Translation
lpu-miR159n	MIR159	c29873_g1_i1	-	3	1	21	143	163	UCCUCCUUGACCUCCAAUUGC	GGAAUUGGGGGUCAAGGAGCA	Cleavage
lpu-miR159n	MIR159	c26681_g1_i2	-	3	1	20	627	646	UCCUCCUUGACCUCCAAUUG	CGAUUUGAGGUCAAGGAGAA	Cleavage
lpu-miR159n	MIR159	c24935_g1_i1	sp|Q30DN6|KDM5D_CANFA Lysine-specific demethylase 5D OS=Canis familiaris GN=KDM5D PE=2 SV=1	2.5	1	20	304	323	UCCUCCUUGACCUCCAAUUG	CAUUUGGAGGUGGAGGAGGA	Translation
lpu-miR159n	MIR159	c20419_g1_i3	-	3	1	20	672	691	UCCUCCUUGACCUCCAAUUG	AAAUUGGACGACAAGGAGGA	Translation
lpu-miR159n	MIR159	c118464_g1_i1	sp|Q9STE7|R13L3_ARATH Putative disease resistance RPP13-like protein 3 OS=Arabidopsis thaliana GN=RPP13L3 PE=2 SV=1	3	1	20	664	683	UCCUCCUUGACCUCCAAUUG	CAAUUGUGGGUUCAGGAGGA	Cleavage
lpu-miR159o	MIR159	c24052_g1_i1	-	2	1	20	387	406	UUUGGAUUGAAGGGAGCUCU	GGAGCUCCCUUCAAACCAAA	Cleavage
lpu-miR159o	MIR159	c72449_g1_i1	-	2.5	1	20	194	213	UUUGGAUUGAAGGGAGCUCU	UGAGCUCCUUUCGGUCCAAA	Cleavage
lpu-miR159o	MIR159	c43106_g1_i1	sp|Q8R3D1|TBC13_MOUSE TBC1 domain family member 13 OS=Mus musculus GN=Tbc1d13 PE=2 SV=1	3	1	21	75	95	UUUGGAUUGAAGGGAGCUCUC	GAGAUCUCCCUCCAAUCCGAG	Translation
lpu-miR159o	MIR159	c89040_g1_i1	-	3	1	20	212	231	UUUGGAUUGAAGGGAGCUCU	AAGGCUCUCUUCAAUCUGAA	Cleavage
lpu-miR159o	MIR159	c18843_g1_i1	-	3	1	20	302	321	UUUGGAUUGAAGGGAGCUCU	AGAUCUCCCUUCAAUCUAGU	Cleavage
lpu-miR159o	MIR159	c40783_g1_i2	-	3	1	20	200	219	UUUGGAUUGAAGGGAGCUCU	AGAGCCUUCUUCAAUCCAGG	Cleavage
lpu-miR159o	MIR159	c43638_g1_i1	sp|Q56YU0|AL2C4_ARATH Aldehyde dehydrogenase family 2 member C4 OS=Arabidopsis thaliana GN=ALDH2C4 PE=1 SV=2	3	1	20	1087	1106	UUUGGAUUGAAGGGAGCUCU	GGAGAUCCUUUUGAUCCAAA	Cleavage
lpu-miR159o	MIR159	c48799_g1_i1	sp|Q0V8E4|ASND1_BOVIN Asparagine synthetase domain-containing protein 1 OS=Bos taurus GN=ASNSD1 PE=2 SV=1	2.5	1	20	1760	1779	UUUGGAUUGAAGGGAGCUCU	AGAGCUUCCUGCUAUCCAAA	Translation
lpu-miR159o	MIR159	c37624_g2_i1	sp|Q6ZJW9|ARP4_ORYSJ Actin-related protein 4 OS=Oryza sativa subsp. japonica GN=ARP4 PE=2 SV=1	3	1	21	314	334	UUUGGAUUGAAGGGAGCUCUC	GAAUGCUCCCUCCAAUCCAAA	Translation
lpu-miR159o	MIR159	c35573_g1_i1	-	3	1	20	183	202	UUUGGAUUGAAGGGAGCUCU	ACAGCUCUCAUCAAUUCAAA	Translation
lpu-miR159o	MIR159	c47347_g1_i1	sp|Q43846|SSY3_SOLTU Soluble starch synthase 3, chloroplastic/amyloplastic OS=Solanum tuberosum GN=SS3 PE=1 SV=1	3	1	20	225	244	UUUGGAUUGAAGGGAGCUCU	AGAGCUCCAUAUAGUCCAAA	Translation
lpu-miR159p	MIR159	c24052_g1_i1	-	2	1	20	387	406	UUUGGAUUGAAGGGAGCUCU	GGAGCUCCCUUCAAACCAAA	Cleavage
lpu-miR159p	MIR159	c72449_g1_i1	-	2.5	1	20	194	213	UUUGGAUUGAAGGGAGCUCU	UGAGCUCCUUUCGGUCCAAA	Cleavage
lpu-miR159p	MIR159	c40783_g1_i2	-	3	1	21	199	219	UUUGGAUUGAAGGGAGCUCUU	AAGAGCCUUCUUCAAUCCAGG	Cleavage
lpu-miR159p	MIR159	c18843_g1_i1	-	3	1	20	302	321	UUUGGAUUGAAGGGAGCUCU	AGAUCUCCCUUCAAUCUAGU	Cleavage
lpu-miR159p	MIR159	c89040_g1_i1	-	3	1	20	212	231	UUUGGAUUGAAGGGAGCUCU	AAGGCUCUCUUCAAUCUGAA	Cleavage
lpu-miR159p	MIR159	c43638_g1_i1	sp|Q56YU0|AL2C4_ARATH Aldehyde dehydrogenase family 2 member C4 OS=Arabidopsis thaliana GN=ALDH2C4 PE=1 SV=2	3	1	20	1087	1106	UUUGGAUUGAAGGGAGCUCU	GGAGAUCCUUUUGAUCCAAA	Cleavage
lpu-miR159p	MIR159	c48799_g1_i1	sp|Q0V8E4|ASND1_BOVIN Asparagine synthetase domain-containing protein 1 OS=Bos taurus GN=ASNSD1 PE=2 SV=1	2.5	1	20	1760	1779	UUUGGAUUGAAGGGAGCUCU	AGAGCUUCCUGCUAUCCAAA	Translation
lpu-miR159p	MIR159	c43106_g1_i1	sp|Q8R3D1|TBC13_MOUSE TBC1 domain family member 13 OS=Mus musculus GN=Tbc1d13 PE=2 SV=1	3	1	21	75	95	UUUGGAUUGAAGGGAGCUCUU	GAGAUCUCCCUCCAAUCCGAG	Translation
lpu-miR159p	MIR159	c35573_g1_i1	-	3	1	20	183	202	UUUGGAUUGAAGGGAGCUCU	ACAGCUCUCAUCAAUUCAAA	Translation
lpu-miR159p	MIR159	c47347_g1_i1	sp|Q43846|SSY3_SOLTU Soluble starch synthase 3, chloroplastic/amyloplastic OS=Solanum tuberosum GN=SS3 PE=1 SV=1	3	1	20	225	244	UUUGGAUUGAAGGGAGCUCU	AGAGCUCCAUAUAGUCCAAA	Translation
lpu-miR159q	MIR159	c102157_g1_i1	sp|Q6L4L4|SIZ1_ORYSJ E3 SUMO-protein ligase SIZ1 OS=Oryza sativa subsp. japonica GN=SIZ1 PE=1 SV=1	3	1	20	460	479	AUUGGAAUGAAGGGAGCUCU	GGAUUUCUCUUUAUUCCAAU	Cleavage
lpu-miR159q	MIR159	c144931_g1_i1	sp|Q9LFP7|Y5158_ARATH Probable receptor-like protein kinase At5g15080 OS=Arabidopsis thaliana GN=At5g15080 PE=1 SV=1	3	1	20	104	123	AUUGGAAUGAAGGGAGCUCU	AGAGCAACCUUCAUUCUGAU	Cleavage
lpu-miR156r	MIR156	c49288_g2_i2	sp|P10978|POLX_TOBAC Retrovirus-related Pol polyprotein from transposon TNT 1-94 OS=Nicotiana tabacum PE=2 SV=1	1	1	20	471	490	UGUGCUCUCUCGACUUCUGU	GCAGAAGUCGAGGGAGCACA	Cleavage
lpu-miR156r	MIR156	c49288_g2_i1	-	1	1	20	265	284	UGUGCUCUCUCGACUUCUGU	GCAGAAGUCGAGGGAGCACA	Cleavage
lpu-miR156r	MIR156	c49084_g2_i1	sp|Q9LN49|KCS4_ARATH 3-ketoacyl-CoA synthase 4 OS=Arabidopsis thaliana GN=KCS4 PE=2 SV=1	3	1	20	159	179	UGUGCUCUCUCGACUU-CUGU	ACAGCAAGUUGAGAGAGCAUA	Cleavage
lpu-miR156r	MIR156	c34742_g1_i1	-	3	1	20	1266	1285	UGUGCUCUCUCGACUUCUGU	ACAGAGGUUAAGCGAGCACA	Translation
lpu-miR156r	MIR156	c105376_g1_i1	sp|Q7XR51|PHYK1_ORYSJ Probable phytol kinase 1, chloroplastic OS=Oryza sativa subsp. japonica GN=Os04g0670700 PE=2 SV=1	3	1	20	685	704	UGUGCUCUCUCGACUUCUGU	ACAGGACUCCGGAGAGCACA	Translation
lpu-miR156r	MIR156	c117227_g1_i1	sp|A3C057|SPL17_ORYSJ Squamosa promoter-binding-like protein 17 OS=Oryza sativa subsp. japonica GN=SPL17 PE=2 SV=2	3	1	20	171	189	UGUGCUCUCUCGACUUCUGU	ACAGAAGA-GAGAGAGCACA	Cleavage
lpu-miR159r	MIR159	c115091_g1_i1	sp|Q9SD62|Y3471_ARATH Putative receptor-like protein kinase At3g47110 OS=Arabidopsis thaliana GN=At3g47110 PE=3 SV=1	2.5	1	21	274	294	UGGAGUGAGGGGAGCUCCAAG	CUUGGAGCUUCCUUCACUCUC	Cleavage
lpu-miR159r	MIR159	c122886_g1_i1	-	3	1	21	759	779	UGGAGUGAGGGGAGCUCCAAG	UUUGGAGCUUUCUUUGCUCUA	Cleavage
lpu-miR159r	MIR159	c68577_g1_i1	sp|Q9ZVN4|Y1500_ARATH Probable tyrosine-protein phosphatase At1g05000 OS=Arabidopsis thaliana GN=At1g05000 PE=1 SV=1	3	1	21	270	290	UGGAGUGAGGGGAGCUCCAAG	CUUGGAGUCCCUCUCGCUCCG	Cleavage
lpu-miR159r	MIR159	c47020_g1_i2	-	3	1	21	431	451	UGGAGUGAGGGGAGCUCCAAG	CUCGGAGCUCCCCUUACUCGA	Cleavage
lpu-miR159r	MIR159	c48781_g2_i1	sp|Q9S7J8|HMA7_ARATH Copper-transporting ATPase RAN1 OS=Arabidopsis thaliana GN=RAN1 PE=1 SV=1	3	1	21	2090	2110	UGGAGUGAGGGGAGCUCCAAG	CUUGGAGAUUUCCUCACUUUA	Cleavage
lpu-miR159r	MIR159	c32880_g1_i1	sp|Q99728|BARD1_HUMAN BRCA1-associated RING domain protein 1 OS=Homo sapiens GN=BARD1 PE=1 SV=2	3	1	21	31	51	UGGAGUGAGGGGAGCUCCAAG	CUUGCAGCACCCCUUGCUCCA	Cleavage
lpu-miR159r	MIR159	c134427_g1_i1	sp|P54654|CAP_DICDI Adenylyl cyclase-associated protein OS=Dictyostelium discoideum GN=cap PE=1 SV=1	3	1	21	932	952	UGGAGUGAGGGGAGCUCCAAG	CUUGGAGCCUCCAUCACUUCA	Translation
lpu-miR159r	MIR159	c20705_g1_i1	-	3	1	20	268	287	UGGAGUGAGGGGAGCUCCAA	CUGGAGCUCCCAUUAUUCCA	Translation
lpu-miR159r	MIR159	c43812_g1_i1	sp|O54922|EXOC7_RAT Exocyst complex component 7 OS=Rattus norvegicus GN=Exoc7 PE=2 SV=1	3	1	20	724	743	UGGAGUGAGGGGAGCUCCAA	UUAGAGCUCCCCCCACUCCC	Cleavage
lpu-miR159r	MIR159	c45268_g1_i1	sp|O64730|P2C26_ARATH Probable protein phosphatase 2C 26 OS=Arabidopsis thaliana GN=At2g30170 PE=2 SV=2	3	1	20	203	222	UGGAGUGAGGGGAGCUCCAA	UUGGAACUCAUCUCAUUCCA	Translation
lpu-miR159r	MIR159	c45268_g1_i2	sp|Q942P9|P2C01_ORYSJ Probable protein phosphatase 2C 1 OS=Oryza sativa subsp. japonica GN=Os01g0164600 PE=2 SV=1	3	1	20	204	223	UGGAGUGAGGGGAGCUCCAA	UUGGAACUCAUCUCAUUCCA	Translation
lpu-miR319a	MIR159	c102033_g1_i1	sp|Q6YYZ1|LDL2_ORYSJ Lysine-specific histone demethylase 1 homolog 2 OS=Oryza sativa subsp. japonica GN=Os08g0143400 PE=2 SV=1	3	1	21	590	610	AGAGCUUCCUUCAGUCCACUC	GAGUGGACUAAGGGAAGCUUC	Cleavage
lpu-miR319a	MIR159	c30662_g1_i1	sp|Q13435|SF3B2_HUMAN Splicing factor 3B subunit 2 OS=Homo sapiens GN=SF3B2 PE=1 SV=2	3	1	20	1042	1061	AGAGCUUCCUUCAGUCCACU	CAUGAACUGAAGGAAGCUCU	Cleavage
lpu-miR4414	MIR159	c44009_g1_i2	sp|Q9Y4P3|TBL2_HUMAN Transducin beta-like protein 2 OS=Homo sapiens GN=TBL2 PE=1 SV=1	2.5	1	20	925	944	AGUGAAUGCUGCGGGAGCUA	UGGCUGCUGCAGCAUUUACU	Cleavage
lpu-miR4414	MIR159	c23982_g2_i1	sp|Q5ZK92|SPAST_CHICK Spastin OS=Gallus gallus GN=SPAST PE=2 SV=1	3	1	20	504	523	AGUGAAUGCUGCGGGAGCUA	UAGCUCCUGCUGCGUUUGCU	Translation
lpu-miR4414	MIR159	c34189_g1_i4	-	3	1	20	360	379	AGUGAAUGCUGCGGGAGCUA	UGCCUCCAGCAGCAUUCAUU	Cleavage
lpu-miR4414	MIR159	c38622_g2_i1	sp|Q0JKI9|ARFB_ORYSJ Auxin response factor 2 OS=Oryza sativa subsp. japonica GN=ARF2 PE=2 SV=1	3	1	20	177	196	AGUGAAUGCUGCGGGAGCUA	UGCUACCCGCAGCAUUCACU	Cleavage
lpu-miR156u.1	MIR156	c110150_g1_i1	sp|Q0JGI1|SPL2_ORYSJ Squamosa promoter-binding-like protein 2 OS=Oryza sativa subsp. japonica GN=SPL2 PE=2 SV=2	2.5	1	20	143	162	AGACAGAAGAGAGUGAGCAU	GUGCUCUCUCUCUUCUGUCA	Cleavage
lpu-miR156u.1	MIR156	c145737_g1_i1	-	2.5	1	20	5	24	AGACAGAAGAGAGUGAGCAU	GUGCUCUCUCUCUUCUGUCA	Cleavage
lpu-miR156u.1	MIR156	c75802_g1_i1	sp|Q2R3Y1|SPL19_ORYSJ Putative squamosa promoter-binding-like protein 19 OS=Oryza sativa subsp. japonica GN=SPL19 PE=3 SV=2	2.5	1	20	127	146	AGACAGAAGAGAGUGAGCAU	GUGCUCUCUCUCUUCUGUCA	Cleavage
lpu-miR156u.1	MIR156	c507_g1_i2	sp|Q653Z5|SPL11_ORYSJ Squamosa promoter-binding-like protein 11 OS=Oryza sativa subsp. japonica GN=SPL11 PE=2 SV=1	2.5	1	20	428	447	AGACAGAAGAGAGUGAGCAU	GUGCUCUCUCUCUUCUGUCA	Cleavage
lpu-miR156u.1	MIR156	c507_g1_i1	sp|Q653Z5|SPL11_ORYSJ Squamosa promoter-binding-like protein 11 OS=Oryza sativa subsp. japonica GN=SPL11 PE=2 SV=1	2.5	1	20	428	447	AGACAGAAGAGAGUGAGCAU	GUGCUCUCUCUCUUCUGUCA	Cleavage
lpu-miR156u.1	MIR156	c118036_g1_i1	sp|Q9LY50|ACCR3_ARATH Putative serine/threonine-protein kinase-like protein CCR3 OS=Arabidopsis thaliana GN=CCR3 PE=2 SV=1	2.5	1	20	372	391	AGACAGAAGAGAGUGAGCAU	UUGCUCACAUUCUUCUGUCU	Cleavage
lpu-miR156u.1	MIR156	c57205_g1_i1	-	2.5	1	20	361	380	AGACAGAAGAGAGUGAGCAU	AUGUUUACCCUCUUCUGUUU	Cleavage
lpu-miR156u.1	MIR156	c38415_g1_i2	sp|Q6Z461|SPL13_ORYSJ Squamosa promoter-binding-like protein 13 OS=Oryza sativa subsp. japonica GN=SPL13 PE=2 SV=1	3	1	20	892	911	AGACAGAAGAGAGUGAGCAU	UUGCUCUCUCUCUUCUGUCA	Cleavage
lpu-miR156u.1	MIR156	c38415_g1_i1	sp|Q6Z461|SPL13_ORYSJ Squamosa promoter-binding-like protein 13 OS=Oryza sativa subsp. japonica GN=SPL13 PE=2 SV=1	3	1	20	950	969	AGACAGAAGAGAGUGAGCAU	UUGCUCUCUCUCUUCUGUCA	Cleavage
lpu-miR156u.1	MIR156	c89480_g1_i1	-	3	1	20	183	202	AGACAGAAGAGAGUGAGCAU	CAGCUCCCUCUCUUCUGUCU	Cleavage
lpu-miR159s	MIR159	c35458_g1_i1	-	2	1	21	179	199	UUUGCAUGCCUCAGGAGCUGC	GCGGCUCCGGGGGCAUGCAAA	Cleavage
lpu-miR159t	MIR159	c20705_g1_i1	-	2.5	1	20	268	287	UGGAAUGAAGGGAGCUCCAA	CUGGAGCUCCCAUUAUUCCA	Translation
lpu-miR159t	MIR159	c102157_g1_i1	sp|Q6L4L4|SIZ1_ORYSJ E3 SUMO-protein ligase SIZ1 OS=Oryza sativa subsp. japonica GN=SIZ1 PE=1 SV=1	2.5	1	20	458	477	UGGAAUGAAGGGAGCUCCAA	UUGGAUUUCUCUUUAUUCCA	Cleavage
lpu-miR159t	MIR159	c37919_g1_i1	-	3	1	21	1522	1542	UGGAAUGAAGGGAGCUCCAAC	GAUGGGGCUCCAUUCAUUUCA	Translation
lpu-miR159t	MIR159	c90313_g1_i1	-	3	1	20	329	348	UGGAAUGAAGGGAGCUCCAA	GUGGACCUCUCUUCAUUUCA	Cleavage
lpu-miR159t	MIR159	c44926_g2_i1	-	3	1	20	2904	2923	UGGAAUGAAGGGAGCUCCAA	GAGGAGCUACCUUCAUUCCA	Cleavage
lpu-miR159d	MIR159	c24052_g1_i1	-	1.5	1	21	386	406	UUUGGAUUGAAGGGAGCUCCG	CGGAGCUCCCUUCAAACCAAA	Cleavage
lpu-miR159d	MIR159	c72449_g1_i1	-	2.5	1	20	194	213	UUUGGAUUGAAGGGAGCUCC	UGAGCUCCUUUCGGUCCAAA	Cleavage
lpu-miR159d	MIR159	c43638_g1_i1	sp|Q56YU0|AL2C4_ARATH Aldehyde dehydrogenase family 2 member C4 OS=Arabidopsis thaliana GN=ALDH2C4 PE=1 SV=2	2.5	1	21	1086	1106	UUUGGAUUGAAGGGAGCUCCG	UGGAGAUCCUUUUGAUCCAAA	Cleavage
lpu-miR159d	MIR159	c107567_g1_i1	-	3	1	20	144	163	UUUGGAUUGAAGGGAGCUCC	GGAGAUGCCUUCGAUUCAAA	Cleavage
lpu-miR159d	MIR159	c35764_g1_i1	sp|Q0D576|HPT2_ORYSJ Probable homogentisate phytyltransferase 2, chloroplastic OS=Oryza sativa subsp. japonica GN=HPT2 PE=3 SV=2	3	1	20	789	808	UUUGGAUUGAAGGGAGCUCC	GGAUAUCUCUUCAAUCUAAA	Cleavage
lpu-miR159f	MIR159	c45390_g1_i1	sp|Q8LG95|PP332_ARATH Pentatricopeptide repeat-containing protein At4g21190 OS=Arabidopsis thaliana GN=EMB1417 PE=2 SV=1	2.5	1	20	167	186	UAUGGAUUGAAGGGAGCUCU	AGAGCUUUCUUCAAUCUAUU	Cleavage
lpu-miR159f	MIR159	c10620_g1_i1	sp|Q41141|PFPB_RICCO Pyrophosphate--fructose 6-phosphate 1-phosphotransferase subunit beta OS=Ricinus communis GN=PFP-BETA PE=3 SV=1	2.5	1	21	1133	1153	UAUGGAUUGAAGGGAGCUCUA	UGGACCUCCCUUGAAUCCAUA	Translation
lpu-miR159f	MIR159	c85064_g1_i1	sp|Q39085|DIM_ARATH Delta(24)-sterol reductase OS=Arabidopsis thaliana GN=DIM PE=1 SV=2	2.5	1	20	1305	1325	UAUGG-AUUGAAGGGAGCUCU	AGAGCUCCCUUCAAUACCAUA	Cleavage
lpu-miR159f	MIR159	c17479_g1_i1	sp|Q9ZTP3|EIN4_ARATH Protein EIN4 OS=Arabidopsis thaliana GN=EIN4 PE=1 SV=1	3	1	20	2438	2457	UAUGGAUUGAAGGGAGCUCU	AGGGCUUCAUUCAAUCCAUC	Cleavage
lpu-miR159f	MIR159	c46594_g1_i1	-	3	1	20	1220	1239	UAUGGAUUGAAGGGAGCUCU	AGAGCUCCAUUCCAUCUGUA	Cleavage
lpu-miR159f	MIR159	c46594_g1_i2	-	3	1	20	1219	1238	UAUGGAUUGAAGGGAGCUCU	AGAGCUCCAUUCCAUCUGUA	Cleavage
lpu-miR159u	MIR159	c24052_g1_i1	-	0.5	1	20	387	406	UUUGGUUUGAAGGGAGCUCU	GGAGCUCCCUUCAAACCAAA	Cleavage
lpu-miR159u	MIR159	c136706_g1_i1	sp|P72749|TYPA_SYNY3 GTP-binding protein TypA/BipA homolog OS=Synechocystis sp. (strain PCC 6803 / Kazusa) GN=typA PE=3 SV=1	3	1	21	1701	1721	UUUGGUUUGAAGGGAGCUCUA	UAGAGCUUUCUUCAGAACAAA	Cleavage
lpu-miR159u	MIR159	c75581_g1_i1	sp|P43333|RU2A_ARATH U2 small nuclear ribonucleoprotein A' OS=Arabidopsis thaliana GN=At1g09760 PE=2 SV=2	3	1	21	284	304	UUUGGUUUGAAGGGAGCUCUA	UAUAGCUUCCUUUGAAUCAAA	Cleavage
lpu-miR159u	MIR159	c40053_g1_i2	sp|A1VMG1|DNAJ_POLNA Chaperone protein DnaJ OS=Polaromonas naphthalenivorans (strain CJ2) GN=dnaJ PE=3 SV=1	3	1	20	914	933	UUUGGUUUGAAGGGAGCUCU	AGAGCUCUCUUCGAAUCAGC	Cleavage
lpu-miR159u	MIR159	c48954_g1_i3	sp|A0JNA8|PAXI1_BOVIN PAX-interacting protein 1 OS=Bos taurus GN=PAXIP1 PE=2 SV=1	3	1	20	2705	2724	UUUGGUUUGAAGGGAGCUCU	UGAGUUCCUUUCGAACCAAG	Cleavage
lpu-miR159u	MIR159	c44619_g1_i1	sp|Q9ZVH3|ORC6_ARATH Origin recognition complex subunit 6 OS=Arabidopsis thaliana GN=ORC6 PE=1 SV=2	3	1	21	852	872	UUUGGUUUGAAGGGAGCUCUA	UGAAGCUCCCAUCAAGCCAAA	Translation
lpu-miR159u	MIR159	c142075_g1_i1	-	3	1	20	86	105	UUUGGUUUGAAGGGAGCUCU	AGAGUUUCCUUGAAACUAGA	Translation
lpu-miR159u	MIR159	c38868_g1_i1	sp|O04722|SUT21_ARATH Sulfate transporter 2.1 OS=Arabidopsis thaliana GN=SULTR2;1 PE=2 SV=1	3	1	20	2121	2140	UUUGGUUUGAAGGGAGCUCU	AGAGCUCUCUUUUAGCUAAA	Cleavage
lpu-miR319e.1	MIR159	c72449_g1_i1	-	3	1	20	194	213	CUUGGACUGAAGGGAGCUCC	UGAGCUCCUUUCGGUCCAAA	Cleavage
lpu-miR159v	MIR159	c19849_g1_i1	sp|Q12232|SLP1_YEAST Uncharacterized protein SLP1 OS=Saccharomyces cerevisiae (strain ATCC 204508 / S288c) GN=SLP1 PE=1 SV=1	2.5	1	20	155	174	UAUGGAAUGAAGGGAGCUCG	CGAGCUCCUUGCUUUCCAUA	Translation
lpu-miR319g	MIR156	c72449_g1_i1	-	3	1	20	193	212	UUGGACUGAAGGGAGCUCCU	UUGAGCUCCUUUCGGUCCAA	Cleavage
lpu-miR319g	MIR156	c131065_g1_i1	sp|Q8GYN9|MENB_ARATH 1,4-Dihydroxy-2-naphthoyl-CoA synthase, peroxisomal OS=Arabidopsis thaliana GN=MENB PE=1 SV=2	3	1	20	186	205	UUGGACUGAAGGGAGCUCCU	ACGAGCUUUCUUUGGUCCAA	Cleavage
lpu-miR319g	MIR156	c44603_g1_i1	sp|P58742|AAAS_MOUSE Aladin OS=Mus musculus GN=Aaas PE=1 SV=1	3	1	20	260	279	UUGGACUGAAGGGAGCUCCU	AGGAGUUGUUUUCAGUCCGA	Cleavage
lpu-miR319g	MIR156	c35239_g1_i3	sp|Q8LT07|PCF5_ORYSJ Transcription factor PCF5 OS=Oryza sativa subsp. japonica GN=PCF5 PE=2 SV=1	3	1	21	1364	1384	UUGGACUGAAGGGAGCUCCUU	GAGGGGACCCCUUCAGUCCAG	Cleavage
lpu-miR159w	MIR156	c24052_g1_i1	-	2.5	1	20	386	405	UUGGAUUGAAGGGAGCUCCC	CGGAGCUCCCUUCAAACCAA	Cleavage
lpu-miR159c.2	MIR156	c72449_g1_i1	-	2	1	21	193	213	UUUGGAUUGAAAGGAGCUCUA	UUGAGCUCCUUUCGGUCCAAA	Cleavage
lpu-miR159c.2	MIR156	c43638_g1_i1	sp|Q56YU0|AL2C4_ARATH Aldehyde dehydrogenase family 2 member C4 OS=Arabidopsis thaliana GN=ALDH2C4 PE=1 SV=2	2.5	1	21	1086	1106	UUUGGAUUGAAAGGAGCUCUA	UGGAGAUCCUUUUGAUCCAAA	Cleavage
lpu-miR159c.2	MIR156	c47347_g1_i1	sp|Q43846|SSY3_SOLTU Soluble starch synthase 3, chloroplastic/amyloplastic OS=Solanum tuberosum GN=SS3 PE=1 SV=1	3	1	21	224	244	UUUGGAUUGAAAGGAGCUCUA	UAGAGCUCCAUAUAGUCCAAA	Translation
lpu-miR159c.2	MIR156	c24052_g1_i1	-	3	1	20	387	406	UUUGGAUUGAAAGGAGCUCU	GGAGCUCCCUUCAAACCAAA	Cleavage
lpu-miR159c.2	MIR156	c40069_g1_i2	sp|P27521|CA4_ARATH Chlorophyll a-b binding protein 4, chloroplastic OS=Arabidopsis thaliana GN=LHCA4 PE=1 SV=1	3	1	21	376	396	UUUGGAUUGAAAGGAGCUCUA	UAGUGCUGCUUCCAAUCCAAA	Translation
lpu-miR156a.1	MIR156	c110150_g1_i1	sp|Q0JGI1|SPL2_ORYSJ Squamosa promoter-binding-like protein 2 OS=Oryza sativa subsp. japonica GN=SPL2 PE=2 SV=2	1	1	20	143	162	UGACAGAAGAGAGUGAGCAC	GUGCUCUCUCUCUUCUGUCA	Cleavage
lpu-miR156a.1	MIR156	c145737_g1_i1	-	1	1	20	5	24	UGACAGAAGAGAGUGAGCAC	GUGCUCUCUCUCUUCUGUCA	Cleavage
lpu-miR156a.1	MIR156	c75802_g1_i1	sp|Q2R3Y1|SPL19_ORYSJ Putative squamosa promoter-binding-like protein 19 OS=Oryza sativa subsp. japonica GN=SPL19 PE=3 SV=2	1	1	20	127	146	UGACAGAAGAGAGUGAGCAC	GUGCUCUCUCUCUUCUGUCA	Cleavage
lpu-miR156a.1	MIR156	c507_g1_i2	sp|Q653Z5|SPL11_ORYSJ Squamosa promoter-binding-like protein 11 OS=Oryza sativa subsp. japonica GN=SPL11 PE=2 SV=1	1	1	20	428	447	UGACAGAAGAGAGUGAGCAC	GUGCUCUCUCUCUUCUGUCA	Cleavage
lpu-miR156a.1	MIR156	c507_g1_i1	sp|Q653Z5|SPL11_ORYSJ Squamosa promoter-binding-like protein 11 OS=Oryza sativa subsp. japonica GN=SPL11 PE=2 SV=1	1	1	20	428	447	UGACAGAAGAGAGUGAGCAC	GUGCUCUCUCUCUUCUGUCA	Cleavage
lpu-miR156a.1	MIR156	c38415_g1_i2	sp|Q6Z461|SPL13_ORYSJ Squamosa promoter-binding-like protein 13 OS=Oryza sativa subsp. japonica GN=SPL13 PE=2 SV=1	2	1	20	892	911	UGACAGAAGAGAGUGAGCAC	UUGCUCUCUCUCUUCUGUCA	Cleavage
lpu-miR156a.1	MIR156	c38415_g1_i1	sp|Q6Z461|SPL13_ORYSJ Squamosa promoter-binding-like protein 13 OS=Oryza sativa subsp. japonica GN=SPL13 PE=2 SV=1	2	1	20	950	969	UGACAGAAGAGAGUGAGCAC	UUGCUCUCUCUCUUCUGUCA	Cleavage
lpu-miR156a.1	MIR156	c138088_g1_i1	sp|Q8GY23|UPL1_ARATH E3 ubiquitin-protein ligase UPL1 OS=Arabidopsis thaliana GN=UPL1 PE=1 SV=3	3	1	20	172	191	UGACAGAAGAGAGUGAGCAC	GUGCUUAUUUUCUUCUGUGA	Cleavage
lpu-miR159a	MIR159	c24052_g1_i1	-	2	1	20	387	406	UUUGGAUUGAAGGGAGCUCU	GGAGCUCCCUUCAAACCAAA	Cleavage
lpu-miR159a	MIR159	c72449_g1_i1	-	2.5	1	20	194	213	UUUGGAUUGAAGGGAGCUCU	UGAGCUCCUUUCGGUCCAAA	Cleavage
lpu-miR159a	MIR159	c89040_g1_i1	-	3	1	20	212	231	UUUGGAUUGAAGGGAGCUCU	AAGGCUCUCUUCAAUCUGAA	Cleavage
lpu-miR159a	MIR159	c18843_g1_i1	-	3	1	20	302	321	UUUGGAUUGAAGGGAGCUCU	AGAUCUCCCUUCAAUCUAGU	Cleavage
lpu-miR159a	MIR159	c40783_g1_i2	-	3	1	20	200	219	UUUGGAUUGAAGGGAGCUCU	AGAGCCUUCUUCAAUCCAGG	Cleavage
lpu-miR159a	MIR159	c43638_g1_i1	sp|Q56YU0|AL2C4_ARATH Aldehyde dehydrogenase family 2 member C4 OS=Arabidopsis thaliana GN=ALDH2C4 PE=1 SV=2	3	1	20	1087	1106	UUUGGAUUGAAGGGAGCUCU	GGAGAUCCUUUUGAUCCAAA	Cleavage
lpu-miR159a	MIR159	c48799_g1_i1	sp|Q0V8E4|ASND1_BOVIN Asparagine synthetase domain-containing protein 1 OS=Bos taurus GN=ASNSD1 PE=2 SV=1	2.5	1	20	1760	1779	UUUGGAUUGAAGGGAGCUCU	AGAGCUUCCUGCUAUCCAAA	Translation
lpu-miR159a	MIR159	c35573_g1_i1	-	3	1	20	183	202	UUUGGAUUGAAGGGAGCUCU	ACAGCUCUCAUCAAUUCAAA	Translation
lpu-miR159a	MIR159	c43106_g1_i1	sp|Q8R3D1|TBC13_MOUSE TBC1 domain family member 13 OS=Mus musculus GN=Tbc1d13 PE=2 SV=1	3	1	20	76	95	UUUGGAUUGAAGGGAGCUCU	AGAUCUCCCUCCAAUCCGAG	Translation
lpu-miR159a	MIR159	c47347_g1_i1	sp|Q43846|SSY3_SOLTU Soluble starch synthase 3, chloroplastic/amyloplastic OS=Solanum tuberosum GN=SS3 PE=1 SV=1	3	1	20	225	244	UUUGGAUUGAAGGGAGCUCU	AGAGCUCCAUAUAGUCCAAA	Translation
lpu-miR319c.1	MIR159	c72449_g1_i1	-	3	1	20	193	212	UUGGACUGAAGGGAGCUCCC	UUGAGCUCCUUUCGGUCCAA	Cleavage
lpu-miR319c.1	MIR159	c76200_g1_i1	sp|A3BN26|PUS6_ORYSJ RNA pseudourine synthase 6, chloroplastic OS=Oryza sativa subsp. japonica GN=Os07g0660400 PE=2 SV=1	3	1	20	472	491	UUGGACUGAAGGGAGCUCCC	GGGACCUUCUUACAGUCCAA	Translation
lpu-miR319c.1	MIR159	c48542_g1_i1	sp|O81644|VILI2_ARATH Villin-2 OS=Arabidopsis thaliana GN=VLN2 PE=1 SV=2	3	1	20	1980	1999	UUGGACUGAAGGGAGCUCCC	GGCAGCUUCCUUAAGUUCAA	Cleavage
lpu-miR319e.3	MIR159	c72449_g1_i1	-	3	1	20	194	213	CUUGGACUGAAGGGAGCUCC	UGAGCUCCUUUCGGUCCAAA	Cleavage
lpu-miR159c.1	MIR159	c24052_g1_i1	-	2	1	20	387	406	UUUGGAUUGAAGGGAGCUCU	GGAGCUCCCUUCAAACCAAA	Cleavage
lpu-miR159c.1	MIR159	c72449_g1_i1	-	2.5	1	21	193	213	UUUGGAUUGAAGGGAGCUCUA	UUGAGCUCCUUUCGGUCCAAA	Cleavage
lpu-miR159c.1	MIR159	c43638_g1_i1	sp|Q56YU0|AL2C4_ARATH Aldehyde dehydrogenase family 2 member C4 OS=Arabidopsis thaliana GN=ALDH2C4 PE=1 SV=2	3	1	21	1086	1106	UUUGGAUUGAAGGGAGCUCUA	UGGAGAUCCUUUUGAUCCAAA	Cleavage
lpu-miR159c.1	MIR159	c48799_g1_i1	sp|Q0V8E4|ASND1_BOVIN Asparagine synthetase domain-containing protein 1 OS=Bos taurus GN=ASNSD1 PE=2 SV=1	2.5	1	21	1759	1779	UUUGGAUUGAAGGGAGCUCUA	UAGAGCUUCCUGCUAUCCAAA	Translation
lpu-miR159c.1	MIR159	c47347_g1_i1	sp|Q43846|SSY3_SOLTU Soluble starch synthase 3, chloroplastic/amyloplastic OS=Solanum tuberosum GN=SS3 PE=1 SV=1	3	1	21	224	244	UUUGGAUUGAAGGGAGCUCUA	UAGAGCUCCAUAUAGUCCAAA	Translation
lpu-miR159c.1	MIR159	c89040_g1_i1	-	3	1	20	212	231	UUUGGAUUGAAGGGAGCUCU	AAGGCUCUCUUCAAUCUGAA	Cleavage
lpu-miR159c.1	MIR159	c18843_g1_i1	-	3	1	20	302	321	UUUGGAUUGAAGGGAGCUCU	AGAUCUCCCUUCAAUCUAGU	Cleavage
lpu-miR159c.1	MIR159	c40783_g1_i2	-	3	1	20	200	219	UUUGGAUUGAAGGGAGCUCU	AGAGCCUUCUUCAAUCCAGG	Cleavage
lpu-miR159c.1	MIR159	c35573_g1_i1	-	3	1	20	183	202	UUUGGAUUGAAGGGAGCUCU	ACAGCUCUCAUCAAUUCAAA	Translation
lpu-miR159c.1	MIR159	c43106_g1_i1	sp|Q8R3D1|TBC13_MOUSE TBC1 domain family member 13 OS=Mus musculus GN=Tbc1d13 PE=2 SV=1	3	1	20	76	95	UUUGGAUUGAAGGGAGCUCU	AGAUCUCCCUCCAAUCCGAG	Translation
lpu-miR319c.2	MIR159	c72449_g1_i1	-	3	1	20	193	212	UUGGACUGAAGGGAGCUCCC	UUGAGCUCCUUUCGGUCCAA	Cleavage
lpu-miR319c.2	MIR159	c76200_g1_i1	sp|A3BN26|PUS6_ORYSJ RNA pseudourine synthase 6, chloroplastic OS=Oryza sativa subsp. japonica GN=Os07g0660400 PE=2 SV=1	3	1	21	471	491	UUGGACUGAAGGGAGCUCCCA	UGGGACCUUCUUACAGUCCAA	Translation
lpu-miR319c.2	MIR159	c48542_g1_i1	sp|O81644|VILI2_ARATH Villin-2 OS=Arabidopsis thaliana GN=VLN2 PE=1 SV=2	3	1	21	1979	1999	UUGGACUGAAGGGAGCUCCCA	UGGCAGCUUCCUUAAGUUCAA	Cleavage
lpu-miR159x	MIR159	c24052_g1_i1	-	3	1	20	387	406	UAUGGAUUGAAGGGAGCUCC	GGAGCUCCCUUCAAACCAAA	Cleavage
lpu-miR159x	MIR159	c10620_g1_i1	sp|Q41141|PFPB_RICCO Pyrophosphate--fructose 6-phosphate 1-phosphotransferase subunit beta OS=Ricinus communis GN=PFP-BETA PE=3 SV=1	2	1	20	1134	1153	UAUGGAUUGAAGGGAGCUCC	GGACCUCCCUUGAAUCCAUA	Translation
lpu-miR159x	MIR159	c23304_g1_i1	sp|Q9SA42|MD22A_ARATH Mediator of RNA polymerase II transcription subunit 22a OS=Arabidopsis thaliana GN=MED22A PE=1 SV=1	3	1	20	183	202	UAUGGAUUGAAGGGAGCUCC	GGUGCUUCCUUCAAUCAAUA	Cleavage
lpu-miR159x	MIR159	c85064_g1_i1	sp|Q39085|DIM_ARATH Delta(24)-sterol reductase OS=Arabidopsis thaliana GN=DIM PE=1 SV=2	2.5	1	19	1306	1325	UAUGG-AUUGAAGGGAGCUC	GAGCUCCCUUCAAUACCAUA	Cleavage
lpu-miR159i	MIR159	c20705_g1_i1	-	3	1	21	269	289	UUUGGAGUGAAGGGAGCUCUA	UGGAGCUCCCAUUAUUCCAGA	Translation
lpu-miR159i	MIR159	c46126_g1_i1	sp|Q94C59|PATL4_ARATH Patellin-4 OS=Arabidopsis thaliana GN=PATL4 PE=1 SV=2	3	1	20	1179	1198	UUUGGAGUGAAGGGAGCUCU	AGGGCUUCCUUGACUCUGAA	Translation
lpu-miR159i	MIR159	c43908_g1_i1	-	3	1	20	1324	1343	UUUGGAGUGAAGGGAGCUCU	AGAGUCCCCUUCGCUUCAGA	Cleavage
lpu-miR159i	MIR159	c20406_g1_i1	sp|O65781|GALE2_CYATE UDP-glucose 4-epimerase GEPI48 OS=Cyamopsis tetragonoloba PE=2 SV=1	3	1	20	497	517	UUUGGAGUGA-AGGGAGCUCU	AGAGUUUCCUCUCACUCCAAA	Translation
lpu-miR159i	MIR159	c102112_g1_i1	-	3	1	20	2	21	UUUGGAGUGAAGGGAGCUCU	GGAGUUCGCUUCCCUCCAAA	Cleavage
lpu-miR159i	MIR159	c119026_g1_i1	sp|Q91W90|TXND5_MOUSE Thioredoxin domain-containing protein 5 OS=Mus musculus GN=Txndc5 PE=1 SV=2	3	1	20	317	336	UUUGGAGUGAAGGGAGCUCU	GGAUAUCCCUUCACUUCAAA	Cleavage
lpu-miR159i	MIR159	c28429_g2_i1	sp|O80612|APY6_ARATH Probable apyrase 6 OS=Arabidopsis thaliana GN=APY6 PE=2 SV=2	3	1	20	591	610	UUUGGAGUGAAGGGAGCUCU	AGAGAUCCUUGCACUCCAAG	Translation
lpu-miR159i	MIR159	c43836_g1_i1	sp|Q55DE7|ATX2_DICDI Ataxin-2 homolog OS=Dictyostelium discoideum GN=atxn2 PE=3 SV=1	3	1	20	1485	1504	UUUGGAGUGAAGGGAGCUCU	AAAGUACUCUUCACUCCAAA	Cleavage
lpu-miR156t	MIR156	c40743_g1_i1	sp|Q9SIS3|MA656_ARATH 65-kDa microtubule-associated protein 6 OS=Arabidopsis thaliana GN=MAP65-6 PE=1 SV=1	3	1	22	1800	1821	UGCUCACUGCUCUUUCUGUCAG	UUGACAGAAAGGGCAAUGGGUA	Cleavage
lpu-miR156t	MIR156	c46209_g3_i3	sp|O65759|H2AX_CICAR Histone H2AX OS=Cicer arietinum GN=HIS2A PE=2 SV=1	3	1	23	571	593	UGCUCACUGCUCUUUCUGUCAGC	GAUGGGAGAGAGAGCGGUGAGCG	Cleavage
lpu-miR156t	MIR156	c44620_g1_i3	-	2.5	1	20	421	440	UGCUCACUGCUCUUUCUGUC	GACAGGGGGAGUAGUGAGUA	Cleavage
lpu-miR156t	MIR156	c39862_g1_i1	sp|Q8W463|RK191_ARATH 50S ribosomal protein L19-1, chloroplastic OS=Arabidopsis thaliana GN=At4g17560 PE=2 SV=1	2.5	1	20	1112	1131	UGCUCACUGCUCUUUCUGUC	GGCAGAGAGACCAGUGAGCG	Translation
lpu-miR156t	MIR156	c111215_g1_i1	sp|P62815|VATB2_RAT V-type proton ATPase subunit B, brain isoform OS=Rattus norvegicus GN=Atp6v1b2 PE=1 SV=1	3	1	23	208	230	UGCUCACUGCUCUUUCUGUCAGC	GAUGGCACAAAGAGAAGUGGGCA	Translation
lpu-miR156b.1	MIR156	c110565_g1_i1	sp|Q8H5T6|LTI6A_ORYSJ Hydrophobic protein LTI6A OS=Oryza sativa subsp. japonica GN=LTI6A PE=2 SV=1	3	1	20	194	213	GCUCACUGCUCUAUCUGUCA	UGGCGGAUGGGGUGGUGAGC	Cleavage
lpu-miR156b.1	MIR156	c46209_g3_i3	sp|O65759|H2AX_CICAR Histone H2AX OS=Cicer arietinum GN=HIS2A PE=2 SV=1	3	1	20	573	592	GCUCACUGCUCUAUCUGUCA	UGGGAGAGAGAGCGGUGAGC	Cleavage
lpu-miR156b.1	MIR156	c49344_g2_i3	sp|Q7XPY2|PMA1_ORYSJ Plasma membrane ATPase OS=Oryza sativa subsp. japonica GN=Os04g0656100 PE=2 SV=1	3	1	20	2329	2348	GCUCACUGCUCUAUCUGUCA	UCACGGAUAGAACAGUGGGC	Translation
lpu-miR156b.1	MIR156	c49344_g2_i4	sp|Q7XPY2|PMA1_ORYSJ Plasma membrane ATPase OS=Oryza sativa subsp. japonica GN=Os04g0656100 PE=2 SV=1	3	1	20	2360	2379	GCUCACUGCUCUAUCUGUCA	UCACGGAUAGAACAGUGGGC	Translation
lpu-miR156b.2	MIR156	c42190_g1_i2	sp|Q9ZT91|EFTM_ARATH Elongation factor Tu, mitochondrial OS=Arabidopsis thaliana GN=TUFA PE=1 SV=1	3	1	22	1657	1678	GCUCACUUCUCUCUCUGUCACC	GGGGGCGGAGAGAGAAGUGAGG	Cleavage
lpu-miR156b.2	MIR156	c37270_g1_i1	sp|O22126|FLA8_ARATH Fasciclin-like arabinogalactan protein 8 OS=Arabidopsis thaliana GN=FLA8 PE=1 SV=1	2.5	1	21	1590	1610	GCUCACUUCUCUCUCUGUCAC	GUGAGAGAGAGAGGGGUGAGU	Cleavage
lpu-miR156b.2	MIR156	c47543_g2_i1	sp|Q9FRV4|NAC54_ARATH Protein CUP-SHAPED COTYLEDON 1 OS=Arabidopsis thaliana GN=NAC054 PE=1 SV=1	2.5	1	21	437	457	GCUCACUUCUCUCUCUGUCAC	GUGAGAGAGAGAGAAUUGAGC	Cleavage
lpu-miR156b.2	MIR156	c28342_g1_i1	sp|Q9C7F5|NTF2_ARATH Nuclear transport factor 2 OS=Arabidopsis thaliana GN=NTF2 PE=2 SV=1	2	1	22	270	291	GCUCACUUCUCUCUCUGUCACC	GUUGAAAGGGAGAGAGGUGAGC	Cleavage
lpu-miR156b.2	MIR156	c1290_g1_i1	sp|P43284|TRPB2_MAIZE Tryptophan synthase beta chain 2, chloroplastic (Fragment) OS=Zea mays GN=TSB2 PE=2 SV=1	3	1	20	920	939	GCUCACUUCUCUCUCUGUCA	UGACAAAGGGAGAAGUGGGA	Cleavage
lpu-miR156b.2	MIR156	c40828_g1_i2	-	3	1	20	617	636	GCUCACUUCUCUCUCUGUCA	UGACUGAGAGGGAGGUGAGG	Cleavage
lpu-miR156b.2	MIR156	c43281_g1_i2	sp|O96625|ARPC4_DICDI Actin-related protein 2/3 complex subunit 4 OS=Dictyostelium discoideum GN=arcD PE=1 SV=1	2.5	1	20	606	625	GCUCACUUCUCUCUCUGUCA	UGACAAGGAGAUAAGUGAGC	Translation
lpu-miR156b.2	MIR156	c46209_g3_i3	sp|O65759|H2AX_CICAR Histone H2AX OS=Cicer arietinum GN=HIS2A PE=2 SV=1	3	1	22	571	592	GCUCACUUCUCUCUCUGUCACC	GAUGGGAGAGAGAGCGGUGAGC	Cleavage
lpu-miR156b.2	MIR156	c111215_g1_i1	sp|P62815|VATB2_RAT V-type proton ATPase subunit B, brain isoform OS=Rattus norvegicus GN=Atp6v1b2 PE=1 SV=1	3	1	22	208	229	GCUCACUUCUCUCUCUGUCACC	GAUGGCACAAAGAGAAGUGGGC	Cleavage
lpu-miR156b.2	MIR156	c49071_g2_i1	sp|B2RY56|RBM25_MOUSE RNA-binding protein 25 OS=Mus musculus GN=Rbm25 PE=1 SV=1	3	1	20	1105	1124	GCUCACUUCUCUCUCUGUCA	UGAAAGGGAAAGAAGUGGGC	Translation
lpu-miR156b.3	MIR156	c43281_g1_i2	sp|O96625|ARPC4_DICDI Actin-related protein 2/3 complex subunit 4 OS=Dictyostelium discoideum GN=arcD PE=1 SV=1	1.5	1	21	605	625	GCUCACUUAUCUCUCUGUCAG	UUGACAAGGAGAUAAGUGAGC	Cleavage
lpu-miR156b.3	MIR156	c47812_g1_i1	sp|Q8H157|PTR19_ARATH Nitrate transporter 1.2 OS=Arabidopsis thaliana GN=NRT1.2 PE=1 SV=1	2.5	1	20	106	125	GCUCACUUAUCUCUCUGUCA	GGACAGAGAGAUGGGUGGGC	Cleavage
lpu-miR156b.3	MIR156	c28342_g1_i1	sp|Q9C7F5|NTF2_ARATH Nuclear transport factor 2 OS=Arabidopsis thaliana GN=NTF2 PE=2 SV=1	3	1	22	270	291	GCUCACUUAUCUCUCUGUCAGC	GUUGAAAGGGAGAGAGGUGAGC	Translation
lpu-miR156b.3	MIR156	c66285_g1_i1	-	3	1	20	190	209	GCUCACUUAUCUCUCUGUCA	AGAGAGAGAGAUGAGUGAGU	Cleavage
lpu-miR156b.3	MIR156	c45692_g1_i1	sp|O65718|CNGC2_ARATH Cyclic nucleotide-gated ion channel 2 OS=Arabidopsis thaliana GN=CNGC2 PE=1 SV=1	3	1	20	2427	2446	GCUCACUUAUCUCUCUGUCA	UGAGAGAGAAGUAAGUGAGU	Translation
lpu-miR156b.3	MIR156	c45692_g1_i2	sp|O65718|CNGC2_ARATH Cyclic nucleotide-gated ion channel 2 OS=Arabidopsis thaliana GN=CNGC2 PE=1 SV=1	3	1	20	2211	2230	GCUCACUUAUCUCUCUGUCA	UGAGAGAGAAGUAAGUGAGU	Translation
lpu-miR156b.3	MIR156	c91307_g1_i1	sp|Q9SDY5|RCE1_ARATH NEDD8-conjugating enzyme Ubc12 OS=Arabidopsis thaliana GN=RCE1 PE=1 SV=1	3	1	21	179	199	GCUCACUUAUCUCUCUGUCAG	UUCACAAAGAUAUAAGUGAGC	Translation
lpu-miR156b.4	MIR156	c110565_g1_i1	sp|Q8H5T6|LTI6A_ORYSJ Hydrophobic protein LTI6A OS=Oryza sativa subsp. japonica GN=LTI6A PE=2 SV=1	3	1	20	194	213	GCUCACUGCUCUAUCUGUCA	UGGCGGAUGGGGUGGUGAGC	Cleavage
lpu-miR156b.4	MIR156	c46209_g3_i3	sp|O65759|H2AX_CICAR Histone H2AX OS=Cicer arietinum GN=HIS2A PE=2 SV=1	3	1	22	571	592	GCUCACUGCUCUAUCUGUCAGC	GAUGGGAGAGAGAGCGGUGAGC	Cleavage
lpu-miR156b.4	MIR156	c49344_g2_i4	sp|Q7XPY2|PMA1_ORYSJ Plasma membrane ATPase OS=Oryza sativa subsp. japonica GN=Os04g0656100 PE=2 SV=1	3	1	20	2360	2379	GCUCACUGCUCUAUCUGUCA	UCACGGAUAGAACAGUGGGC	Translation
lpu-miR156b.4	MIR156	c49344_g2_i3	sp|Q7XPY2|PMA1_ORYSJ Plasma membrane ATPase OS=Oryza sativa subsp. japonica GN=Os04g0656100 PE=2 SV=1	3	1	20	2329	2348	GCUCACUGCUCUAUCUGUCA	UCACGGAUAGAACAGUGGGC	Translation
lpu-miR156b.5	MIR156	c45629_g2_i1	sp|A2BGR3|ERC6L_DANRE DNA excision repair protein ERCC-6-like OS=Danio rerio GN=ercc6l PE=1 SV=1	3	1	22	2882	2903	GCUCACUUAUCUCUCUGCCAGU	AUUGGCGGAGAGAUCGGUGAGG	Cleavage
lpu-miR156b.5	MIR156	c43281_g1_i2	sp|O96625|ARPC4_DICDI Actin-related protein 2/3 complex subunit 4 OS=Dictyostelium discoideum GN=arcD PE=1 SV=1	2.5	1	22	604	625	GCUCACUUAUCUCUCUGCCAGU	AUUGACAAGGAGAUAAGUGAGC	Cleavage
lpu-miR156b.5	MIR156	c40827_g1_i1	sp|Q9C744|AP3D_ARATH AP-3 complex subunit delta OS=Arabidopsis thaliana GN=DELTA-ADR PE=1 SV=1	3	1	20	2347	2366	GCUCACUUAUCUCUCUGCCA	GGGAGGAGAGAUAAGUGAGU	Cleavage
lpu-miR156b.5	MIR156	c39862_g1_i1	sp|Q8W463|RK191_ARATH 50S ribosomal protein L19-1, chloroplastic OS=Arabidopsis thaliana GN=At4g17560 PE=2 SV=1	3	1	20	1111	1130	GCUCACUUAUCUCUCUGCCA	GGGCAGAGAGACCAGUGAGC	Translation
lpu-miR156b.5	MIR156	c117762_g1_i1	sp|Q93ZY7|NUD12_ARATH Nudix hydrolase 12, mitochondrial OS=Arabidopsis thaliana GN=NUDT12 PE=2 SV=1	3	1	20	207	225	GCUCACUUAUCUCUCUGCCA	UGGCAG-GAGAUGGGUGAGC	Cleavage
lpu-miR156b.5	MIR156	c110866_g1_i1	-	3	1	19	69	88	GCUCACUUAUCUC-UCUGCC	GGAAGAUGAGAUAAGUGAGC	Cleavage
lpu-miR156g	MIR156	c43281_g1_i2	sp|O96625|ARPC4_DICDI Actin-related protein 2/3 complex subunit 4 OS=Dictyostelium discoideum GN=arcD PE=1 SV=1	2	1	21	605	625	GCUCACUUAUCUUUCUGUCAG	UUGACAAGGAGAUAAGUGAGC	Cleavage
lpu-miR156g	MIR156	c47851_g1_i2	sp|Q9UGP5|DPOLL_HUMAN DNA polymerase lambda OS=Homo sapiens GN=POLL PE=1 SV=1	3	1	20	350	369	GCUCACUUAUCUUUCUGUCA	UGGUGGAAAGAUAGGUGAGA	Cleavage
lpu-miR156g	MIR156	c47851_g1_i1	sp|Q4R380|DPOLL_MACFA DNA polymerase lambda OS=Macaca fascicularis GN=POLL PE=2 SV=1	3	1	20	488	507	GCUCACUUAUCUUUCUGUCA	UGGUGGAAAGAUAGGUGAGA	Cleavage
lpu-miR156g	MIR156	c47812_g1_i1	sp|Q8H157|PTR19_ARATH Nitrate transporter 1.2 OS=Arabidopsis thaliana GN=NRT1.2 PE=1 SV=1	3	1	20	106	125	GCUCACUUAUCUUUCUGUCA	GGACAGAGAGAUGGGUGGGC	Cleavage
lpu-miR156g	MIR156	c59040_g1_i1	sp|Q9M3B9|AB20B_ARATH ABC transporter B family member 20 OS=Arabidopsis thaliana GN=ABCB20 PE=2 SV=1	3	1	20	34	53	GCUCACUUAUCUUUCUGUCA	UGGCGGAAAGAUAGUUGAGC	Cleavage
lpu-miR156g	MIR156	c68481_g1_i1	-	3	1	21	98	118	GCUCACUUAUCUUUCUGUCAG	UUGGCAGAAAAAUAAGAGAGC	Translation
lpu-miR156g	MIR156	c68481_g1_i1	-	3	1	21	283	303	GCUCACUUAUCUUUCUGUCAG	UUGGCAGAAAAAUAAGAGAGC	Translation
lpu-miR156g	MIR156	c35784_g1_i1	sp|P53603|FTCD_PIG Formimidoyltransferase-cyclodeaminase OS=Sus scrofa GN=FTCD PE=1 SV=1	3	1	21	891	911	GCUCACUUAUCUUUCUGUCAG	UUGCCAGAAGGGUGAGUGGGC	Cleavage
lpu-miR156g	MIR156	c48418_g1_i6	-	3	1	20	1291	1310	GCUCACUUAUCUUUCUGUCA	UGAUAGAAAGACAAGUGACC	Translation
lpu-miR156g	MIR156	c135934_g1_i1	sp|Q9Y2M2|SSUH2_HUMAN Protein SSUH2 homolog OS=Homo sapiens GN=SSUH2 PE=1 SV=1	3	1	21	415	435	GCUCACUUAUCUUUCUGUCAG	CUGUCAGCAAGAAAAGUGAGC	Translation
lpu-miR156g	MIR156	c146766_g1_i1	sp|Q84NP7|AMPD_ORYSJ Probable AMP deaminase OS=Oryza sativa subsp. japonica GN=AMPD PE=2 SV=1	3	1	22	341	362	GCUCACUUAUCUUUCUGUCAGA	UAUGGGAGAAAGAAAAGUGAGU	Translation
lpu-miR156g	MIR156	c111215_g1_i1	sp|P62815|VATB2_RAT V-type proton ATPase subunit B, brain isoform OS=Rattus norvegicus GN=Atp6v1b2 PE=1 SV=1	3	1	20	210	229	GCUCACUUAUCUUUCUGUCA	UGGCACAAAGAGAAGUGGGC	Translation
lpu-miR156g	MIR156	c29715_g2_i1	-	3	1	20	350	369	GCUCACUUAUCUUUCUGUCA	UGAUAGAAGCAAAAGUGAGC	Translation
lpu-miR156h	MIR156	c40743_g1_i1	sp|Q9SIS3|MA656_ARATH 65-kDa microtubule-associated protein 6 OS=Arabidopsis thaliana GN=MAP65-6 PE=1 SV=1	3	1	22	1802	1823	UGUGCUCACUGCUCUUUCUGUC	GACAGAAAGGGCAAUGGGUAUA	Translation
lpu-miR156h	MIR156	c79361_g1_i1	sp|Q8LQJ9|FTSH4_ORYSJ ATP-dependent zinc metalloprotease FTSH 4, mitochondrial OS=Oryza sativa subsp. japonica GN=FTSH4 PE=3 SV=1	3	1	22	5	25	UGUGCUCACUGCUCUUUCUGUC	GAUGGAAAGAGCA-UGAGCACA	Translation
lpu-miR156h	MIR156	c14800_g1_i1	sp|O80915|PR1B4_ARATH PRA1 family protein B4 OS=Arabidopsis thaliana GN=PRA1B4 PE=1 SV=1	3	1	21	395	415	UGUGCUCACUGCUCUUUCUGU	ACGGAGAGCGCCGUGAGCACA	Translation
lpu-miR156h	MIR156	c37984_g1_i1	sp|Q6K669|AMPL2_ORYSJ Leucine aminopeptidase 2, chloroplastic OS=Oryza sativa subsp. japonica GN=Os02g0794700 PE=2 SV=1	3	1	20	1705	1724	UGUGCUCACUGCUCUUUCUG	GAGAAGGUGCAGUGGGCACA	Cleavage
lpu-miR156h	MIR156	c47792_g1_i2	sp|Q7UJ69|ILVD_RHOBA Dihydroxy-acid dehydratase OS=Rhodopirellula baltica (strain SH1) GN=ilvD PE=3 SV=2	2.5	1	20	739	758	UGUGCUCACUGCUCUUUCUG	CAGAAAGAGCUGCGAGCAUA	Translation
lpu-miR156h	MIR156	c120729_g1_i1	sp|P43298|TMK1_ARATH Probable receptor protein kinase TMK1 OS=Arabidopsis thaliana GN=TMK1 PE=2 SV=1	2.5	1	20	74	93	UGUGCUCACUGCUCUUUCUG	CCGAAAGAGUAGAGAGCACA	Cleavage
lpu-miR156h	MIR156	c44032_g1_i1	-	3	1	20	1226	1245	UGUGCUCACUGCUCUUUCUG	CAGAAAAAGCGGCGAGCACG	Cleavage
lpu-miR156l	MIR156	c110565_g1_i1	sp|Q8H5T6|LTI6A_ORYSJ Hydrophobic protein LTI6A OS=Oryza sativa subsp. japonica GN=LTI6A PE=2 SV=1	3	1	21	193	213	GCUCACUGCUCUAUCUGUCAC	GUGGCGGAUGGGGUGGUGAGC	Cleavage
lpu-miR156l	MIR156	c49344_g2_i4	sp|Q7XPY2|PMA1_ORYSJ Plasma membrane ATPase OS=Oryza sativa subsp. japonica GN=Os04g0656100 PE=2 SV=1	3	1	21	2359	2379	GCUCACUGCUCUAUCUGUCAC	GUCACGGAUAGAACAGUGGGC	Translation
lpu-miR156l	MIR156	c49344_g2_i3	sp|Q7XPY2|PMA1_ORYSJ Plasma membrane ATPase OS=Oryza sativa subsp. japonica GN=Os04g0656100 PE=2 SV=1	3	1	21	2328	2348	GCUCACUGCUCUAUCUGUCAC	GUCACGGAUAGAACAGUGGGC	Translation
lpu-miR156l	MIR156	c46209_g3_i3	sp|O65759|H2AX_CICAR Histone H2AX OS=Cicer arietinum GN=HIS2A PE=2 SV=1	3	1	22	571	592	GCUCACUGCUCUAUCUGUCACC	GAUGGGAGAGAGAGCGGUGAGC	Cleavage
lpu-miR156d	MIR156	c47812_g1_i1	sp|Q8H157|PTR19_ARATH Nitrate transporter 1.2 OS=Arabidopsis thaliana GN=NRT1.2 PE=1 SV=1	2.5	1	20	106	125	GCUCACUCAUCUUUCUGUCA	GGACAGAGAGAUGGGUGGGC	Cleavage
lpu-miR156d	MIR156	c35784_g1_i1	sp|P53603|FTCD_PIG Formimidoyltransferase-cyclodeaminase OS=Sus scrofa GN=FTCD PE=1 SV=1	2.5	1	21	891	911	GCUCACUCAUCUUUCUGUCAG	UUGCCAGAAGGGUGAGUGGGC	Cleavage
lpu-miR156d	MIR156	c120585_g1_i1	-	3	1	20	441	460	GCUCACUCAUCUUUCUGUCA	UGGUGGAAGGAUGAGUGAGA	Cleavage
lpu-miR156d	MIR156	c45990_g2_i1	sp|P35683|IF4A1_ORYSJ Eukaryotic initiation factor 4A-1 OS=Oryza sativa subsp. japonica GN=Os06g0701100 PE=2 SV=2	3	1	21	266	286	GCUCACUCAUCUUUCUGUCAG	UUGAUAGAAAAAUGAGCGAGC	Translation
lpu-miR156d	MIR156	c22575_g1_i1	sp|P49211|RL321_ARATH 60S ribosomal protein L32-1 OS=Arabidopsis thaliana GN=RPL32A PE=2 SV=2	3	1	20	308	327	GCUCACUCAUCUUUCUGUCA	AGCCAGGAGGAUGAGUGAGC	Cleavage
lpu-miR156d	MIR156	c66285_g1_i1	-	3	1	20	190	209	GCUCACUCAUCUUUCUGUCA	AGAGAGAGAGAUGAGUGAGU	Cleavage
lpu-miR156d	MIR156	c43281_g1_i2	sp|O96625|ARPC4_DICDI Actin-related protein 2/3 complex subunit 4 OS=Dictyostelium discoideum GN=arcD PE=1 SV=1	3	1	21	605	625	GCUCACUCAUCUUUCUGUCAG	UUGACAAGGAGAUAAGUGAGC	Cleavage
lpu-miR156i	MIR156	c44620_g1_i3	-	3	1	22	421	442	CGUGCUCACUACUCUUUCUGUC	GACAGGGGGAGUAGUGAGUACC	Cleavage
lpu-miR156i	MIR156	c46766_g1_i1	-	3	1	22	400	421	CGUGCUCACUACUCUUUCUGUC	GACAGAGAGAGUCUUGAGCAUG	Translation
lpu-miR156i	MIR156	c99066_g1_i1	sp|Q8S8S7|PUB34_ARATH U-box domain-containing protein 34 OS=Arabidopsis thaliana GN=PUB34 PE=2 SV=1	3	1	22	88	109	CGUGCUCACUACUCUUUCUGUC	GGCAGAAAUGGUAGCGAGCAUG	Cleavage
lpu-miR156i	MIR156	c120729_g1_i1	sp|P43298|TMK1_ARATH Probable receptor protein kinase TMK1 OS=Arabidopsis thaliana GN=TMK1 PE=2 SV=1	3	1	20	74	93	CGUGCUCACUACUCUUUCUG	CCGAAAGAGUAGAGAGCACA	Cleavage
lpu-miR160g	MIR160	c119103_g1_i1	sp|Q9NYA1|SPHK1_HUMAN Sphingosine kinase 1 OS=Homo sapiens GN=SPHK1 PE=1 SV=1	3	1	20	1202	1221	GCGUGCGAGGAGCCAAGCAU	AUGCUUGGUUUCUUGCAUGG	Cleavage
lpu-miR160g	MIR160	c39235_g6_i1	-	3	1	21	361	381	GCGUGCGAGGAGCCAAGCAUA	UAUGUUUGCGUCCUCGCAUGC	Cleavage
lpu-miR160h	MIR160	c102546_g1_i1	sp|Q9FJ41|GDL85_ARATH GDSL esterase/lipase At5g45950 OS=Arabidopsis thaliana GN=At5g45950 PE=2 SV=1	3	1	21	222	242	GCGUGCAGGGAGCCAAGCAAU	ACUGUUUGGAUCCCUGCACGU	Cleavage
lpu-miR160h	MIR160	c96534_g1_i1	-	3	1	20	458	476	GCGUGCAGGGAGCCAAGCAA	UUGCUUGGAUCC-UGCACGC	Cleavage
lpu-miR160e	MIR160	c87027_g1_i1	sp|Q7XKK6|ARFJ_ORYSJ Auxin response factor 10 OS=Oryza sativa subsp. japonica GN=ARF10 PE=2 SV=3	1	1	20	2	21	UGCCUGGCUCCCUGAAUGCC	GGCAUACAGGGAGCCAGGCA	Cleavage
lpu-miR160e	MIR160	c84563_g1_i1	sp|Q653H7|ARFR_ORYSJ Auxin response factor 18 OS=Oryza sativa subsp. japonica GN=ARF18 PE=2 SV=1	1	1	20	4	23	UGCCUGGCUCCCUGAAUGCC	GGCAUACAGGGAGCCAGGCA	Cleavage
lpu-miR160e	MIR160	c40512_g1_i1	sp|Q84WU6|ARFQ_ARATH Auxin response factor 17 OS=Arabidopsis thaliana GN=ARF17 PE=2 SV=1	1.5	1	20	964	983	UGCCUGGCUCCCUGAAUGCC	GGUAUCCAGGGAGCCAGGCA	Cleavage
lpu-miR160b	MIR160	c87027_g1_i1	sp|Q7XKK6|ARFJ_ORYSJ Auxin response factor 10 OS=Oryza sativa subsp. japonica GN=ARF10 PE=2 SV=3	0	1	20	2	21	UGCCUGGCUCCCUGUAUGCC	GGCAUACAGGGAGCCAGGCA	Cleavage
lpu-miR160b	MIR160	c84563_g1_i1	sp|Q653H7|ARFR_ORYSJ Auxin response factor 18 OS=Oryza sativa subsp. japonica GN=ARF18 PE=2 SV=1	0	1	20	4	23	UGCCUGGCUCCCUGUAUGCC	GGCAUACAGGGAGCCAGGCA	Cleavage
lpu-miR160b	MIR160	c40512_g1_i1	sp|Q84WU6|ARFQ_ARATH Auxin response factor 17 OS=Arabidopsis thaliana GN=ARF17 PE=2 SV=1	1.5	1	20	964	983	UGCCUGGCUCCCUGUAUGCC	GGUAUCCAGGGAGCCAGGCA	Cleavage
lpu-miR160b	MIR160	c16619_g1_i1	-	3	1	20	38	57	UGCCUGGCUCCCUGUAUGCC	CGCAUACAUGGGGCCGGGCA	Cleavage
lpu-miR160a	MIR160	c43009_g1_i1	sp|Q9SJA4|CNG14_ARATH Probable cyclic nucleotide-gated ion channel 14 OS=Arabidopsis thaliana GN=CNGC14 PE=2 SV=2	3	1	20	1989	2008	GCGUAUGUGGAGCCAAGCAU	GAGCUUGGCGCCACAUACGC	Translation
lpu-miR160a	MIR160	c46300_g2_i4	-	3	1	20	532	551	GGAAUGUUGUUUGGCUCGUG	CACGAUCCAAAUAGCAUUCG	Cleavage
lpu-miR160a	MIR160	c38401_g1_i2	-	3	1	20	45	64	GGAAUGUUGUUUGGCUCGUG	UACUAGCCAAACAAUAUUUU	Cleavage
lpu-miR160a	MIR160	c92665_g1_i1	sp|P46465|PRS6A_ORYSJ 26S protease regulatory subunit 6A homolog OS=Oryza sativa subsp. japonica GN=TBP1 PE=2 SV=2	2.5	1	20	148	167	GGAAUGUUGUUUGGCUCGUG	CACAAGACAAACAAUAUUCC	Cleavage
lpu-miR160a	MIR160	c47384_g1_i1	-	2.5	1	20	2121	2140	GGAAUGUUGUUUGGCUCGUG	CAGGAGGCAAACAACAUUUC	Cleavage
lpu-miR160f	MIR160	c87027_g1_i1	sp|Q7XKK6|ARFJ_ORYSJ Auxin response factor 10 OS=Oryza sativa subsp. japonica GN=ARF10 PE=2 SV=3	0	1	20	2	21	UGCCUGGCUCCCUGUAUGCC	GGCAUACAGGGAGCCAGGCA	Cleavage
lpu-miR160f	MIR160	c84563_g1_i1	sp|Q653H7|ARFR_ORYSJ Auxin response factor 18 OS=Oryza sativa subsp. japonica GN=ARF18 PE=2 SV=1	0	1	20	4	23	UGCCUGGCUCCCUGUAUGCC	GGCAUACAGGGAGCCAGGCA	Cleavage
lpu-miR160f	MIR160	c40512_g1_i1	sp|Q84WU6|ARFQ_ARATH Auxin response factor 17 OS=Arabidopsis thaliana GN=ARF17 PE=2 SV=1	1.5	1	21	963	983	UGCCUGGCUCCCUGUAUGCCG	UGGUAUCCAGGGAGCCAGGCA	Cleavage
lpu-miR160f	MIR160	c16619_g1_i1	-	3	1	20	38	57	UGCCUGGCUCCCUGUAUGCC	CGCAUACAUGGGGCCGGGCA	Cleavage
lpu-miR160c	MIR160	c40512_g1_i1	sp|Q84WU6|ARFQ_ARATH Auxin response factor 17 OS=Arabidopsis thaliana GN=ARF17 PE=2 SV=1	1.5	1	26	958	983	UGCCUGGCUCCCUGUAUGCCAUGAAC	GAUCAUGGUAUCCAGGGAGCCAGGCA	Cleavage
lpu-miR160c	MIR160	c87027_g1_i1	sp|Q7XKK6|ARFJ_ORYSJ Auxin response factor 10 OS=Oryza sativa subsp. japonica GN=ARF10 PE=2 SV=3	0	1	20	2	21	UGCCUGGCUCCCUGUAUGCC	GGCAUACAGGGAGCCAGGCA	Cleavage
lpu-miR160c	MIR160	c84563_g1_i1	sp|Q653H7|ARFR_ORYSJ Auxin response factor 18 OS=Oryza sativa subsp. japonica GN=ARF18 PE=2 SV=1	0	1	20	4	23	UGCCUGGCUCCCUGUAUGCC	GGCAUACAGGGAGCCAGGCA	Cleavage
lpu-miR160c	MIR160	c16619_g1_i1	-	3	1	20	38	57	UGCCUGGCUCCCUGUAUGCC	CGCAUACAUGGGGCCGGGCA	Cleavage
lpu-miR162a	MIR162_2	c62142_g1_i1	-	0	1	20	24	43	UCGAUAAACCUCUGCAUCCA	UGGAUGCAGAGGUUUAUCGA	Cleavage
lpu-miR162a	MIR162_2	c47300_g1_i2	sp|Q8LMR2|DCL1_ORYSJ Endoribonuclease Dicer homolog 1 OS=Oryza sativa subsp. japonica GN=DCL1 PE=3 SV=1	2.5	1	20	2905	2925	UCGAU-AAACCUCUGCAUCCA	UGGAUGCAGAGGUUUUAUCGA	Cleavage
lpu-miR162a	MIR162_2	c43762_g1_i1	-	2	1	20	766	785	UCGAUAAACCUCUGCAUCCA	UGGAUGGAGCGGUUUAUCGA	Translation
lpu-miR162a	MIR162_2	c33187_g1_i1	sp|Q54I39|IST1L_DICDI IST1-like protein OS=Dictyostelium discoideum GN=DDB_G0289029 PE=3 SV=1	3	1	20	778	797	UCGAUAAACCUCUGCAUCCA	GGGAGGCAGAGGUUUGUUGA	Cleavage
lpu-miR162a	MIR162_2	c10583_g1_i1	sp|P25153|UBCD6_DROME Ubiquitin-conjugating enzyme E2-17 kDa OS=Drosophila melanogaster GN=UbcD6 PE=2 SV=2	3	1	20	600	618	UCGAUAAACCUCUGCAUCCA	UGGA-GCAGAGCUUUAUCGA	Translation
lpu-miR162c	MIR162_2	c62142_g1_i1	-	0.5	1	21	23	43	UCGAUAAACCUCUGCAUCCGG	CUGGAUGCAGAGGUUUAUCGA	Cleavage
lpu-miR162c	MIR162_2	c47300_g1_i2	sp|Q8LMR2|DCL1_ORYSJ Endoribonuclease Dicer homolog 1 OS=Oryza sativa subsp. japonica GN=DCL1 PE=3 SV=1	2.5	1	21	2904	2925	UCGAU-AAACCUCUGCAUCCGG	CUGGAUGCAGAGGUUUUAUCGA	Cleavage
lpu-miR162c	MIR162_2	c43762_g1_i1	-	2.5	1	21	765	785	UCGAUAAACCUCUGCAUCCGG	CUGGAUGGAGCGGUUUAUCGA	Translation
lpu-miR162c	MIR162_2	c33187_g1_i1	sp|Q54I39|IST1L_DICDI IST1-like protein OS=Dictyostelium discoideum GN=DDB_G0289029 PE=3 SV=1	3	1	20	778	797	UCGAUAAACCUCUGCAUCCG	GGGAGGCAGAGGUUUGUUGA	Cleavage
lpu-miR162c	MIR162_2	c36222_g1_i1	sp|Q54T85|TRA1_DICDI Probable transcription-associated protein 1 OS=Dictyostelium discoideum GN=tra1 PE=3 SV=2	3	1	20	3	22	UCGAUAAACCUCUGCAUCCG	CGGAUCAAGAAGUUUAUCGA	Translation
lpu-miR162b	MIR162_2	c62142_g1_i1	-	1	1	21	23	43	UCGAUAAGCCUCUGCAUCCGG	CUGGAUGCAGAGGUUUAUCGA	Cleavage
lpu-miR162b	MIR162_2	c47300_g1_i2	sp|Q8LMR2|DCL1_ORYSJ Endoribonuclease Dicer homolog 1 OS=Oryza sativa subsp. japonica GN=DCL1 PE=3 SV=1	3	1	21	2904	2925	UCGAU-AAGCCUCUGCAUCCGG	CUGGAUGCAGAGGUUUUAUCGA	Cleavage
lpu-miR162b	MIR162_2	c43762_g1_i1	-	3	1	21	765	785	UCGAUAAGCCUCUGCAUCCGG	CUGGAUGGAGCGGUUUAUCGA	Translation
lpu-miR162d	MIR162_2	c62142_g1_i1	-	0	1	21	23	43	UCGAUAAACCUCUGCAUCCAG	CUGGAUGCAGAGGUUUAUCGA	Cleavage
lpu-miR162d	MIR162_2	c47300_g1_i2	sp|Q8LMR2|DCL1_ORYSJ Endoribonuclease Dicer homolog 1 OS=Oryza sativa subsp. japonica GN=DCL1 PE=3 SV=1	2.5	1	21	2904	2925	UCGAU-AAACCUCUGCAUCCAG	CUGGAUGCAGAGGUUUUAUCGA	Cleavage
lpu-miR162d	MIR162_2	c43762_g1_i1	-	2	1	21	765	785	UCGAUAAACCUCUGCAUCCAG	CUGGAUGGAGCGGUUUAUCGA	Translation
lpu-miR162d	MIR162_2	c33187_g1_i1	sp|Q54I39|IST1L_DICDI IST1-like protein OS=Dictyostelium discoideum GN=DDB_G0289029 PE=3 SV=1	3	1	20	778	797	UCGAUAAACCUCUGCAUCCA	GGGAGGCAGAGGUUUGUUGA	Cleavage
lpu-miR162d	MIR162_2	c10583_g1_i1	sp|P25153|UBCD6_DROME Ubiquitin-conjugating enzyme E2-17 kDa OS=Drosophila melanogaster GN=UbcD6 PE=2 SV=2	3	1	20	600	618	UCGAUAAACCUCUGCAUCCA	UGGA-GCAGAGCUUUAUCGA	Translation
lpu-miR164a	MIR164	c21121_g1_i2	sp|C0LGD7|Y1684_ARATH Probable LRR receptor-like serine/threonine-protein kinase At1g06840 OS=Arabidopsis thaliana GN=At1g06840 PE=1 SV=2	2.5	1	21	1203	1223	CAUGUGCUCAUCUUCUCCAUC	GAUGAAGAAGAUGAGCAGAUG	Cleavage
lpu-miR164a	MIR164	c17933_g1_i2	sp|O80725|AB4B_ARATH ABC transporter B family member 4 OS=Arabidopsis thaliana GN=ABCB4 PE=1 SV=1	2.5	1	20	89	108	CAUGUGCUCAUCUUCUCCAU	GUGGAGAAGAUGAGCACGAG	Cleavage
lpu-miR164a	MIR164	c17933_g1_i1	sp|O80725|AB4B_ARATH ABC transporter B family member 4 OS=Arabidopsis thaliana GN=ABCB4 PE=1 SV=1	2.5	1	20	89	108	CAUGUGCUCAUCUUCUCCAU	GUGGAGAAGAUGAGCACGAG	Cleavage
lpu-miR164a	MIR164	c47135_g1_i1	sp|C0LGS3|Y4372_ARATH Probable LRR receptor-like serine/threonine-protein kinase At4g37250 OS=Arabidopsis thaliana GN=At4g37250 PE=2 SV=1	2.5	1	21	1855	1875	CAUGUGCUCAUCUUCUCCAUC	GUUGGAGAGGUUGAGCACAUG	Translation
lpu-miR164a	MIR164	c35750_g2_i1	sp|Q66PF2|URT1_FRAAN Putative UDP-rhamnose:rhamnosyltransferase 1 OS=Fragaria ananassa GN=GT4 PE=2 SV=1	2	1	21	884	903	CAUGUGCUCAUCUUCUCCAUC	GAUGGAGAAGAUG-GCACAUG	Cleavage
lpu-miR164a	MIR164	c69761_g1_i1	-	2.5	1	21	291	311	CAUGUGCUCAUCUUCUCCAUC	GAUCGCGAAGAUGAGCGCAUG	Cleavage
lpu-miR164a	MIR164	c129385_g1_i1	sp|C0LGD7|Y1684_ARATH Probable LRR receptor-like serine/threonine-protein kinase At1g06840 OS=Arabidopsis thaliana GN=At1g06840 PE=1 SV=2	3	1	21	157	177	CAUGUGCUCAUCUUCUCCAUC	GAUGAAGAAGAUGGGCAGAUG	Cleavage
lpu-miR164a	MIR164	c49089_g1_i2	sp|P0C5E2|Y1839_ARATH Probable serine/threonine-protein kinase At1g18390 OS=Arabidopsis thaliana GN=At1g18390 PE=1 SV=2	3	1	20	1667	1686	CAUGUGCUCAUCUUCUCCAU	AUGGAGAGGAUGAUCACAUU	Cleavage
lpu-miR164a	MIR164	c25202_g1_i1	sp|Q9SYG9|CCX4_ARATH Cation/calcium exchanger 4 OS=Arabidopsis thaliana GN=CCX4 PE=2 SV=1	3	1	20	864	883	CAUGUGCUCAUCUUCUCCAU	GUGGGGAAGGUGGGCGUAUG	Cleavage
lpu-miR164a	MIR164	c43541_g1_i1	sp|Q3E9A4|GLYT5_ARATH Probable glycosyltransferase At5g20260 OS=Arabidopsis thaliana GN=At5g20260 PE=3 SV=3	2.5	1	20	1633	1652	CAUGUGCUCAUCUUCUCCAU	ACGGAGGAGAUGAGUAUAUG	Cleavage
lpu-miR164a	MIR164	c46613_g1_i3	sp|Q8GW72|FUCO1_ARATH Alpha-L-fucosidase 1 OS=Arabidopsis thaliana GN=FUC1 PE=1 SV=2	2	1	20	136	155	CAUGUGCUCAUCUUCUCCAU	AUUGAGAAGAUCAGCACAUG	Translation
lpu-miR164a	MIR164	c42052_g1_i2	-	3	1	20	1267	1286	CAUGUGCUCAUCUUCUCCAU	AAGGAGAAGGUGAGCAGAUG	Cleavage
lpu-miR164a	MIR164	c47561_g1_i2	-	3	1	20	283	302	CAUGUGCUCAUCUUCUCCAU	AUGGAAAAGAUGUGUAUAUG	Cleavage
lpu-miR164c	MIR164	c42039_g1_i1	sp|Q84TE6|NAC22_ARATH NAC domain-containing protein 21/22 OS=Arabidopsis thaliana GN=NAC021 PE=1 SV=2	1	1	20	466	485	UGGAGAAGCAGGGCACGUGC	GCAAGUGCCCUGCUUCUCCA	Cleavage
lpu-miR164c	MIR164	c41060_g1_i1	sp|Q9LE59|GAUT1_ARATH Polygalacturonate 4-alpha-galacturonosyltransferase OS=Arabidopsis thaliana GN=GAUT1 PE=1 SV=1	3	1	20	1278	1297	UGGAGAAGCAGGGCACGUGC	GUAUGUGCUUUGUUUCUUCA	Cleavage
lpu-miR164c	MIR164	c122331_g1_i1	-	3	1	21	529	549	UGGAGAAGCAGGGCACGUGCG	UGUAAGUGCUCUGUUUCUUCA	Cleavage
lpu-miR164c	MIR164	c122331_g1_i1	-	3	1	21	697	717	UGGAGAAGCAGGGCACGUGCG	UGUAAGUGCUCUGUUUCUUCA	Cleavage
lpu-miR164c	MIR164	c130980_g1_i1	sp|Q8VZ95|VAP11_ARATH Vesicle-associated protein 1-1 OS=Arabidopsis thaliana GN=PVA11 PE=1 SV=1	3	1	21	134	154	UGGAGAAGCAGGGCACGUGCG	CGCACGAGAUCUGCUUCUUCA	Cleavage
lpu-miR164c	MIR164	c30476_g1_i1	sp|Q9SIZ4|Y2027_ARATH Inactive receptor-like serine/threonine-protein kinase At2g40270 OS=Arabidopsis thaliana GN=At2g40270 PE=1 SV=2	3	1	20	844	863	UGGAGAAGCAGGGCACGUGC	CCAAGUGCUCUGCUUCUCUA	Cleavage
lpu-miR164c	MIR164	c44597_g1_i1	sp|Q03194|PMA4_NICPL Plasma membrane ATPase 4 OS=Nicotiana plumbaginifolia GN=PMA4 PE=2 SV=1	3	1	20	1024	1043	UGGAGAAGCAGGGCACGUGC	ACAUGUACCCUGCUUCUUCA	Cleavage
lpu-miR164c	MIR164	c38389_g1_i1	sp|Q2KNB9|HXK2_ORYSJ Hexokinase-2 OS=Oryza sativa subsp. japonica GN=HXK2 PE=2 SV=1	3	1	21	498	518	UGGAGAAGCAGGGCACGUGCG	UGUCCCUGCCCUGCUUCUUCA	Cleavage
lpu-miR164c	MIR164	c89026_g1_i1	-	3	1	21	326	346	UGGAGAAGCAGGGCACGUGCG	UGUACUUGCUCUUCUUCUCCA	Translation
lpu-miR164c	MIR164	c45981_g1_i1	sp|Q58D31|DHSO_BOVIN Sorbitol dehydrogenase OS=Bos taurus GN=SORD PE=2 SV=3	3	1	20	613	632	UGGAGAAGCAGGGCACGUGC	GUGCGUGACCAGCUUCUCCA	Translation
lpu-miR164c	MIR164	c48480_g1_i1	sp|Q5N870|DCL3A_ORYSJ Endoribonuclease Dicer homolog 3a OS=Oryza sativa subsp. japonica GN=DCL3A PE=2 SV=1	3	1	21	141	161	UGGAGAAGCAGGGCACGUGCG	UGCACCUGCCCCUCUUCUCCA	Translation
lpu-miR164c	MIR164	c48480_g1_i2	sp|Q5N870|DCL3A_ORYSJ Endoribonuclease Dicer homolog 3a OS=Oryza sativa subsp. japonica GN=DCL3A PE=2 SV=1	3	1	21	141	161	UGGAGAAGCAGGGCACGUGCG	UGCACCUGCCCCUCUUCUCCA	Translation
lpu-miR164c	MIR164	c48480_g1_i3	-	3	1	21	141	161	UGGAGAAGCAGGGCACGUGCG	UGCACCUGCCCCUCUUCUCCA	Translation
lpu-miR164d	MIR164	c42039_g1_i1	sp|Q84TE6|NAC22_ARATH NAC domain-containing protein 21/22 OS=Arabidopsis thaliana GN=NAC021 PE=1 SV=2	1	1	21	465	485	UGGAGAAGCAGGGCACGUGCU	AGCAAGUGCCCUGCUUCUCCA	Cleavage
lpu-miR164d	MIR164	c41060_g1_i1	sp|Q9LE59|GAUT1_ARATH Polygalacturonate 4-alpha-galacturonosyltransferase OS=Arabidopsis thaliana GN=GAUT1 PE=1 SV=1	3	1	21	1277	1297	UGGAGAAGCAGGGCACGUGCU	AGUAUGUGCUUUGUUUCUUCA	Cleavage
lpu-miR164d	MIR164	c44597_g1_i1	sp|Q03194|PMA4_NICPL Plasma membrane ATPase 4 OS=Nicotiana plumbaginifolia GN=PMA4 PE=2 SV=1	3	1	21	1023	1043	UGGAGAAGCAGGGCACGUGCU	AACAUGUACCCUGCUUCUUCA	Cleavage
lpu-miR164d	MIR164	c30476_g1_i1	sp|Q9SIZ4|Y2027_ARATH Inactive receptor-like serine/threonine-protein kinase At2g40270 OS=Arabidopsis thaliana GN=At2g40270 PE=1 SV=2	3	1	20	844	863	UGGAGAAGCAGGGCACGUGC	CCAAGUGCUCUGCUUCUCUA	Cleavage
lpu-miR164d	MIR164	c122331_g1_i1	-	3	1	20	530	549	UGGAGAAGCAGGGCACGUGC	GUAAGUGCUCUGUUUCUUCA	Cleavage
lpu-miR164d	MIR164	c122331_g1_i1	-	3	1	20	698	717	UGGAGAAGCAGGGCACGUGC	GUAAGUGCUCUGUUUCUUCA	Cleavage
lpu-miR164d	MIR164	c45981_g1_i1	sp|Q58D31|DHSO_BOVIN Sorbitol dehydrogenase OS=Bos taurus GN=SORD PE=2 SV=3	3	1	21	612	632	UGGAGAAGCAGGGCACGUGCU	GGUGCGUGACCAGCUUCUCCA	Translation
lpu-miR164d	MIR164	c130980_g1_i1	sp|Q8VZ95|VAP11_ARATH Vesicle-associated protein 1-1 OS=Arabidopsis thaliana GN=PVA11 PE=1 SV=1	3	1	20	135	154	UGGAGAAGCAGGGCACGUGC	GCACGAGAUCUGCUUCUUCA	Cleavage
lpu-miR164d	MIR164	c89026_g1_i1	-	3	1	20	327	346	UGGAGAAGCAGGGCACGUGC	GUACUUGCUCUUCUUCUCCA	Translation
lpu-miR164d	MIR164	c38389_g1_i1	sp|Q2KNB9|HXK2_ORYSJ Hexokinase-2 OS=Oryza sativa subsp. japonica GN=HXK2 PE=2 SV=1	3	1	20	499	518	UGGAGAAGCAGGGCACGUGC	GUCCCUGCCCUGCUUCUUCA	Cleavage
lpu-miR164d	MIR164	c48480_g1_i3	-	3	1	20	142	161	UGGAGAAGCAGGGCACGUGC	GCACCUGCCCCUCUUCUCCA	Translation
lpu-miR164d	MIR164	c48480_g1_i2	sp|Q5N870|DCL3A_ORYSJ Endoribonuclease Dicer homolog 3a OS=Oryza sativa subsp. japonica GN=DCL3A PE=2 SV=1	3	1	20	142	161	UGGAGAAGCAGGGCACGUGC	GCACCUGCCCCUCUUCUCCA	Translation
lpu-miR164d	MIR164	c48480_g1_i1	sp|Q5N870|DCL3A_ORYSJ Endoribonuclease Dicer homolog 3a OS=Oryza sativa subsp. japonica GN=DCL3A PE=2 SV=1	3	1	20	142	161	UGGAGAAGCAGGGCACGUGC	GCACCUGCCCCUCUUCUCCA	Translation
lpu-miR164e	MIR164	c42039_g1_i1	sp|Q84TE6|NAC22_ARATH NAC domain-containing protein 21/22 OS=Arabidopsis thaliana GN=NAC021 PE=1 SV=2	1	1	20	466	485	UGGAGAAGCAGGGCACGUGC	GCAAGUGCCCUGCUUCUCCA	Cleavage
lpu-miR164e	MIR164	c122331_g1_i1	-	3	1	21	529	549	UGGAGAAGCAGGGCACGUGCA	UGUAAGUGCUCUGUUUCUUCA	Cleavage
lpu-miR164e	MIR164	c122331_g1_i1	-	3	1	21	697	717	UGGAGAAGCAGGGCACGUGCA	UGUAAGUGCUCUGUUUCUUCA	Cleavage
lpu-miR164e	MIR164	c41060_g1_i1	sp|Q9LE59|GAUT1_ARATH Polygalacturonate 4-alpha-galacturonosyltransferase OS=Arabidopsis thaliana GN=GAUT1 PE=1 SV=1	3	1	20	1278	1297	UGGAGAAGCAGGGCACGUGC	GUAUGUGCUUUGUUUCUUCA	Cleavage
lpu-miR164e	MIR164	c89026_g1_i1	-	3	1	21	326	346	UGGAGAAGCAGGGCACGUGCA	UGUACUUGCUCUUCUUCUCCA	Translation
lpu-miR164e	MIR164	c38389_g1_i1	sp|Q2KNB9|HXK2_ORYSJ Hexokinase-2 OS=Oryza sativa subsp. japonica GN=HXK2 PE=2 SV=1	3	1	21	498	518	UGGAGAAGCAGGGCACGUGCA	UGUCCCUGCCCUGCUUCUUCA	Cleavage
lpu-miR164e	MIR164	c30476_g1_i1	sp|Q9SIZ4|Y2027_ARATH Inactive receptor-like serine/threonine-protein kinase At2g40270 OS=Arabidopsis thaliana GN=At2g40270 PE=1 SV=2	3	1	21	843	863	UGGAGAAGCAGGGCACGUGCA	UCCAAGUGCUCUGCUUCUCUA	Cleavage
lpu-miR164e	MIR164	c44597_g1_i1	sp|Q03194|PMA4_NICPL Plasma membrane ATPase 4 OS=Nicotiana plumbaginifolia GN=PMA4 PE=2 SV=1	3	1	20	1024	1043	UGGAGAAGCAGGGCACGUGC	ACAUGUACCCUGCUUCUUCA	Cleavage
lpu-miR164e	MIR164	c48480_g1_i3	-	3	1	21	141	161	UGGAGAAGCAGGGCACGUGCA	UGCACCUGCCCCUCUUCUCCA	Translation
lpu-miR164e	MIR164	c48480_g1_i2	sp|Q5N870|DCL3A_ORYSJ Endoribonuclease Dicer homolog 3a OS=Oryza sativa subsp. japonica GN=DCL3A PE=2 SV=1	3	1	21	141	161	UGGAGAAGCAGGGCACGUGCA	UGCACCUGCCCCUCUUCUCCA	Translation
lpu-miR164e	MIR164	c48480_g1_i1	sp|Q5N870|DCL3A_ORYSJ Endoribonuclease Dicer homolog 3a OS=Oryza sativa subsp. japonica GN=DCL3A PE=2 SV=1	3	1	21	141	161	UGGAGAAGCAGGGCACGUGCA	UGCACCUGCCCCUCUUCUCCA	Translation
lpu-miR164e	MIR164	c130980_g1_i1	sp|Q8VZ95|VAP11_ARATH Vesicle-associated protein 1-1 OS=Arabidopsis thaliana GN=PVA11 PE=1 SV=1	3	1	20	135	154	UGGAGAAGCAGGGCACGUGC	GCACGAGAUCUGCUUCUUCA	Cleavage
lpu-miR164e	MIR164	c45981_g1_i1	sp|Q58D31|DHSO_BOVIN Sorbitol dehydrogenase OS=Bos taurus GN=SORD PE=2 SV=3	3	1	20	613	632	UGGAGAAGCAGGGCACGUGC	GUGCGUGACCAGCUUCUCCA	Translation
lpu-miR164f	MIR164	c42039_g1_i1	sp|Q84TE6|NAC22_ARATH NAC domain-containing protein 21/22 OS=Arabidopsis thaliana GN=NAC021 PE=1 SV=2	2	1	20	466	485	UGGAGAAGCAGGGCACGUGA	GCAAGUGCCCUGCUUCUCCA	Cleavage
lpu-miR164f	MIR164	c44597_g1_i1	sp|Q03194|PMA4_NICPL Plasma membrane ATPase 4 OS=Nicotiana plumbaginifolia GN=PMA4 PE=2 SV=1	3	1	20	1024	1043	UGGAGAAGCAGGGCACGUGA	ACAUGUACCCUGCUUCUUCA	Cleavage
lpu-miR164f	MIR164	c30476_g1_i1	sp|Q9SIZ4|Y2027_ARATH Inactive receptor-like serine/threonine-protein kinase At2g40270 OS=Arabidopsis thaliana GN=At2g40270 PE=1 SV=2	3	1	20	844	863	UGGAGAAGCAGGGCACGUGA	CCAAGUGCUCUGCUUCUCUA	Cleavage
lpu-miR164f	MIR164	c48146_g3_i1	sp|O94915|FRYL_HUMAN Protein furry homolog-like OS=Homo sapiens GN=FRYL PE=1 SV=2	2.5	1	20	5070	5089	UGGAGAAGCAGGGCACGUGA	UCACCUGCACUGCUUCUUCA	Cleavage
lpu-miR164f	MIR164	c26267_g1_i1	sp|Q5R8W6|LC7L3_PONAB Luc7-like protein 3 OS=Pongo abelii GN=LUC7L3 PE=2 SV=1	3	1	20	253	272	UGGAGAAGCAGGGCACGUGA	UGACGUGUGCUGCUUCUUCA	Cleavage
lpu-miR164f	MIR164	c71602_g1_i1	sp|Q9FQ03|XRN3_ARATH 5'-3' exoribonuclease 3 OS=Arabidopsis thaliana GN=XRN3 PE=2 SV=1	3	1	20	111	130	UGGAGAAGCAGGGCACGUGA	UCUUGUGCUCUCCUUCUCCA	Translation
lpu-miR164f	MIR164	c47670_g1_i1	sp|Q9LZ19|PP364_ARATH Pentatricopeptide repeat-containing protein At5g04780 OS=Arabidopsis thaliana GN=PCMP-H16 PE=2 SV=2	3	1	20	872	891	UGGAGAAGCAGGGCACGUGA	UCACGCUCUCUGCUUCUCUA	Cleavage
lpu-miR164f	MIR164	c120302_g1_i1	sp|Q8LPB4|PSKR1_DAUCA Phytosulfokine receptor 1 OS=Daucus carota GN=PSKR PE=1 SV=1	3	1	20	548	566	UGGAGAAGCAGGGCACGUGA	UCAC-UACCCUGCUUCUCCA	Cleavage
lpu-miR164b	MIR164	c42039_g1_i1	sp|Q84TE6|NAC22_ARATH NAC domain-containing protein 21/22 OS=Arabidopsis thaliana GN=NAC021 PE=1 SV=2	2	1	20	466	485	UGGAGAAGCAGGACACGUGC	GCAAGUGCCCUGCUUCUCCA	Cleavage
lpu-miR164b	MIR164	c39898_g1_i1	sp|Q8GSM2|LOX23_HORVU Lipoxygenase 2.3, chloroplastic OS=Hordeum vulgare GN=LOX2.3 PE=1 SV=1	3	1	20	2421	2440	UGGAGAAGCAGGACACGUGC	GUACGUGUCCUGCUUCAUCG	Cleavage
lpu-miR164b	MIR164	c39898_g1_i2	sp|Q8GSM2|LOX23_HORVU Lipoxygenase 2.3, chloroplastic OS=Hordeum vulgare GN=LOX2.3 PE=1 SV=1	3	1	20	2507	2526	UGGAGAAGCAGGACACGUGC	GUACGUGUCCUGCUUCAUCG	Cleavage
lpu-miR164b	MIR164	c119250_g1_i1	sp|Q86JM5|Y2012_DICDI Putative elongation of fatty acids protein DDB_G0272012 OS=Dictyostelium discoideum GN=DDB_G0272012 PE=3 SV=1	3	1	20	472	491	UGGAGAAGCAGGACACGUGC	GCACGUGUUCUACCUCUCCA	Translation
lpu-miR164b	MIR164	c130980_g1_i1	sp|Q8VZ95|VAP11_ARATH Vesicle-associated protein 1-1 OS=Arabidopsis thaliana GN=PVA11 PE=1 SV=1	3	1	20	135	154	UGGAGAAGCAGGACACGUGC	GCACGAGAUCUGCUUCUUCA	Cleavage
lpu-miR164b	MIR164	c10609_g1_i2	-	3	1	20	271	290	UGGAGAAGCAGGACACGUGC	GUACAUCUCCUGCUUCUCCG	Cleavage
lpu-miR164b	MIR164	c10609_g1_i2	-	3	1	20	643	662	UGGAGAAGCAGGACACGUGC	GUACAUCUCCUGCUUCUCCG	Cleavage
lpu-miR164b	MIR164	c45981_g1_i1	sp|Q58D31|DHSO_BOVIN Sorbitol dehydrogenase OS=Bos taurus GN=SORD PE=2 SV=3	3	1	20	613	632	UGGAGAAGCAGGACACGUGC	GUGCGUGACCAGCUUCUCCA	Translation
lpu-miR164g	MIR164	c4913_g1_i1	sp|Q9M8M3|PP136_ARATH Pentatricopeptide repeat-containing protein At1g80550, mitochondrial OS=Arabidopsis thaliana GN=At1g80550 PE=2 SV=1	3	1	21	857	877	CACGUGCUCCCCUUCUCCACC	GGUGGAGAAGGGGAGGCCGUG	Cleavage
lpu-miR164g	MIR164	c39581_g1_i1	sp|Q74ZJ5|SEN54_ASHGO tRNA-splicing endonuclease subunit SEN54 OS=Ashbya gossypii (strain ATCC 10895 / CBS 109.51 / FGSC 9923 / NRRL Y-1056) GN=SEN54 PE=3 SV=1	2.5	1	21	415	435	CACGUGCUCCCCUUCUCCACC	GGAGAAGAAGGGGAGCAUGUG	Cleavage
lpu-miR164g	MIR164	c20139_g2_i1	-	3	1	21	296	316	CACGUGCUCCCCUUCUCCACC	GGGGGAGAGGGGGAGGACGUG	Cleavage
lpu-miR164g	MIR164	c273_g1_i1	sp|Q6AWX8|GRF11_ORYSJ Growth-regulating factor 11 OS=Oryza sativa subsp. japonica GN=GRF11 PE=2 SV=1	3	1	20	295	314	CACGUGCUCCCCUUCUCCAC	GUGGAGGAGGGCGGCGUGUG	Translation
lpu-miR164g	MIR164	c102768_g1_i1	sp|Q9I4V0|2NPD_PSEAE Nitronate monooxygenase OS=Pseudomonas aeruginosa (strain ATCC 15692 / PAO1 / 1C / PRS 101 / LMG 12228) GN=PA1024 PE=1 SV=1	3	1	20	412	431	CACGUGCUCCCCUUCUCCAC	GUGAAGCAGGGGGGCAUGUG	Cleavage
lpu-miR164h	MIR164	c42039_g1_i1	sp|Q84TE6|NAC22_ARATH NAC domain-containing protein 21/22 OS=Arabidopsis thaliana GN=NAC021 PE=1 SV=2	1.5	1	20	466	485	UGGAGAAGCAGGGCACGUGU	GCAAGUGCCCUGCUUCUCCA	Cleavage
lpu-miR164h	MIR164	c44597_g1_i1	sp|Q03194|PMA4_NICPL Plasma membrane ATPase 4 OS=Nicotiana plumbaginifolia GN=PMA4 PE=2 SV=1	2	1	20	1024	1043	UGGAGAAGCAGGGCACGUGU	ACAUGUACCCUGCUUCUUCA	Cleavage
lpu-miR164h	MIR164	c43142_g1_i2	sp|Q0J235|ROLL9_ORYSJ Probable transcription factor RL9 OS=Oryza sativa subsp. japonica GN=RL9 PE=2 SV=2	3	1	20	67	86	UGGAGAAGCAGGGCACGUGU	ACACGUGCCCUCUUUCUCUC	Translation
lpu-miR164h	MIR164	c30476_g1_i1	sp|Q9SIZ4|Y2027_ARATH Inactive receptor-like serine/threonine-protein kinase At2g40270 OS=Arabidopsis thaliana GN=At2g40270 PE=1 SV=2	3	1	20	844	863	UGGAGAAGCAGGGCACGUGU	CCAAGUGCUCUGCUUCUCUA	Cleavage
lpu-miR164h	MIR164	c41753_g1_i3	sp|Q9H7Z3|CN102_HUMAN UPF0614 protein C14orf102 OS=Homo sapiens GN=C14orf102 PE=1 SV=3	3	1	20	1735	1754	UGGAGAAGCAGGGCACGUGU	ACAUCUGCUCUGCUUCUUUA	Cleavage
lpu-miR164h	MIR164	c41753_g1_i2	sp|Q9H7Z3|CN102_HUMAN UPF0614 protein C14orf102 OS=Homo sapiens GN=C14orf102 PE=1 SV=3	3	1	20	1873	1892	UGGAGAAGCAGGGCACGUGU	ACAUCUGCUCUGCUUCUUUA	Cleavage
lpu-miR164h	MIR164	c123596_g1_i1	-	3	1	20	65	84	UGGAGAAGCAGGGCACGUGU	AUCCUUGCUCUGCUUCUCCA	Cleavage
lpu-miR164h	MIR164	c30580_g1_i1	sp|P04795|HSP15_SOYBN 17.6 kDa class I heat shock protein OS=Glycine max GN=HSP17.6-L PE=3 SV=1	3	1	20	434	453	UGGAGAAGCAGGGCACGUGU	ACAUUUCUCCUGCUUCUCCA	Cleavage
lpu-miR165	MIR166	c34728_g1_i1	sp|Q65WT0|BD31B_ORYSJ Protein BUD31 homolog 2 OS=Oryza sativa subsp. japonica GN=Os05g0446300 PE=2 SV=1	3	1	21	803	823	GGAAUGUUGUCUGGAUCGAGG	CCUUGAUCCAGACAAAAUUCG	Cleavage
lpu-miR165	MIR166	c34728_g1_i2	sp|Q65WT0|BD31B_ORYSJ Protein BUD31 homolog 2 OS=Oryza sativa subsp. japonica GN=Os05g0446300 PE=2 SV=1	3	1	21	803	823	GGAAUGUUGUCUGGAUCGAGG	CCUUGAUCCAGACAAAAUUCG	Cleavage
lpu-miR165	MIR166	c6984_g1_i1	sp|Q54Y83|SPCS1_DICDI Signal peptidase complex subunit 1 OS=Dictyostelium discoideum GN=spcs1 PE=3 SV=1	3	1	20	52	71	GGAAUGUUGUCUGGAUCGAG	GUCGCUCCAGACAACAUUCG	Cleavage
lpu-miR165	MIR166	c66909_g1_i1	sp|P52656|T2AG_DROME Transcription initiation factor IIA subunit 2 OS=Drosophila melanogaster GN=TfIIA-S PE=1 SV=1	3	1	21	200	220	GGAAUGUUGUCUGGAUCGAGG	CCUCGAUCGGGAUCACAUUCC	Cleavage
lpu-miR165	MIR166	c35715_g1_i1	-	3	1	20	825	844	GGAAUGUUGUCUGGAUCGAG	GUCGAUCCAGAAAACAUUCG	Translation
lpu-miR165	MIR166	c39853_g1_i1	sp|P59337|DHAA_BRAJA Haloalkane dehalogenase OS=Bradyrhizobium japonicum (strain USDA 110) GN=dhaA PE=1 SV=1	3	1	21	148	168	GGAAUGUUGUCUGGAUCGAGG	UCUCGAUCUGGUCGACAUUCU	Translation
lpu-miR165	MIR166	c13474_g1_i2	-	3	1	20	304	323	GGAAUGUUGUCUGGAUCGAG	UUUGAUCCCGACAAUAUUCU	Cleavage
lpu-miR165	MIR166	c34616_g1_i1	sp|Q93Z00|TCP14_ARATH Transcription factor TCP14 OS=Arabidopsis thaliana GN=TCP14 PE=1 SV=1	3	1	20	582	601	GGAAUGUUGUCUGGAUCGAG	CUCGAUGUGGACUACAUUCC	Cleavage
lpu-miR166h	MIR166	c30148_g1_i1	sp|P46228|RS1_SYNP6 30S ribosomal protein S1 OS=Synechococcus sp. (strain ATCC 27144 / PCC 6301 / SAUG 1402/1) GN=rpsA PE=1 SV=4	3	1	20	633	652	GGAAUGAUGACUGGCUCGAG	CUUGGUCUAGUCAUCAUUUC	Cleavage
lpu-miR166h	MIR166	c66784_g1_i1	sp|P35685|RL7A_ORYSJ 60S ribosomal protein L7a OS=Oryza sativa subsp. japonica GN=RPL7A PE=2 SV=1	3	1	20	402	421	GGAAUGAUGACUGGCUCGAG	CUCGAGCUUGUCCUCAUUCU	Cleavage
lpu-miR166h	MIR166	c46603_g1_i1	sp|Q9SFU6|CALS9_ARATH Callose synthase 9 OS=Arabidopsis thaliana GN=CALS9 PE=2 SV=2	3	1	20	1376	1395	GGAAUGAUGACUGGCUCGAG	CUCGACCGAGUUAUUAUUCC	Cleavage
lpu-miR166e2	MIR166	c39615_g1_i1	sp|Q9LHZ7|CSLD2_ORYSJ Cellulose synthase-like protein D2 OS=Oryza sativa subsp. japonica GN=CSLD2 PE=2 SV=1	3	1	21	535	555	GGAAUGUUGUCUGGCUCGGGG	CCUGGGGCCAGAUAGCAUUCC	Cleavage
lpu-miR166e2	MIR166	c46490_g1_i2	sp|Q8S2E5|KPRS3_ORYSJ Ribose-phosphate pyrophosphokinase 3, chloroplastic OS=Oryza sativa subsp. japonica GN=Os01g0723600 PE=2 SV=1	3	1	21	816	836	GGAAUGUUGUCUGGCUCGGGG	UCCUGACUCAGACAAUAUUUC	Cleavage
lpu-miR166e2	MIR166	c47391_g1_i1	sp|Q5YDB5|CPL2_ARATH RNA polymerase II C-terminal domain phosphatase-like 2 OS=Arabidopsis thaliana GN=CPL2 PE=1 SV=3	3	1	20	1911	1931	GGAAUGUUG-UCUGGCUCGGG	UCCGAGUCAGAACAACAUUCU	Translation
lpu-miR166n	MIR166	c39615_g1_i1	sp|Q9LHZ7|CSLD2_ORYSJ Cellulose synthase-like protein D2 OS=Oryza sativa subsp. japonica GN=CSLD2 PE=2 SV=1	2.5	1	21	535	555	GGAAUGCUGUCUGGUUCAAGG	CCUGGGGCCAGAUAGCAUUCC	Cleavage
lpu-miR166n	MIR166	c144101_g1_i1	sp|Q9M190|FBL49_ARATH Putative F-box/LRR-repeat protein At3g42770 OS=Arabidopsis thaliana GN=At3g42770 PE=4 SV=1	3	1	20	228	247	GGAAUGCUGUCUGGUUCAAG	UUUGAAUUUGACAGCAUUCU	Cleavage
lpu-miR166n	MIR166	c39083_g1_i2	sp|Q5QA94|ATG18_PICAN Autophagy-related protein 18 OS=Pichia angusta GN=ATG18 PE=3 SV=1	3	1	20	1132	1151	GGAAUGCUGUCUGGUUCAAG	CUUGAGCUAAAUAGCAUUUC	Translation
lpu-miR166n	MIR166	c104_g1_i2	sp|O14241|ARPC2_SCHPO Actin-related protein 2/3 complex subunit 2 OS=Schizosaccharomyces pombe (strain 972 / ATCC 24843) GN=arc2 PE=1 SV=1	3	1	20	380	400	GGAAUGCUGUC-UGGUUCAAG	UUUGAGUCAAGACAGCAUUCC	Cleavage
lpu-miR166n	MIR166	c39104_g3_i1	sp|Q94II3|PMTL_ARATH Probable methyltransferase PMT21 OS=Arabidopsis thaliana GN=ERD3 PE=2 SV=1	3	1	20	881	900	GGAAUGCUGUCUGGUUCAAG	CUUGAACCCACCAGCAUUCC	Translation
lpu-miR166n	MIR166	c48457_g7_i1	sp|Q6S001|KIF11_DICDI Kinesin-related protein 11 OS=Dictyostelium discoideum GN=kif11 PE=3 SV=1	3	1	20	1941	1961	GGAAUGC-UGUCUGGUUCAAG	UUUGAACCAGCCAAGCAUUCC	Translation
lpu-miR166o	MIR166	c134520_g1_i1	sp|Q5KQI4|Y5814_ORYSJ B3 domain-containing protein Os05g0481400 OS=Oryza sativa subsp. japonica GN=Os05g0481400 PE=2 SV=1	3	1	20	674	693	ACUCGGACCAGGCUUCAUUC	GAAUGAAGGAUUGUCCGAGU	Translation
lpu-miR166e1	MIR166	c53194_g1_i1	sp|Q336M2|CDKE1_ORYSJ Cyclin-dependent kinase E-1 OS=Oryza sativa subsp. japonica GN=CDKE-1 PE=2 SV=2	3	1	20	109	128	GGAAUGUUGUCUGGCUCGUG	GACGAGCUUGACAACAUUCU	Cleavage
lpu-miR166f	MIR166	c132006_g1_i1	sp|Q9LSF5|PP254_ARATH Pentatricopeptide repeat-containing protein At3g25210, mitochondrial OS=Arabidopsis thaliana GN=At3g25210 PE=2 SV=1	3	1	21	92	112	UCUCGGACCAGGCUUCAUUCC	GGGGUGAAGCCCGGUUUGAGA	Translation
lpu-miR166f	MIR166	c49110_g1_i2	sp|Q9LK64|AB3C_ARATH ABC transporter C family member 3 OS=Arabidopsis thaliana GN=ABCC3 PE=1 SV=1	2.5	1	20	434	453	UCUCGGACCAGGCUUCAUUC	GAAUGGAGUCUGAUCUGAGA	Cleavage
lpu-miR166f	MIR166	c45570_g3_i2	sp|Q658I5|LMBD1_ORYSJ LIMR family protein Os06g0128200 OS=Oryza sativa subsp. japonica GN=Os06g0128200 PE=2 SV=1	3	1	21	1337	1357	UCUCGGACCAGGCUUCAUUCC	GCAAUGAUGCUUGGUCUGAGA	Cleavage
lpu-miR166f	MIR166	c45570_g3_i3	sp|Q658I5|LMBD1_ORYSJ LIMR family protein Os06g0128200 OS=Oryza sativa subsp. japonica GN=Os06g0128200 PE=2 SV=1	3	1	21	1460	1480	UCUCGGACCAGGCUUCAUUCC	GCAAUGAUGCUUGGUCUGAGA	Cleavage
lpu-miR166a.4	MIR166	c43012_g1_i1	sp|Q9SJ20|RIR1_ARATH Ribonucleoside-diphosphate reductase large subunit OS=Arabidopsis thaliana GN=RNR1 PE=1 SV=1	2.5	1	21	2975	2995	UUGGACCAGGCUUCAUUCCCC	GGGGAAGGAGGUCUGGUCCAG	Cleavage
lpu-miR166a.4	MIR166	c102972_g1_i1	sp|F4I4P3|MED23_ARATH Mediator of RNA polymerase II transcription subunit 23 OS=Arabidopsis thaliana GN=MED23 PE=1 SV=1	3	1	20	16	35	UUGGACCAGGCUUCAUUCCC	GGGGAUGAGGUCUGGUCUAU	Cleavage
lpu-miR166a.4	MIR166	c42646_g1_i1	-	3	1	20	933	952	UUGGACCAGGCUUCAUUCCC	AGGAAUGAAGGUUGGUUCAA	Translation
lpu-miR166a.4	MIR166	c52431_g1_i1	-	2.5	1	20	386	405	UUGGACCAGGCUUCAUUCCC	GGAAAUGAUGUCUGGUCCAA	Cleavage
lpu-miR166a.4	MIR166	c49995_g1_i1	-	3	1	20	182	201	UUGGACCAGGCUUCAUUCCC	GGGAAUGAAGACUGAUCUAA	Translation
lpu-miR166s	MIR166	c42646_g1_i1	-	3	1	20	933	952	UCGAACCAGGCUUCAUUCCU	AGGAAUGAAGGUUGGUUCAA	Translation
lpu-miR166s	MIR166	c60144_g1_i1	sp|Q9LSM5|SGT1_ARATH Protein SGT1 homolog At5g65490 OS=Arabidopsis thaliana GN=At5g65490 PE=2 SV=1	3	1	20	410	429	UCGAACCAGGCUUCAUUCCU	GGCAAUGAAGCCGGGUUUGA	Cleavage
lpu-miR166a.2	MIR166	c106743_g1_i1	sp|Q9SN43|CIPKC_ARATH CBL-interacting serine/threonine-protein kinase 12 OS=Arabidopsis thaliana GN=CIPK12 PE=1 SV=1	3	1	21	198	218	UCGGAUCAGGCUUCAUUCCCC	GGGGGAUGAGGCCGGAUUUGA	Cleavage
lpu-miR166a.2	MIR166	c44182_g2_i1	sp|O23337|PP311_ARATH Pentatricopeptide repeat-containing protein At4g14820 OS=Arabidopsis thaliana GN=PCMP-H3 PE=2 SV=1	2.5	1	20	503	522	UCGGAUCAGGCUUCAUUCCC	GGGGGUGAAGCCGGAUUCGA	Cleavage
lpu-miR166a.2	MIR166	c10370_g1_i1	sp|A6MMJ9|RPOB_DIOEL DNA-directed RNA polymerase subunit beta OS=Dioscorea elephantipes GN=rpoB PE=3 SV=1	3	1	20	578	597	UCGGAUCAGGCUUCAUUCCC	AGGAAGGAAGCUUGAUCUGA	Cleavage
lpu-miR166a.2	MIR166	c40355_g1_i1	sp|P44747|TYRPB_HAEIN Tyrosine-specific transport protein 2 OS=Haemophilus influenzae (strain ATCC 51907 / DSM 11121 / KW20 / Rd) GN=tyrP-B PE=3 SV=1	3	1	20	606	625	UCGGAUCAGGCUUCAUUCCC	GGGGAUGGUGCCUGAUUUGA	Cleavage
lpu-miR166a.2	MIR166	c49995_g1_i1	-	3	1	20	182	201	UCGGAUCAGGCUUCAUUCCC	GGGAAUGAAGACUGAUCUAA	Translation
lpu-miR166j	MIR166	c5680_g1_i1	sp|Q67YI9|EPN2_ARATH Clathrin interactor EPSIN 2 OS=Arabidopsis thaliana GN=EPSIN2 PE=1 SV=1	2.5	1	21	747	767	AAUGAAGUUUGAGCCAAGAUC	GAUUUUGGUUGAAACUUCGUU	Translation
lpu-miR166j	MIR166	c41394_g1_i1	sp|Q9SS17|RS241_ARATH 40S ribosomal protein S24-1 OS=Arabidopsis thaliana GN=RPS24A PE=2 SV=1	2.5	1	20	290	309	AAUGAAGUUUGAGCCAAGAU	AUCUUGGCUCGAAUUUCCUU	Cleavage
lpu-miR166j	MIR166	c41724_g1_i1	sp|P27939|AMY3C_ORYSJ Alpha-amylase isozyme 3C OS=Oryza sativa subsp. japonica GN=AMY1.7 PE=2 SV=2	2	1	20	290	309	AAUGAAGUUUGAGCCAAGAU	AUCUUGGCCCAAUCUUCAUU	Cleavage
lpu-miR166j	MIR166	c44787_g1_i2	sp|C0LGH2|Y1561_ARATH Probable LRR receptor-like serine/threonine-protein kinase At1g56130 OS=Arabidopsis thaliana GN=At1g56130 PE=1 SV=2	3	1	20	779	798	AAUGAAGUUUGAGCCAAGAU	UUCUUGGCAGAAACUUCAUU	Translation
lpu-miR166j	MIR166	c34871_g1_i1	sp|Q9JM15|S38A1_RAT Sodium-coupled neutral amino acid transporter 1 OS=Rattus norvegicus GN=Slc38a1 PE=1 SV=1	3	1	19	423	442	AAUGAAGUUUG-AGCCAAGA	UCUUGGCUGCAAACUUCAUA	Cleavage
lpu-miR166j	MIR166	c104120_g1_i1	sp|P49592|NC2B_ARATH Protein Dr1 homolog OS=Arabidopsis thaliana GN=DR1 PE=2 SV=1	3	1	19	550	569	AAUGAAGUUUG-AGCCAAGA	UCUCGGCUGCAAACUUCAUU	Cleavage
lpu-miR166k	MIR166	c54608_g1_i1	sp|Q54JE4|ODO1_DICDI 2-oxoglutarate dehydrogenase, mitochondrial OS=Dictyostelium discoideum GN=ogdh PE=3 SV=1	2.5	1	21	1037	1057	UUUUGUUGACUUGCUCGAGGA	UCCACGAGAAAGUCAACAGAA	Cleavage
lpu-miR166k	MIR166	c76880_g1_i1	sp|Q869L3|MDN1_DICDI Midasin OS=Dictyostelium discoideum GN=mdn1 PE=3 SV=2	3	1	20	272	291	UUUUGUUGACUUGCUCGAGG	CUUUGAGCAAGACAACAAAC	Translation
lpu-miR166k	MIR166	c81126_g1_i1	-	3	1	20	109	128	UUUUGUUGACUUGCUCGAGG	CCUUGAGCUAAUCAACAAGA	Translation
lpu-miR166k	MIR166	c100422_g1_i1	-	3	1	20	245	264	UUUUGUUGACUUGCUCGAGG	CGUCGAGCAGUUCGACAAAA	Translation
lpu-miR166k	MIR166	c118747_g1_i1	-	3	1	20	118	137	UUUUGUUGACUUGCUCGAGG	CCUCCAUCAAUUCAACAAAA	Translation
lpu-miR166k	MIR166	c136747_g1_i1	sp|Q38861|XPB1_ARATH DNA repair helicase XPB1 OS=Arabidopsis thaliana GN=XPB1 PE=2 SV=3	3	1	20	169	187	UUUUGUUGACUUGCUCGAGG	UCUCG-GCAAGUUAACAAAA	Cleavage
lpu-miR166b.2	MIR166	c69721_g1_i1	-	3	1	20	934	953	UCGGACCAGGCUUCAUUCCC	GGAAAUGGAGCCUGGGCCGA	Cleavage
lpu-miR166b.2	MIR166	c60144_g1_i1	sp|Q9LSM5|SGT1_ARATH Protein SGT1 homolog At5g65490 OS=Arabidopsis thaliana GN=At5g65490 PE=2 SV=1	3	1	20	410	429	UCGGACCAGGCUUCAUUCCC	GGCAAUGAAGCCGGGUUUGA	Cleavage
lpu-miR166g	MIR166	c45570_g3_i2	sp|Q658I5|LMBD1_ORYSJ LIMR family protein Os06g0128200 OS=Oryza sativa subsp. japonica GN=Os06g0128200 PE=2 SV=1	3	1	21	1335	1355	UCGGACCAGGCAUCAUUCCCC	GUGCAAUGAUGCUUGGUCUGA	Cleavage
lpu-miR166g	MIR166	c45570_g3_i3	sp|Q658I5|LMBD1_ORYSJ LIMR family protein Os06g0128200 OS=Oryza sativa subsp. japonica GN=Os06g0128200 PE=2 SV=1	3	1	21	1458	1478	UCGGACCAGGCAUCAUUCCCC	GUGCAAUGAUGCUUGGUCUGA	Cleavage
lpu-miR166g	MIR166	c52431_g1_i1	-	3	1	20	386	405	UCGGACCAGGCAUCAUUCCC	GGAAAUGAUGUCUGGUCCAA	Cleavage
lpu-miR166a.5	MIR166	c69721_g1_i1	-	2.5	1	20	934	953	UCGGACCAGGCUCCAUUCCC	GGAAAUGGAGCCUGGGCCGA	Cleavage
lpu-miR166a.5	MIR166	c27822_g1_i1	-	3	1	20	481	500	UCGGACCAGGCUCCAUUCCC	GGGAAUGGAGCCUGCUCCCA	Cleavage
lpu-miR166a.1	MIR166	c69721_g1_i1	-	3	1	20	934	953	UCGGACCAGGCUUCAUUCCC	GGAAAUGGAGCCUGGGCCGA	Cleavage
lpu-miR166a.1	MIR166	c60144_g1_i1	sp|Q9LSM5|SGT1_ARATH Protein SGT1 homolog At5g65490 OS=Arabidopsis thaliana GN=At5g65490 PE=2 SV=1	3	1	20	410	429	UCGGACCAGGCUUCAUUCCC	GGCAAUGAAGCCGGGUUUGA	Cleavage
lpu-miR166p	MIR166	c51271_g1_i1	sp|Q8VEJ1|GPN2_MOUSE GPN-loop GTPase 2 OS=Mus musculus GN=Gpn2 PE=2 SV=2	3	1	21	423	443	GGAAUGUUGGCUGGCUCGAGG	CCUCAAGCCAGUCGAUAUUCU	Cleavage
lpu-miR166p	MIR166	c85739_g1_i1	sp|Q9P785|YNY5_SCHPO LisH domain-containing protein C1711.05 OS=Schizosaccharomyces pombe (strain 972 / ATCC 24843) GN=SPBC1711.05 PE=2 SV=1	2.5	1	20	52	71	GGAAUGUUGGCUGGCUCGAG	CUCGAGUCAGCCCAUGUUCC	Cleavage
lpu-miR166p	MIR166	c12164_g1_i2	sp|Q8GUH1|PUB33_ARATH U-box domain-containing protein 33 OS=Arabidopsis thaliana GN=PUB33 PE=2 SV=2	2.5	1	21	323	343	GGAAUGUUGGCUGGCUCGAGG	UCUCAAGCCAGCAAACAUUCU	Translation
lpu-miR166p	MIR166	c121582_g1_i1	sp|Q8W486|Y1491_ARATH Uncharacterized protein At1g04910 OS=Arabidopsis thaliana GN=At1g04910 PE=1 SV=1	3	1	21	569	588	GGAAUGUUGGCUGGCUCGAGG	CUUCGA-CCAGCCAACAUUCU	Cleavage
lpu-miR166b.3	MIR166	c69721_g1_i1	-	3	1	21	933	953	UCGGACCAGGCUUCAUUCCCG	UGGAAAUGGAGCCUGGGCCGA	Cleavage
lpu-miR166b.3	MIR166	c60144_g1_i1	sp|Q9LSM5|SGT1_ARATH Protein SGT1 homolog At5g65490 OS=Arabidopsis thaliana GN=At5g65490 PE=2 SV=1	3	1	21	409	429	UCGGACCAGGCUUCAUUCCCG	UGGCAAUGAAGCCGGGUUUGA	Cleavage
lpu-miR166b.1	MIR166	c69721_g1_i1	-	3	1	22	932	953	UCGGACCAGGCUUCAUUCCCUU	AUGGAAAUGGAGCCUGGGCCGA	Cleavage
lpu-miR166b.1	MIR166	c60144_g1_i1	sp|Q9LSM5|SGT1_ARATH Protein SGT1 homolog At5g65490 OS=Arabidopsis thaliana GN=At5g65490 PE=2 SV=1	3	1	20	410	429	UCGGACCAGGCUUCAUUCCC	GGCAAUGAAGCCGGGUUUGA	Cleavage
lpu-miR166t	MIR166	c69721_g1_i1	-	3	1	20	934	953	UCGGACCAGGCUUCAUUCCC	GGAAAUGGAGCCUGGGCCGA	Cleavage
lpu-miR166t	MIR166	c60144_g1_i1	sp|Q9LSM5|SGT1_ARATH Protein SGT1 homolog At5g65490 OS=Arabidopsis thaliana GN=At5g65490 PE=2 SV=1	3	1	20	410	429	UCGGACCAGGCUUCAUUCCC	GGCAAUGAAGCCGGGUUUGA	Cleavage
lpu-miR167a	MIR167_1	c4491_g1_i1	sp|P59326|YTHD1_MOUSE YTH domain family protein 1 OS=Mus musculus GN=Ythdf1 PE=2 SV=1	2.5	1	21	142	162	AGAUCAUGUUGCAGUUUCAUC	GGUGAAGCUGGAACAUGGUCU	Translation
lpu-miR167a	MIR167_1	c41889_g1_i3	sp|B3DNN5|CDC16_ARATH Anaphase-promoting complex subunit 6 OS=Arabidopsis thaliana GN=APC6 PE=2 SV=1	2.5	1	20	459	478	AGAUCAUGUUGCAGUUUCAU	GUGAAGUUGCAACAUGAUCC	Cleavage
lpu-miR167a	MIR167_1	c29977_g1_i2	sp|Q851X7|DERL2_ORYSJ Derlin-2 OS=Oryza sativa subsp. japonica GN=DER2 PE=2 SV=1	3	1	21	906	926	AGAUCAUGUUGCAGUUUCAUC	GAUGAUACGGCGAUAUGAUCU	Cleavage
lpu-miR167a	MIR167_1	c49396_g1_i3	sp|P12412|CYSEP_VIGMU Vignain OS=Vigna mungo PE=1 SV=1	3	1	20	614	633	AGAUCAUGUUGCAGUUUCAU	GUGAAUCUGUGAUAUGAUCU	Cleavage
lpu-miR167a	MIR167_1	c56433_g1_i1	-	3	1	20	476	495	AGAUCAUGUUGCAGUUUCAU	AUGGAGCAGCAGCGUGAUCU	Cleavage
lpu-miR167a	MIR167_1	c46736_g1_i3	sp|Q9XSC3|WDR44_BOVIN WD repeat-containing protein 44 OS=Bos taurus GN=WDR44 PE=1 SV=1	3	1	20	709	728	AGAUCAUGUUGCAGUUUCAU	AUGAACUUGUAAUGUGAUCU	Cleavage
lpu-miR167a	MIR167_1	c46866_g1_i1	sp|Q9FI49|PP428_ARATH Pentatricopeptide repeat-containing protein At5g50990 OS=Arabidopsis thaliana GN=PCMP-H59 PE=2 SV=2	2.5	1	20	1932	1951	AGAUCAUGUUGCAGUUUCAU	ACGGAACUGGAACAUGAUCU	Translation
lpu-miR167a	MIR167_1	c46736_g1_i1	sp|Q9XSC3|WDR44_BOVIN WD repeat-containing protein 44 OS=Bos taurus GN=WDR44 PE=1 SV=1	3	1	20	709	728	AGAUCAUGUUGCAGUUUCAU	AUGAACUUGUAAUGUGAUCU	Cleavage
lpu-miR167a	MIR167_1	c106098_g1_i1	-	3	1	21	48	69	AGAUCAUGUU-GCAGUUUCAUC	GCUGAAGCUGCCAGCAUGAUCU	Translation
lpu-miR167j	MIR167_1	c41889_g1_i3	sp|B3DNN5|CDC16_ARATH Anaphase-promoting complex subunit 6 OS=Arabidopsis thaliana GN=APC6 PE=2 SV=1	2.5	1	21	458	478	AGAUCAUGUUGCAGUUUCAUU	AGUGAAGUUGCAACAUGAUCC	Cleavage
lpu-miR167j	MIR167_1	c4491_g1_i1	sp|P59326|YTHD1_MOUSE YTH domain family protein 1 OS=Mus musculus GN=Ythdf1 PE=2 SV=1	2.5	1	21	142	162	AGAUCAUGUUGCAGUUUCAUU	GGUGAAGCUGGAACAUGGUCU	Translation
lpu-miR167j	MIR167_1	c56433_g1_i1	-	3	1	21	475	495	AGAUCAUGUUGCAGUUUCAUU	AAUGGAGCAGCAGCGUGAUCU	Cleavage
lpu-miR167j	MIR167_1	c49396_g1_i3	sp|P12412|CYSEP_VIGMU Vignain OS=Vigna mungo PE=1 SV=1	3	1	20	614	633	AGAUCAUGUUGCAGUUUCAU	GUGAAUCUGUGAUAUGAUCU	Cleavage
lpu-miR167j	MIR167_1	c46736_g1_i3	sp|Q9XSC3|WDR44_BOVIN WD repeat-containing protein 44 OS=Bos taurus GN=WDR44 PE=1 SV=1	3	1	20	709	728	AGAUCAUGUUGCAGUUUCAU	AUGAACUUGUAAUGUGAUCU	Cleavage
lpu-miR167j	MIR167_1	c46866_g1_i1	sp|Q9FI49|PP428_ARATH Pentatricopeptide repeat-containing protein At5g50990 OS=Arabidopsis thaliana GN=PCMP-H59 PE=2 SV=2	2.5	1	20	1932	1951	AGAUCAUGUUGCAGUUUCAU	ACGGAACUGGAACAUGAUCU	Translation
lpu-miR167j	MIR167_1	c46736_g1_i1	sp|Q9XSC3|WDR44_BOVIN WD repeat-containing protein 44 OS=Bos taurus GN=WDR44 PE=1 SV=1	3	1	20	709	728	AGAUCAUGUUGCAGUUUCAU	AUGAACUUGUAAUGUGAUCU	Cleavage
lpu-miR167j	MIR167_1	c29977_g1_i2	sp|Q851X7|DERL2_ORYSJ Derlin-2 OS=Oryza sativa subsp. japonica GN=DER2 PE=2 SV=1	3	1	21	906	926	AGAUCAUGUUGCAGUUUCAUU	GAUGAUACGGCGAUAUGAUCU	Cleavage
lpu-miR167j	MIR167_1	c106098_g1_i1	-	3	1	19	50	69	AGAUCAUGUU-GCAGUUUCA	UGAAGCUGCCAGCAUGAUCU	Translation
lpu-miR167b	MIR167_1	c47940_g1_i2	sp|Q258Y5|ARFL_ORYSI Auxin response factor 12 OS=Oryza sativa subsp. indica GN=ARF12 PE=2 SV=1	2.5	1	21	2462	2482	UGAAGCUGCCAGCAUGAUCUA	UAGAUCAGGCUGGCAGCUUUU	Cleavage
lpu-miR167b	MIR167_1	c48623_g1_i1	sp|Q8GSA7|CMTA3_ARATH Calmodulin-binding transcription activator 3 OS=Arabidopsis thaliana GN=CMTA3 PE=1 SV=1	3	1	21	3444	3464	UGAAGCUGCCAGCAUGAUCUA	UAGAUCCUGCUGUCAGUUUUA	Translation
lpu-miR167b	MIR167_1	c106098_g1_i1	-	2.5	1	20	212	230	UGAAGCUGCCAGCAUGAUCU	AGAUCAUGUUG-CAGCUUCA	Translation
lpu-miR167b	MIR167_1	c106098_g1_i1	-	2.5	1	20	424	442	UGAAGCUGCCAGCAUGAUCU	AGAUCAUGUUG-CAGCUUCA	Translation
lpu-miR167b	MIR167_1	c71547_g1_i1	sp|Q7XWP1|CPSF1_ORYSJ Probable cleavage and polyadenylation specificity factor subunit 1 OS=Oryza sativa subsp. japonica GN=Os04g0252200 PE=3 SV=2	3	1	20	269	288	UGAAGCUGCCAGCAUGAUCU	AGGUCAUUCAGGCAGUUUCA	Translation
lpu-miR167b	MIR167_1	c47644_g1_i2	-	3	1	20	105	124	UGAAGCUGCCAGCAUGAUCU	AUGUCAUGCAGGCAGCUUUA	Translation
lpu-miR167b	MIR167_1	c44457_g2_i2	sp|Q6A332|ALY3_ARATH Protein ALWAYS EARLY 3 OS=Arabidopsis thaliana GN=ALY3 PE=1 SV=1	3	1	20	1532	1551	UGAAGCUGCCAGCAUGAUCU	AUAUCCUGCUGCCAGCUUCA	Translation
lpu-miR167b	MIR167_1	c44457_g2_i1	sp|Q6A332|ALY3_ARATH Protein ALWAYS EARLY 3 OS=Arabidopsis thaliana GN=ALY3 PE=1 SV=1	3	1	20	1544	1563	UGAAGCUGCCAGCAUGAUCU	AUAUCCUGCUGCCAGCUUCA	Translation
lpu-miR167g	MIR167_1	c47940_g1_i2	sp|Q258Y5|ARFL_ORYSI Auxin response factor 12 OS=Oryza sativa subsp. indica GN=ARF12 PE=2 SV=1	2.5	1	20	2463	2482	UGAAGCUGCCAGCAUGAUCU	AGAUCAGGCUGGCAGCUUUU	Cleavage
lpu-miR167g	MIR167_1	c71547_g1_i1	sp|Q7XWP1|CPSF1_ORYSJ Probable cleavage and polyadenylation specificity factor subunit 1 OS=Oryza sativa subsp. japonica GN=Os04g0252200 PE=3 SV=2	3	1	21	268	288	UGAAGCUGCCAGCAUGAUCUU	AAGGUCAUUCAGGCAGUUUCA	Translation
lpu-miR167g	MIR167_1	c44457_g2_i2	sp|Q6A332|ALY3_ARATH Protein ALWAYS EARLY 3 OS=Arabidopsis thaliana GN=ALY3 PE=1 SV=1	3	1	21	1531	1551	UGAAGCUGCCAGCAUGAUCUU	AAUAUCCUGCUGCCAGCUUCA	Translation
lpu-miR167g	MIR167_1	c44457_g2_i1	sp|Q6A332|ALY3_ARATH Protein ALWAYS EARLY 3 OS=Arabidopsis thaliana GN=ALY3 PE=1 SV=1	3	1	21	1543	1563	UGAAGCUGCCAGCAUGAUCUU	AAUAUCCUGCUGCCAGCUUCA	Translation
lpu-miR167g	MIR167_1	c106098_g1_i1	-	2.5	1	20	212	230	UGAAGCUGCCAGCAUGAUCU	AGAUCAUGUUG-CAGCUUCA	Translation
lpu-miR167g	MIR167_1	c106098_g1_i1	-	2.5	1	20	424	442	UGAAGCUGCCAGCAUGAUCU	AGAUCAUGUUG-CAGCUUCA	Translation
lpu-miR167g	MIR167_1	c47644_g1_i2	-	3	1	20	105	124	UGAAGCUGCCAGCAUGAUCU	AUGUCAUGCAGGCAGCUUUA	Translation
lpu-miR167g	MIR167_1	c48623_g1_i1	sp|Q8GSA7|CMTA3_ARATH Calmodulin-binding transcription activator 3 OS=Arabidopsis thaliana GN=CMTA3 PE=1 SV=1	3	1	20	3445	3464	UGAAGCUGCCAGCAUGAUCU	AGAUCCUGCUGUCAGUUUUA	Translation
lpu-miR167h	MIR167_1	c106098_g1_i1	-	2	1	22	210	230	UGAAGCUGCCAACAUGAUCUGA	UCAGAUCAUGUUG-CAGCUUCA	Translation
lpu-miR167h	MIR167_1	c106098_g1_i1	-	2	1	22	422	442	UGAAGCUGCCAACAUGAUCUGA	UCAGAUCAUGUUG-CAGCUUCA	Translation
lpu-miR167h	MIR167_1	c59878_g1_i1	-	3	1	21	178	198	UGAAGCUGCCAACAUGAUCUG	CGGAUCCUGUGGGCGGCUUCA	Translation
lpu-miR167h	MIR167_1	c69133_g1_i1	sp|O04130|SERA_ARATH D-3-phosphoglycerate dehydrogenase, chloroplastic OS=Arabidopsis thaliana GN=At1g17745 PE=1 SV=2	3	1	21	141	161	UGAAGCUGCCAACAUGAUCUG	CACACCAUGUUUGCAGCUUCA	Translation
lpu-miR167h	MIR167_1	c48587_g2_i1	sp|Q38910|XTH23_ARATH Probable xyloglucan endotransglucosylase/hydrolase protein 23 OS=Arabidopsis thaliana GN=XTH23 PE=2 SV=1	3	1	20	398	417	UGAAGCUGCCAACAUGAUCU	AGGGGAUGUUGGUAGCUUCA	Cleavage
lpu-miR167h	MIR167_1	c38348_g2_i1	sp|P04825|AMPN_ECOLI Aminopeptidase N OS=Escherichia coli (strain K12) GN=pepN PE=1 SV=2	3	1	20	69	88	UGAAGCUGCCAACAUGAUCU	AGACCAUGUUUGGAGCUUCA	Translation
lpu-miR167h	MIR167_1	c38348_g2_i2	sp|P04825|AMPN_ECOLI Aminopeptidase N OS=Escherichia coli (strain K12) GN=pepN PE=1 SV=2	3	1	20	190	209	UGAAGCUGCCAACAUGAUCU	AGACCAUGUUUGGAGCUUCA	Translation
lpu-miR167k	MIR167_1	c48623_g1_i1	sp|Q8GSA7|CMTA3_ARATH Calmodulin-binding transcription activator 3 OS=Arabidopsis thaliana GN=CMTA3 PE=1 SV=1	2	1	21	3444	3464	UGAAGCUGACAGCAUGAUCUG	UAGAUCCUGCUGUCAGUUUUA	Cleavage
lpu-miR167k	MIR167_1	c106098_g1_i1	-	2.5	1	22	210	230	UGAAGCUGACAGCAUGAUCUGA	UCAGAUCAUGUUG-CAGCUUCA	Translation
lpu-miR167k	MIR167_1	c106098_g1_i1	-	2.5	1	22	422	442	UGAAGCUGACAGCAUGAUCUGA	UCAGAUCAUGUUG-CAGCUUCA	Translation
lpu-miR167k	MIR167_1	c41501_g1_i1	-	3	1	20	2317	2336	UGAAGCUGACAGCAUGAUCU	AGAUCAAGCUUUCAGCUUCU	Translation
lpu-miR167k	MIR167_1	c48587_g2_i3	sp|Q38910|XTH23_ARATH Probable xyloglucan endotransglucosylase/hydrolase protein 23 OS=Arabidopsis thaliana GN=XTH23 PE=2 SV=1	3	1	20	585	604	UGAAGCUGACAGCAUGAUCU	AGGGGAUGUUGUCAGCUUCA	Cleavage
lpu-miR167k	MIR167_1	c67392_g1_i1	-	3	1	21	992	1011	UGAAGCUGACAGCAUGAUCUG	UGGAUCA-GUUGUCAGCUUCA	Cleavage
lpu-miR167k	MIR167_1	c44457_g2_i1	sp|Q6A332|ALY3_ARATH Protein ALWAYS EARLY 3 OS=Arabidopsis thaliana GN=ALY3 PE=1 SV=1	3	1	20	1544	1563	UGAAGCUGACAGCAUGAUCU	AUAUCCUGCUGCCAGCUUCA	Translation
lpu-miR167k	MIR167_1	c44457_g2_i2	sp|Q6A332|ALY3_ARATH Protein ALWAYS EARLY 3 OS=Arabidopsis thaliana GN=ALY3 PE=1 SV=1	3	1	20	1532	1551	UGAAGCUGACAGCAUGAUCU	AUAUCCUGCUGCCAGCUUCA	Translation
lpu-miR167c	MIR167_1	c47940_g1_i2	sp|Q258Y5|ARFL_ORYSI Auxin response factor 12 OS=Oryza sativa subsp. indica GN=ARF12 PE=2 SV=1	2.5	1	22	2461	2482	UGAAGCUGCCAGCAUGAUCUCA	UUAGAUCAGGCUGGCAGCUUUU	Cleavage
lpu-miR167c	MIR167_1	c106098_g1_i1	-	2.5	1	22	210	230	UGAAGCUGCCAGCAUGAUCUCA	UCAGAUCAUGUUG-CAGCUUCA	Translation
lpu-miR167c	MIR167_1	c106098_g1_i1	-	2.5	1	22	422	442	UGAAGCUGCCAGCAUGAUCUCA	UCAGAUCAUGUUG-CAGCUUCA	Translation
lpu-miR167c	MIR167_1	c71547_g1_i1	sp|Q7XWP1|CPSF1_ORYSJ Probable cleavage and polyadenylation specificity factor subunit 1 OS=Oryza sativa subsp. japonica GN=Os04g0252200 PE=3 SV=2	3	1	20	269	288	UGAAGCUGCCAGCAUGAUCU	AGGUCAUUCAGGCAGUUUCA	Translation
lpu-miR167c	MIR167_1	c47644_g1_i2	-	3	1	20	105	124	UGAAGCUGCCAGCAUGAUCU	AUGUCAUGCAGGCAGCUUUA	Translation
lpu-miR167c	MIR167_1	c48623_g1_i1	sp|Q8GSA7|CMTA3_ARATH Calmodulin-binding transcription activator 3 OS=Arabidopsis thaliana GN=CMTA3 PE=1 SV=1	3	1	20	3445	3464	UGAAGCUGCCAGCAUGAUCU	AGAUCCUGCUGUCAGUUUUA	Translation
lpu-miR167c	MIR167_1	c44457_g2_i2	sp|Q6A332|ALY3_ARATH Protein ALWAYS EARLY 3 OS=Arabidopsis thaliana GN=ALY3 PE=1 SV=1	3	1	20	1532	1551	UGAAGCUGCCAGCAUGAUCU	AUAUCCUGCUGCCAGCUUCA	Translation
lpu-miR167c	MIR167_1	c44457_g2_i1	sp|Q6A332|ALY3_ARATH Protein ALWAYS EARLY 3 OS=Arabidopsis thaliana GN=ALY3 PE=1 SV=1	3	1	20	1544	1563	UGAAGCUGCCAGCAUGAUCU	AUAUCCUGCUGCCAGCUUCA	Translation
lpu-miR167e	MIR167_1	c47940_g1_i2	sp|Q258Y5|ARFL_ORYSI Auxin response factor 12 OS=Oryza sativa subsp. indica GN=ARF12 PE=2 SV=1	2.5	1	22	2461	2482	UGAAGCUGCCAGCAUGAUCUGA	UUAGAUCAGGCUGGCAGCUUUU	Cleavage
lpu-miR167e	MIR167_1	c106098_g1_i1	-	2.5	1	22	210	230	UGAAGCUGCCAGCAUGAUCUGA	UCAGAUCAUGUUG-CAGCUUCA	Translation
lpu-miR167e	MIR167_1	c106098_g1_i1	-	2.5	1	22	422	442	UGAAGCUGCCAGCAUGAUCUGA	UCAGAUCAUGUUG-CAGCUUCA	Translation
lpu-miR167e	MIR167_1	c47644_g1_i2	-	3	1	21	104	124	UGAAGCUGCCAGCAUGAUCUG	CAUGUCAUGCAGGCAGCUUUA	Translation
lpu-miR167e	MIR167_1	c48623_g1_i1	sp|Q8GSA7|CMTA3_ARATH Calmodulin-binding transcription activator 3 OS=Arabidopsis thaliana GN=CMTA3 PE=1 SV=1	3	1	21	3444	3464	UGAAGCUGCCAGCAUGAUCUG	UAGAUCCUGCUGUCAGUUUUA	Translation
lpu-miR167e	MIR167_1	c71547_g1_i1	sp|Q7XWP1|CPSF1_ORYSJ Probable cleavage and polyadenylation specificity factor subunit 1 OS=Oryza sativa subsp. japonica GN=Os04g0252200 PE=3 SV=2	3	1	20	269	288	UGAAGCUGCCAGCAUGAUCU	AGGUCAUUCAGGCAGUUUCA	Translation
lpu-miR167e	MIR167_1	c44457_g2_i2	sp|Q6A332|ALY3_ARATH Protein ALWAYS EARLY 3 OS=Arabidopsis thaliana GN=ALY3 PE=1 SV=1	3	1	20	1532	1551	UGAAGCUGCCAGCAUGAUCU	AUAUCCUGCUGCCAGCUUCA	Translation
lpu-miR167e	MIR167_1	c44457_g2_i1	sp|Q6A332|ALY3_ARATH Protein ALWAYS EARLY 3 OS=Arabidopsis thaliana GN=ALY3 PE=1 SV=1	3	1	20	1544	1563	UGAAGCUGCCAGCAUGAUCU	AUAUCCUGCUGCCAGCUUCA	Translation
lpu-miR167l	MIR167_1	c47940_g1_i2	sp|Q258Y5|ARFL_ORYSI Auxin response factor 12 OS=Oryza sativa subsp. indica GN=ARF12 PE=2 SV=1	2.5	1	22	2461	2482	UGAAGCUGCCAGCAUGAUCUAA	UUAGAUCAGGCUGGCAGCUUUU	Cleavage
lpu-miR167l	MIR167_1	c48623_g1_i1	sp|Q8GSA7|CMTA3_ARATH Calmodulin-binding transcription activator 3 OS=Arabidopsis thaliana GN=CMTA3 PE=1 SV=1	3	1	21	3444	3464	UGAAGCUGCCAGCAUGAUCUA	UAGAUCCUGCUGUCAGUUUUA	Translation
lpu-miR167l	MIR167_1	c106098_g1_i1	-	2.5	1	22	210	230	UGAAGCUGCCAGCAUGAUCUAA	UCAGAUCAUGUUG-CAGCUUCA	Translation
lpu-miR167l	MIR167_1	c106098_g1_i1	-	2.5	1	22	422	442	UGAAGCUGCCAGCAUGAUCUAA	UCAGAUCAUGUUG-CAGCUUCA	Translation
lpu-miR167l	MIR167_1	c71547_g1_i1	sp|Q7XWP1|CPSF1_ORYSJ Probable cleavage and polyadenylation specificity factor subunit 1 OS=Oryza sativa subsp. japonica GN=Os04g0252200 PE=3 SV=2	3	1	20	269	288	UGAAGCUGCCAGCAUGAUCU	AGGUCAUUCAGGCAGUUUCA	Translation
lpu-miR167l	MIR167_1	c47644_g1_i2	-	3	1	20	105	124	UGAAGCUGCCAGCAUGAUCU	AUGUCAUGCAGGCAGCUUUA	Translation
lpu-miR167l	MIR167_1	c44457_g2_i2	sp|Q6A332|ALY3_ARATH Protein ALWAYS EARLY 3 OS=Arabidopsis thaliana GN=ALY3 PE=1 SV=1	3	1	20	1532	1551	UGAAGCUGCCAGCAUGAUCU	AUAUCCUGCUGCCAGCUUCA	Translation
lpu-miR167l	MIR167_1	c44457_g2_i1	sp|Q6A332|ALY3_ARATH Protein ALWAYS EARLY 3 OS=Arabidopsis thaliana GN=ALY3 PE=1 SV=1	3	1	20	1544	1563	UGAAGCUGCCAGCAUGAUCU	AUAUCCUGCUGCCAGCUUCA	Translation
lpu-miR167m	MIR167_1	c47940_g1_i2	sp|Q258Y5|ARFL_ORYSI Auxin response factor 12 OS=Oryza sativa subsp. indica GN=ARF12 PE=2 SV=1	2.5	1	22	2461	2482	UGAAGCUGCCAGCAUGAUCUGG	UUAGAUCAGGCUGGCAGCUUUU	Cleavage
lpu-miR167m	MIR167_1	c47644_g1_i2	-	3	1	22	103	124	UGAAGCUGCCAGCAUGAUCUGG	CCAUGUCAUGCAGGCAGCUUUA	Translation
lpu-miR167m	MIR167_1	c106098_g1_i1	-	2.5	1	22	210	230	UGAAGCUGCCAGCAUGAUCUGG	UCAGAUCAUGUUG-CAGCUUCA	Translation
lpu-miR167m	MIR167_1	c106098_g1_i1	-	2.5	1	22	422	442	UGAAGCUGCCAGCAUGAUCUGG	UCAGAUCAUGUUG-CAGCUUCA	Translation
lpu-miR167m	MIR167_1	c48623_g1_i1	sp|Q8GSA7|CMTA3_ARATH Calmodulin-binding transcription activator 3 OS=Arabidopsis thaliana GN=CMTA3 PE=1 SV=1	3	1	21	3444	3464	UGAAGCUGCCAGCAUGAUCUG	UAGAUCCUGCUGUCAGUUUUA	Translation
lpu-miR167m	MIR167_1	c71547_g1_i1	sp|Q7XWP1|CPSF1_ORYSJ Probable cleavage and polyadenylation specificity factor subunit 1 OS=Oryza sativa subsp. japonica GN=Os04g0252200 PE=3 SV=2	3	1	22	267	288	UGAAGCUGCCAGCAUGAUCUGG	CAAGGUCAUUCAGGCAGUUUCA	Translation
lpu-miR167m	MIR167_1	c44457_g2_i2	sp|Q6A332|ALY3_ARATH Protein ALWAYS EARLY 3 OS=Arabidopsis thaliana GN=ALY3 PE=1 SV=1	3	1	20	1532	1551	UGAAGCUGCCAGCAUGAUCU	AUAUCCUGCUGCCAGCUUCA	Translation
lpu-miR167m	MIR167_1	c44457_g2_i1	sp|Q6A332|ALY3_ARATH Protein ALWAYS EARLY 3 OS=Arabidopsis thaliana GN=ALY3 PE=1 SV=1	3	1	20	1544	1563	UGAAGCUGCCAGCAUGAUCU	AUAUCCUGCUGCCAGCUUCA	Translation
lpu-miR167d	MIR167_1	c47940_g1_i2	sp|Q258Y5|ARFL_ORYSI Auxin response factor 12 OS=Oryza sativa subsp. indica GN=ARF12 PE=2 SV=1	2.5	1	22	2461	2482	UGAAGCUGCCAGCAUGAUCUUA	UUAGAUCAGGCUGGCAGCUUUU	Cleavage
lpu-miR167d	MIR167_1	c71547_g1_i1	sp|Q7XWP1|CPSF1_ORYSJ Probable cleavage and polyadenylation specificity factor subunit 1 OS=Oryza sativa subsp. japonica GN=Os04g0252200 PE=3 SV=2	3	1	21	268	288	UGAAGCUGCCAGCAUGAUCUU	AAGGUCAUUCAGGCAGUUUCA	Translation
lpu-miR167d	MIR167_1	c44457_g2_i2	sp|Q6A332|ALY3_ARATH Protein ALWAYS EARLY 3 OS=Arabidopsis thaliana GN=ALY3 PE=1 SV=1	3	1	21	1531	1551	UGAAGCUGCCAGCAUGAUCUU	AAUAUCCUGCUGCCAGCUUCA	Translation
lpu-miR167d	MIR167_1	c44457_g2_i1	sp|Q6A332|ALY3_ARATH Protein ALWAYS EARLY 3 OS=Arabidopsis thaliana GN=ALY3 PE=1 SV=1	3	1	21	1543	1563	UGAAGCUGCCAGCAUGAUCUU	AAUAUCCUGCUGCCAGCUUCA	Translation
lpu-miR167d	MIR167_1	c106098_g1_i1	-	2.5	1	22	210	230	UGAAGCUGCCAGCAUGAUCUUA	UCAGAUCAUGUUG-CAGCUUCA	Translation
lpu-miR167d	MIR167_1	c106098_g1_i1	-	2.5	1	22	422	442	UGAAGCUGCCAGCAUGAUCUUA	UCAGAUCAUGUUG-CAGCUUCA	Translation
lpu-miR167d	MIR167_1	c47644_g1_i2	-	3	1	20	105	124	UGAAGCUGCCAGCAUGAUCU	AUGUCAUGCAGGCAGCUUUA	Translation
lpu-miR167d	MIR167_1	c48623_g1_i1	sp|Q8GSA7|CMTA3_ARATH Calmodulin-binding transcription activator 3 OS=Arabidopsis thaliana GN=CMTA3 PE=1 SV=1	3	1	20	3445	3464	UGAAGCUGCCAGCAUGAUCU	AGAUCCUGCUGUCAGUUUUA	Translation
lpu-miR167f	MIR167_1	c6509_g1_i2	sp|Q9C7Z9|SCP18_ARATH Serine carboxypeptidase-like 18 OS=Arabidopsis thaliana GN=SCPL18 PE=2 SV=2	2.5	1	22	247	268	GGUCAUGCUCUGACAGCCUCAC	GUGAGGUUAUUAGAGUAUGACC	Cleavage
lpu-miR167f	MIR167_1	c49260_g2_i1	sp|Q39224|SRG1_ARATH Protein SRG1 OS=Arabidopsis thaliana GN=SRG1 PE=2 SV=1	3	1	23	958	980	GGUCAUGCUCUGACAGCCUCACU	AGGGAGGCUGACAUAUCAUGACC	Translation
lpu-miR167n	MIR167_2	c47940_g1_i2	sp|Q258Y5|ARFL_ORYSI Auxin response factor 12 OS=Oryza sativa subsp. indica GN=ARF12 PE=2 SV=1	2.5	1	21	2462	2482	UGAAGCUGCCAGCAUGAUCUG	UAGAUCAGGCUGGCAGCUUUU	Cleavage
lpu-miR167n	MIR167_2	c106098_g1_i1	-	2.5	1	21	211	230	UGAAGCUGCCAGCAUGAUCUG	CAGAUCAUGUUG-CAGCUUCA	Translation
lpu-miR167n	MIR167_2	c106098_g1_i1	-	2.5	1	21	423	442	UGAAGCUGCCAGCAUGAUCUG	CAGAUCAUGUUG-CAGCUUCA	Translation
lpu-miR167n	MIR167_2	c47644_g1_i2	-	3	1	21	104	124	UGAAGCUGCCAGCAUGAUCUG	CAUGUCAUGCAGGCAGCUUUA	Translation
lpu-miR167n	MIR167_2	c48623_g1_i1	sp|Q8GSA7|CMTA3_ARATH Calmodulin-binding transcription activator 3 OS=Arabidopsis thaliana GN=CMTA3 PE=1 SV=1	3	1	21	3444	3464	UGAAGCUGCCAGCAUGAUCUG	UAGAUCCUGCUGUCAGUUUUA	Translation
lpu-miR167n	MIR167_2	c71547_g1_i1	sp|Q7XWP1|CPSF1_ORYSJ Probable cleavage and polyadenylation specificity factor subunit 1 OS=Oryza sativa subsp. japonica GN=Os04g0252200 PE=3 SV=2	3	1	20	269	288	UGAAGCUGCCAGCAUGAUCU	AGGUCAUUCAGGCAGUUUCA	Translation
lpu-miR167n	MIR167_2	c44457_g2_i2	sp|Q6A332|ALY3_ARATH Protein ALWAYS EARLY 3 OS=Arabidopsis thaliana GN=ALY3 PE=1 SV=1	3	1	20	1532	1551	UGAAGCUGCCAGCAUGAUCU	AUAUCCUGCUGCCAGCUUCA	Translation
lpu-miR167n	MIR167_2	c44457_g2_i1	sp|Q6A332|ALY3_ARATH Protein ALWAYS EARLY 3 OS=Arabidopsis thaliana GN=ALY3 PE=1 SV=1	3	1	20	1544	1563	UGAAGCUGCCAGCAUGAUCU	AUAUCCUGCUGCCAGCUUCA	Translation
lpu-miR168a	MIR168	c104181_g1_i1	-	2.5	1	19	768	787	CCAGCCU-UGCAUCAACUGA	UUAGUUGAUGCAGAGGCUGG	Cleavage
lpu-miR168a	MIR168	c41943_g1_i1	sp|Q9LIH7|ZDHC7_ARATH Probable S-acyltransferase At3g18620 OS=Arabidopsis thaliana GN=At3g18620 PE=2 SV=1	3	1	21	1433	1453	CCAGCCUUGCAUCAACUGAAU	GUUCAGAUGAUCAAAGGCUGG	Translation
lpu-miR168c	MIR168	c40745_g1_i1	sp|Q7XSA2|AGO1B_ORYSJ Protein argonaute 1B OS=Oryza sativa subsp. japonica GN=AGO1B PE=2 SV=3	2	1	21	297	317	UCGCUUGGUGCAGGUCGGGAA	UUCCCGAUCUGCACCAAGCAA	Cleavage
lpu-miR168c	MIR168	c120327_g1_i1	-	2.5	1	21	28	48	UCGCUUGGUGCAGGUCGGGAA	UUCCCGAGCUGCACCAAGCUA	Cleavage
lpu-miR168c	MIR168	c11196_g1_i1	sp|Q7XSA2|AGO1B_ORYSJ Protein argonaute 1B OS=Oryza sativa subsp. japonica GN=AGO1B PE=2 SV=3	3	1	21	538	558	UCGCUUGGUGCAGGUCGGGAA	UUUCCGAGCUGCACCAAGCUA	Cleavage
lpu-miR169a	MIR169_1	c121334_g1_i1	sp|Q9ZVR7|PSKR1_ARATH Phytosulfokine receptor 1 OS=Arabidopsis thaliana GN=PSKR1 PE=2 SV=4	2	1	21	319	340	UGGGCAGUCACCU-UGGCUAGU	AGUAGCCACAGGUGACUGCCCA	Cleavage
lpu-miR169b	MIR169_1	c34218_g1_i1	sp|Q93ZH2|NFYA3_ARATH Nuclear transcription factor Y subunit A-3 OS=Arabidopsis thaliana GN=NFYA3 PE=2 SV=2	2.5	1	22	1241	1262	UAGCCAAAGAUGAAUUGCCUGU	AUGGGCAAUUCAUCCUUGGCUU	Cleavage
lpu-miR169b	MIR169_1	c36014_g2_i2	sp|Q945M9|NFYA9_ARATH Nuclear transcription factor Y subunit A-9 OS=Arabidopsis thaliana GN=NFYA9 PE=2 SV=1	2.5	1	21	1092	1112	UAGCCAAAGAUGAAUUGCCUG	CAGGCAAUUCAUUCUUGGCUU	Cleavage
lpu-miR169b	MIR169_1	c38081_g1_i1	sp|Q84JP1|NFYA7_ARATH Nuclear transcription factor Y subunit A-7 OS=Arabidopsis thaliana GN=NFYA7 PE=2 SV=1	2.5	1	20	1547	1566	UAGCCAAAGAUGAAUUGCCU	AGGCAAUUCAUUCUUGGCUU	Cleavage
lpu-miR169b	MIR169_1	c27258_g1_i2	sp|Q84JP1|NFYA7_ARATH Nuclear transcription factor Y subunit A-7 OS=Arabidopsis thaliana GN=NFYA7 PE=2 SV=1	3	1	20	574	593	UAGCCAAAGAUGAAUUGCCU	UGGCAAUUCAUCCUUGGCUU	Cleavage
lpu-miR169b	MIR169_1	c27258_g1_i1	sp|Q9LVJ7|NFYA6_ARATH Nuclear transcription factor Y subunit A-6 OS=Arabidopsis thaliana GN=NFYA6 PE=2 SV=1	3	1	20	1076	1095	UAGCCAAAGAUGAAUUGCCU	UGGCAAUUCAUCCUUGGCUU	Cleavage
lpu-miR169b	MIR169_1	c27258_g1_i3	sp|Q9SYH4|NFYA5_ARATH Nuclear transcription factor Y subunit A-5 OS=Arabidopsis thaliana GN=NFYA5 PE=2 SV=1	3	1	20	1200	1219	UAGCCAAAGAUGAAUUGCCU	UGGCAAUUCAUCCUUGGCUU	Cleavage
lpu-miR169b	MIR169_1	c48852_g9_i1	sp|P0A3U1|LTRA_LACLM Group II intron-encoded protein LtrA OS=Lactococcus lactis subsp. cremoris (strain MG1363) GN=ltrA PE=1 SV=1	3	1	21	1489	1509	UAGCCAAAGAUGAAUUGCCUG	UAGUCACUUCCUCUUUGGCUA	Translation
lpu-miR169c	MIR169_1	c34218_g1_i1	sp|Q93ZH2|NFYA3_ARATH Nuclear transcription factor Y subunit A-3 OS=Arabidopsis thaliana GN=NFYA3 PE=2 SV=2	3	1	21	1242	1262	UAGCCAAGGUUGACUUGCCCG	UGGGCAAUUCAUCCUUGGCUU	Translation
lpu-miR169d	MIR169_1	c12785_g1_i1	-	3	1	20	596	615	AAGGAUGACUUGCCGGCAAU	AUUGGCGGCGAGUCACCCUU	Cleavage
lpu-miR169d	MIR169_1	c108664_g1_i1	-	3	1	20	481	501	AAGGAUGA-CUUGCCGGCAAU	GUUGCUGGCAAGCUCAUUCUU	Translation
lpu-miR169e	MIR169_1	c7461_g1_i1	sp|Q9LVJ7|NFYA6_ARATH Nuclear transcription factor Y subunit A-6 OS=Arabidopsis thaliana GN=NFYA6 PE=2 SV=1	2	1	20	847	866	UAGCCAAGGAUGAUUUGCCU	UGGCAAAUCAUCCUUGGCUU	Cleavage
lpu-miR169e	MIR169_1	c36014_g2_i2	sp|Q945M9|NFYA9_ARATH Nuclear transcription factor Y subunit A-9 OS=Arabidopsis thaliana GN=NFYA9 PE=2 SV=1	2.5	1	21	1092	1112	UAGCCAAGGAUGAUUUGCCUG	CAGGCAAUUCAUUCUUGGCUU	Cleavage
lpu-miR169e	MIR169_1	c34218_g1_i1	sp|Q93ZH2|NFYA3_ARATH Nuclear transcription factor Y subunit A-3 OS=Arabidopsis thaliana GN=NFYA3 PE=2 SV=2	2.5	1	21	1242	1262	UAGCCAAGGAUGAUUUGCCUG	UGGGCAAUUCAUCCUUGGCUU	Cleavage
lpu-miR169e	MIR169_1	c118716_g1_i1	-	3	1	21	353	373	UAGCCAAGGAUGAUUUGCCUG	CAGGUGAAUAAUCUUUGGCUG	Cleavage
lpu-miR169e	MIR169_1	c38081_g1_i1	sp|Q84JP1|NFYA7_ARATH Nuclear transcription factor Y subunit A-7 OS=Arabidopsis thaliana GN=NFYA7 PE=2 SV=1	2.5	1	20	1547	1566	UAGCCAAGGAUGAUUUGCCU	AGGCAAUUCAUUCUUGGCUU	Cleavage
lpu-miR169e	MIR169_1	c128030_g1_i1	-	2.5	1	20	412	431	UAGCCAAGGAUGAUUUGCCU	GGGGGAAUCAUCCUUGGUUA	Cleavage
lpu-miR169e	MIR169_1	c35614_g1_i1	sp|Q84Y18|CXIP4_ARATH CAX-interacting protein 4 OS=Arabidopsis thaliana GN=CXIP4 PE=1 SV=2	3	1	21	697	717	UAGCCAAGGAUGAUUUGCCUG	CAGACACAUCAUCCUUGGCUC	Cleavage
lpu-miR169e	MIR169_1	c27258_g1_i2	sp|Q84JP1|NFYA7_ARATH Nuclear transcription factor Y subunit A-7 OS=Arabidopsis thaliana GN=NFYA7 PE=2 SV=1	3	1	20	574	593	UAGCCAAGGAUGAUUUGCCU	UGGCAAUUCAUCCUUGGCUU	Cleavage
lpu-miR169e	MIR169_1	c27258_g1_i1	sp|Q9LVJ7|NFYA6_ARATH Nuclear transcription factor Y subunit A-6 OS=Arabidopsis thaliana GN=NFYA6 PE=2 SV=1	3	1	20	1076	1095	UAGCCAAGGAUGAUUUGCCU	UGGCAAUUCAUCCUUGGCUU	Cleavage
lpu-miR169e	MIR169_1	c27258_g1_i3	sp|Q9SYH4|NFYA5_ARATH Nuclear transcription factor Y subunit A-5 OS=Arabidopsis thaliana GN=NFYA5 PE=2 SV=1	3	1	20	1200	1219	UAGCCAAGGAUGAUUUGCCU	UGGCAAUUCAUCCUUGGCUU	Cleavage
lpu-miR169e	MIR169_1	c25808_g1_i1	sp|B9G2A8|BIG_ORYSJ Auxin transport protein BIG OS=Oryza sativa subsp. japonica GN=Os09g0247700 PE=2 SV=1	3	1	21	807	827	UAGCCAAGGAUGAUUUGCCUG	UAGGCAGAUCACCCUUGGCGA	Translation
lpu-miR169g	MIR169_2	c51520_g1_i1	sp|P43273|TGA2_ARATH Transcription factor TGA2 OS=Arabidopsis thaliana GN=TGA2 PE=1 SV=1	3	1	21	78	98	CGAUCCGGCAAGAUGCCCUUG	CACGGGCAGCUUGUCGGAUUG	Cleavage
lpu-miR169f	MIR169_2	c142042_g1_i1	sp|Q8VY78|SAE1A_ARATH SUMO-activating enzyme subunit 1A OS=Arabidopsis thaliana GN=SAE1A PE=2 SV=1	2.5	1	22	138	159	CAAGGAUGACUUGCCGACUCUU	AGGAGUUGGCAGUUUAUCCUUG	Translation
lpu-miR169i	MIR169_2	c5239_g1_i2	sp|Q9AR07|JMT_ARATH Jasmonate O-methyltransferase OS=Arabidopsis thaliana GN=JMT PE=1 SV=3	2.5	1	22	1228	1249	CAAGAAUGACUUGCCGACAUUG	CAAUGUUGGCAAGUCAUUUUGG	Cleavage
lpu-miR169i	MIR169_2	c105716_g1_i1	sp|Q93W93|FBK22_ARATH F-box/kelch-repeat protein At1g55270 OS=Arabidopsis thaliana GN=At1g55270 PE=2 SV=1	3	1	20	951	970	CAAGAAUGACUUGCCGACAU	AUGAUGGCAAGUGGUUCUUG	Cleavage
lpu-miR169j	MIR169_2	c44477_g1_i1	sp|Q9SD34|C3H44_ARATH Zinc finger CCCH domain-containing protein 44 OS=Arabidopsis thaliana GN=At3g51120 PE=2 SV=3	2.5	1	20	1300	1319	GGCAAGUUGUCCAUGGCUAC	GUAGACAUGGAAGACUUGCC	Translation
lpu-miR169j	MIR169_2	c44477_g1_i2	sp|Q9FT92|Y5843_ARATH Uncharacterized protein At5g08430 OS=Arabidopsis thaliana GN=At5g08430 PE=1 SV=2	2.5	1	20	918	937	GGCAAGUUGUCCAUGGCUAC	GUAGACAUGGAAGACUUGCC	Translation
lpu-miR169k	MIR169_3	c36014_g2_i2	sp|Q945M9|NFYA9_ARATH Nuclear transcription factor Y subunit A-9 OS=Arabidopsis thaliana GN=NFYA9 PE=2 SV=1	2	1	20	1094	1113	CAAGCCAAGAAUGACUUGCC	GGCAAUUCAUUCUUGGCUUU	Cleavage
lpu-miR169k	MIR169_3	c38081_g1_i1	sp|Q84JP1|NFYA7_ARATH Nuclear transcription factor Y subunit A-7 OS=Arabidopsis thaliana GN=NFYA7 PE=2 SV=1	2	1	20	1548	1567	CAAGCCAAGAAUGACUUGCC	GGCAAUUCAUUCUUGGCUUA	Cleavage
lpu-miR169k	MIR169_3	c22813_g1_i1	sp|O94561|PRX_SCHPO Peroxiredoxin C1773.02c OS=Schizosaccharomyces pombe (strain 972 / ATCC 24843) GN=SPBC1773.02c PE=2 SV=1	3	1	21	99	119	CAAGCCAAGAAUGACUUGCCG	CGGCAGCUCUUUCUUGGUUUG	Cleavage
lpu-miR169k	MIR169_3	c27258_g1_i2	sp|Q84JP1|NFYA7_ARATH Nuclear transcription factor Y subunit A-7 OS=Arabidopsis thaliana GN=NFYA7 PE=2 SV=1	3	1	21	574	594	CAAGCCAAGAAUGACUUGCCG	UGGCAAUUCAUCCUUGGCUUA	Translation
lpu-miR169k	MIR169_3	c7461_g1_i1	sp|Q9LVJ7|NFYA6_ARATH Nuclear transcription factor Y subunit A-6 OS=Arabidopsis thaliana GN=NFYA6 PE=2 SV=1	3	1	21	847	867	CAAGCCAAGAAUGACUUGCCG	UGGCAAAUCAUCCUUGGCUUA	Translation
lpu-miR169k	MIR169_3	c27258_g1_i1	sp|Q9LVJ7|NFYA6_ARATH Nuclear transcription factor Y subunit A-6 OS=Arabidopsis thaliana GN=NFYA6 PE=2 SV=1	3	1	21	1076	1096	CAAGCCAAGAAUGACUUGCCG	UGGCAAUUCAUCCUUGGCUUA	Translation
lpu-miR169k	MIR169_3	c27258_g1_i3	sp|Q9SYH4|NFYA5_ARATH Nuclear transcription factor Y subunit A-5 OS=Arabidopsis thaliana GN=NFYA5 PE=2 SV=1	3	1	21	1200	1220	CAAGCCAAGAAUGACUUGCCG	UGGCAAUUCAUCCUUGGCUUA	Translation
lpu-miR169k	MIR169_3	c34218_g1_i1	sp|Q93ZH2|NFYA3_ARATH Nuclear transcription factor Y subunit A-3 OS=Arabidopsis thaliana GN=NFYA3 PE=2 SV=2	3	1	20	1244	1263	CAAGCCAAGAAUGACUUGCC	GGCAAUUCAUCCUUGGCUUU	Translation
lpu-miR171a	MIR171_1	c48491_g1_i1	sp|O81316|SCL6_ARATH Scarecrow-like protein 6 OS=Arabidopsis thaliana GN=SCL6 PE=1 SV=1	1	1	20	532	551	UUGAGCCGCGUCAAUAUCUC	GGGAUAUUGGCGCGGCUCAA	Cleavage
lpu-miR171a	MIR171_1	c111572_g1_i1	sp|Q5NE24|NSP2_MEDTR Nodulation-signaling pathway 2 protein OS=Medicago truncatula GN=NSP2 PE=1 SV=1	3	1	21	195	215	UUGAGCCGCGUCAAUAUCUCC	GGUGAUAUUGGUUCGGCUCAA	Translation
lpu-miR171a	MIR171_1	c33723_g3_i1	sp|O49545|BAME1_ARATH Leucine-rich repeat receptor-like serine/threonine-protein kinase BAM1 OS=Arabidopsis thaliana GN=BAM1 PE=1 SV=1	3	1	20	452	471	UUGAGCCGCGUCAAUAUCUC	GAGAUGUUGUUCCGGCUCAA	Translation
lpu-miR171d	MIR171_1	c48491_g1_i1	sp|O81316|SCL6_ARATH Scarecrow-like protein 6 OS=Arabidopsis thaliana GN=SCL6 PE=1 SV=1	1	1	21	531	551	UUGAGCCGCGUCAAUAUCUCA	UGGGAUAUUGGCGCGGCUCAA	Cleavage
lpu-miR171d	MIR171_1	c33723_g3_i1	sp|O49545|BAME1_ARATH Leucine-rich repeat receptor-like serine/threonine-protein kinase BAM1 OS=Arabidopsis thaliana GN=BAM1 PE=1 SV=1	3	1	20	452	471	UUGAGCCGCGUCAAUAUCUC	GAGAUGUUGUUCCGGCUCAA	Translation
lpu-miR171d	MIR171_1	c111572_g1_i1	sp|Q5NE24|NSP2_MEDTR Nodulation-signaling pathway 2 protein OS=Medicago truncatula GN=NSP2 PE=1 SV=1	3	1	20	196	215	UUGAGCCGCGUCAAUAUCUC	GUGAUAUUGGUUCGGCUCAA	Translation
lpu-miR171e	MIR171_1	c126327_g1_i1	-	2.5	1	21	2	23	UUGGGAUGU-CGAUAUGGUUGU	GCAACCAUAUCGCAUAUCCCAA	Translation
lpu-miR171e	MIR171_1	c84173_g1_i1	-	3	1	21	86	106	UUGGGAUGUCGAUAUGGUUGU	GUAUCUAUAUCGGCAUUCCAA	Cleavage
lpu-miR171e	MIR171_1	c118921_g1_i1	-	3	1	21	21	41	UUGGGAUGUCGAUAUGGUUGU	AUAUCCAUAUUUACAUCCCAA	Translation
lpu-miR171e	MIR171_1	c46566_g1_i1	sp|Q657B3|C3H7_ORYSJ Zinc finger CCCH domain-containing protein 7 OS=Oryza sativa subsp. japonica GN=Os01g0572100 PE=2 SV=1	2.5	1	21	42	62	UUGGGAUGUCGAUAUGGUUGU	GCAACAAUAACGACGUCCCAA	Cleavage
lpu-miR171e	MIR171_1	c47799_g1_i1	sp|P15953|COX3_WHEAT Cytochrome c oxidase subunit 3 OS=Triticum aestivum GN=COX3 PE=2 SV=2	3	1	21	2680	2700	UUGGGAUGUCGAUAUGGUUGU	AAAACCAUAUCGAAGUCCUAA	Cleavage
lpu-miR171e	MIR171_1	c49158_g3_i2	sp|Q84WU2|UBP13_ARATH Ubiquitin carboxyl-terminal hydrolase 13 OS=Arabidopsis thaliana GN=UBP13 PE=1 SV=1	3	1	21	2505	2526	UUGGGAUGUCGAU-AUGGUUGU	AUAACCAUCAUCGAUAUCCCGA	Cleavage
lpu-miR171e	MIR171_1	c46940_g1_i1	sp|Q6ZVM7|TM1L2_HUMAN TOM1-like protein 2 OS=Homo sapiens GN=TOM1L2 PE=1 SV=1	3	1	21	155	175	UUGGGAUGUCGAUAUGGUUGU	GCACCAAUAUUGACAUCUCAA	Cleavage
lpu-miR171e	MIR171_1	c137079_g1_i1	sp|Q9SYM4|TPS1_ARATH Alpha,alpha-trehalose-phosphate synthase [UDP-forming] 1 OS=Arabidopsis thaliana GN=TPS1 PE=1 SV=1	3	1	20	218	237	UUGGGAUGUCGAUAUGGUUG	CAACAAUAUCUGCAUUCCAA	Translation
lpu-miR171f	MIR171_1	c48491_g1_i1	sp|O81316|SCL6_ARATH Scarecrow-like protein 6 OS=Arabidopsis thaliana GN=SCL6 PE=1 SV=1	0.5	1	21	534	554	UGAUUGAGCCGUGCCAAUAUU	GAUAUUGGCGCGGCUCAAUCA	Cleavage
lpu-miR171g	MIR171_1	c42587_g2_i1	sp|Q8K259|GIN1_MOUSE Gypsy retrotransposon integrase-like protein 1 OS=Mus musculus GN=Gin1 PE=2 SV=2	2.5	1	21	316	336	UGUUGGCCCGGUUCACUCAGA	UCUGAGCGAGCUGGGCCAAUA	Cleavage
lpu-miR171g	MIR171_1	c36035_g1_i2	sp|Q8LEK2|FA18_ARATH Protein ECHIDNA OS=Arabidopsis thaliana GN=ECH PE=2 SV=1	3	1	20	152	171	UGUUGGCCCGGUUCACUCAG	CUGGGUGUAUUGGGUCAACA	Cleavage
lpu-miR171h	MIR171_1	c33886_g1_i1	-	3	1	20	532	551	UCUGGCUUGGUUCAAUCAAU	CUUGAUUGAGCCGAGCUGGA	Cleavage
lpu-miR171i	MIR171_1	c48491_g1_i1	sp|O81316|SCL6_ARATH Scarecrow-like protein 6 OS=Arabidopsis thaliana GN=SCL6 PE=1 SV=1	1	1	20	532	551	UUGAGCCGCGUCAAUAUCUC	GGGAUAUUGGCGCGGCUCAA	Cleavage
lpu-miR171i	MIR171_1	c33723_g3_i1	sp|O49545|BAME1_ARATH Leucine-rich repeat receptor-like serine/threonine-protein kinase BAM1 OS=Arabidopsis thaliana GN=BAM1 PE=1 SV=1	3	1	21	451	471	UUGAGCCGCGUCAAUAUCUCU	AGAGAUGUUGUUCCGGCUCAA	Translation
lpu-miR171i	MIR171_1	c111572_g1_i1	sp|Q5NE24|NSP2_MEDTR Nodulation-signaling pathway 2 protein OS=Medicago truncatula GN=NSP2 PE=1 SV=1	3	1	21	195	215	UUGAGCCGCGUCAAUAUCUCU	GGUGAUAUUGGUUCGGCUCAA	Translation
lpu-miR171j	MIR171_1	c48491_g1_i1	sp|O81316|SCL6_ARATH Scarecrow-like protein 6 OS=Arabidopsis thaliana GN=SCL6 PE=1 SV=1	1.5	1	21	531	551	UUGAGCCGUGCCAAUAUCACG	UGGGAUAUUGGCGCGGCUCAA	Cleavage
lpu-miR171j	MIR171_1	c111572_g1_i1	sp|Q5NE24|NSP2_MEDTR Nodulation-signaling pathway 2 protein OS=Medicago truncatula GN=NSP2 PE=1 SV=1	1.5	1	20	196	215	UUGAGCCGUGCCAAUAUCAC	GUGAUAUUGGUUCGGCUCAA	Translation
lpu-miR171j	MIR171_1	c41487_g1_i1	sp|Q8VYI1|SBH1_ARATH Sphingoid base hydroxylase 1 OS=Arabidopsis thaliana GN=SBH1 PE=2 SV=1	3	1	20	1185	1205	UUGAGCCG-UGCCAAUAUCAC	GUGAUAUUGGCAACGGCUCGG	Translation
lpu-miR171l	MIR171_1	c48491_g1_i1	sp|O81316|SCL6_ARATH Scarecrow-like protein 6 OS=Arabidopsis thaliana GN=SCL6 PE=1 SV=1	1.5	1	20	532	551	UUGAGCCGCGUCAAUAUCGC	GGGAUAUUGGCGCGGCUCAA	Cleavage
lpu-miR171l	MIR171_1	c111572_g1_i1	sp|Q5NE24|NSP2_MEDTR Nodulation-signaling pathway 2 protein OS=Medicago truncatula GN=NSP2 PE=1 SV=1	2.5	1	21	195	215	UUGAGCCGCGUCAAUAUCGCC	GGUGAUAUUGGUUCGGCUCAA	Translation
lpu-miR171l	MIR171_1	c48735_g1_i1	sp|Q43191|LOX15_SOLTU Probable linoleate 9S-lipoxygenase 5 OS=Solanum tuberosum GN=LOX1.5 PE=2 SV=1	3	1	21	1458	1478	UUGAGCCGCGUCAAUAUCGCC	GGUGCUAUUGAUGCGGUUCAG	Cleavage
lpu-miR171b	MIR171_1	c48491_g1_i1	sp|O81316|SCL6_ARATH Scarecrow-like protein 6 OS=Arabidopsis thaliana GN=SCL6 PE=1 SV=1	0.5	1	20	532	551	UUGAGCCGCGCCAAUAUCUC	GGGAUAUUGGCGCGGCUCAA	Cleavage
lpu-miR171b	MIR171_1	c111572_g1_i1	sp|Q5NE24|NSP2_MEDTR Nodulation-signaling pathway 2 protein OS=Medicago truncatula GN=NSP2 PE=1 SV=1	2.5	1	21	195	215	UUGAGCCGCGCCAAUAUCUCC	GGUGAUAUUGGUUCGGCUCAA	Translation
lpu-miR171b	MIR171_1	c33723_g3_i1	sp|O49545|BAME1_ARATH Leucine-rich repeat receptor-like serine/threonine-protein kinase BAM1 OS=Arabidopsis thaliana GN=BAM1 PE=1 SV=1	3	1	20	452	471	UUGAGCCGCGCCAAUAUCUC	GAGAUGUUGUUCCGGCUCAA	Translation
lpu-miR479	MIR171_2	c47882_g4_i3	-	2	1	21	151	171	UUUAUAUUUGUUUGGCUCAUU	AAGAAGCCAAACAAAUAUAAA	Cleavage
lpu-miR479	MIR171_2	c55307_g1_i1	-	3	1	20	249	268	UUUAUAUUUGUUUGGCUCAU	AUGAGUCAGAAAAAUAUAGG	Translation
lpu-miR479	MIR171_2	c103771_g1_i1	sp|C7J0R5|OST4B_ORYSJ Dolichyl-diphosphooligosaccharide--protein glycosyltransferase subunit 4B OS=Oryza sativa subsp. japonica GN=OST4B PE=3 SV=2	2.5	1	20	253	272	UUUAUAUUUGUUUGGCUCAU	AUGACCAAAACAAAUAUGAA	Cleavage
lpu-miR479	MIR171_2	c37463_g1_i1	sp|Q3B561|Y637_PELLD UPF0301 protein Plut_0637 OS=Pelodictyon luteolum (strain DSM 273) GN=Plut_0637 PE=3 SV=1	3	1	20	4	23	UUUAUAUUUGUUUGGCUCAU	AUGGCCCAAAGAAGUAUAAA	Translation
lpu-miR479	MIR171_2	c43031_g1_i1	sp|Q2MHE4|HT1_ARATH Serine/threonine-protein kinase HT1 OS=Arabidopsis thaliana GN=HT1 PE=1 SV=1	3	1	20	116	135	UUUAUAUUUGUUUGGCUCAU	AUCAGACAGACAAAUAUAGA	Cleavage
lpu-miR172	MIR172	c5621_g1_i1	sp|Q9STP8|ACBP2_ARATH Acyl-CoA-binding domain-containing protein 2 OS=Arabidopsis thaliana GN=ACBP2 PE=1 SV=1	2.5	1	20	510	529	UAUGAAUCUGGAUGAGGCUA	UAGCCACAUCCGGGUUCAUG	Cleavage
lpu-miR172	MIR172	c45405_g1_i3	-	3	1	21	1305	1325	UAUGAAUCUGGAUGAGGCUAA	UUACCUUCAACCAGAUUUAUA	Cleavage
lpu-miR319j	MIR319	c43137_g1_i1	sp|Q5XF20|U84A1_ARATH UDP-glycosyltransferase 84A1 OS=Arabidopsis thaliana GN=UGT84A1 PE=1 SV=1	3	1	21	288	308	UUGGGCUGAAGGGAGCUCCCU	AGAGAUCUCCCUUCGGCCCAG	Cleavage
lpu-miR319j	MIR319	c10471_g1_i1	sp|Q8LDI5|CXXS1_ARATH Thioredoxin-like protein CXXS1 OS=Arabidopsis thaliana GN=CXXS1 PE=2 SV=2	2.5	1	20	144	163	UUGGGCUGAAGGGAGCUCCC	GGGAGCUCCUCACAGCCCAA	Translation
lpu-miR319j	MIR319	c42539_g1_i1	sp|O14638|ENPP3_HUMAN Ectonucleotide pyrophosphatase/phosphodiesterase family member 3 OS=Homo sapiens GN=ENPP3 PE=1 SV=2	3	1	20	222	241	UUGGGCUGAAGGGAGCUCCC	GGGGGCUCCCUUGAUCCCAA	Cleavage
lpu-miR319j	MIR319	c25716_g1_i2	sp|Q9S7Q2|PP124_ARATH Pentatricopeptide repeat-containing protein At1g74850, chloroplastic OS=Arabidopsis thaliana GN=PTAC2 PE=2 SV=1	2.5	1	20	2262	2281	UUGGGCUGAAGGGAGCUCCC	GUGAGCUUCCAUCAGCCCAA	Translation
lpu-miR319l	MIR319	c48058_g2_i1	-	2.5	1	21	1079	1099	AGUUCCUUCCAGCCCAAGCUU	AAGAUUUGGCUGGAAGGGACU	Cleavage
lpu-miR319l	MIR319	c44598_g1_i1	-	3	1	20	1171	1190	AGUUCCUUCCAGCCCAAGCU	AGCUUGGGCUGGAAGAAAUC	Cleavage
lpu-miR319l	MIR319	c135011_g1_i1	sp|Q8LE98|ICR1_ARATH Interactor of constitutive active ROPs 1 OS=Arabidopsis thaliana GN=ICR1 PE=1 SV=1	3	1	19	703	722	AGUUCCUUC-CAGCCCAAGC	GCUUUGGCUGAGAAGGAACU	Translation
lpu-miR319m	MIR319	c72449_g1_i1	-	3	1	20	193	212	UUGGACUGAAGGGAGCUCCU	UUGAGCUCCUUUCGGUCCAA	Cleavage
lpu-miR319m	MIR319	c131065_g1_i1	sp|Q8GYN9|MENB_ARATH 1,4-Dihydroxy-2-naphthoyl-CoA synthase, peroxisomal OS=Arabidopsis thaliana GN=MENB PE=1 SV=2	3	1	20	186	205	UUGGACUGAAGGGAGCUCCU	ACGAGCUUUCUUUGGUCCAA	Cleavage
lpu-miR319m	MIR319	c44603_g1_i1	sp|P58742|AAAS_MOUSE Aladin OS=Mus musculus GN=Aaas PE=1 SV=1	3	1	20	260	279	UUGGACUGAAGGGAGCUCCU	AGGAGUUGUUUUCAGUCCGA	Cleavage
lpu-miR319m	MIR319	c35239_g1_i3	sp|Q8LT07|PCF5_ORYSJ Transcription factor PCF5 OS=Oryza sativa subsp. japonica GN=PCF5 PE=2 SV=1	3	1	20	1365	1384	UUGGACUGAAGGGAGCUCCU	AGGGGACCCCUUCAGUCCAG	Cleavage
lpu-miR319i	MIR319	c88206_g1_i1	-	2.5	1	20	40	59	UGGACUGAAGGGAGCUCCUU	AAUAAGCUUCCUUCAGUCCA	Cleavage
lpu-miR319i	MIR319	c44926_g2_i1	-	3	1	20	2904	2923	UGGACUGAAGGGAGCUCCUU	GAGGAGCUACCUUCAUUCCA	Cleavage
lpu-miR319i	MIR319	c35239_g1_i3	sp|Q8LT07|PCF5_ORYSJ Transcription factor PCF5 OS=Oryza sativa subsp. japonica GN=PCF5 PE=2 SV=1	3	1	20	1364	1383	UGGACUGAAGGGAGCUCCUU	GAGGGGACCCCUUCAGUCCA	Cleavage
lpu-miR319i	MIR319	c3664_g1_i1	sp|O89033|CDC6_MOUSE Cell division control protein 6 homolog OS=Mus musculus GN=Cdc6 PE=2 SV=2	3	1	20	606	625	UGGACUGAAGGGAGCUCCUU	AAGCAGCAUCCUUCAGUUCA	Cleavage
lpu-miR390a	MIR390	c28699_g2_i1	sp|P38718|MPC2_RAT Mitochondrial pyruvate carrier 2 OS=Rattus norvegicus GN=Mpc2 PE=2 SV=1	2.5	1	20	668	687	CGCUAUCUAUCCUGAGUUUC	GGGAUUCGGGAUGGAUAGCG	Cleavage
lpu-miR390b	MIR390	c9833_g1_i1	sp|Q9ASS4|Y5838_ARATH Probably inactive leucine-rich repeat receptor-like protein kinase At5g48380 OS=Arabidopsis thaliana GN=At5g48380 PE=1 SV=1	3	1	21	17	37	AAGCUCAGGAGGGAUAGCGCC	GGUGUUGUUCUUCUUGAGCUU	Cleavage
lpu-miR390b	MIR390	c47857_g2_i1	sp|Q559T8|Y0701_DICDI Probable serine/threonine-protein kinase DDB_G0272282 OS=Dictyostelium discoideum GN=DDB_G0272282 PE=3 SV=1	3	1	21	3490	3510	AAGCUCAGGAGGGAUAGCGCC	GGUGUUAUUCUUUUUGAGCUU	Cleavage
lpu-miR390b	MIR390	c35832_g1_i1	sp|O65440|BAME3_ARATH Leucine-rich repeat receptor-like serine/threonine-protein kinase BAM3 OS=Arabidopsis thaliana GN=BAM3 PE=2 SV=3	3	1	21	168	188	AAGCUCAGGAGGGAUAGCGCC	GGCUCCAUCCCUCCUGAGCUC	Cleavage
lpu-miR390b	MIR390	c110881_g1_i1	sp|Q8L4R0|TGD1_ARATH Protein TRIGALACTOSYLDIACYLGLYCEROL 1, chloroplastic OS=Arabidopsis thaliana GN=TGD1 PE=1 SV=1	2.5	1	20	215	234	AAGCUCAGGAGGGAUAGCGC	GUGCUAACCCUCAUGAGCUU	Cleavage
lpu-miR390c	MIR390	c28699_g2_i1	sp|P38718|MPC2_RAT Mitochondrial pyruvate carrier 2 OS=Rattus norvegicus GN=Mpc2 PE=2 SV=1	2.5	1	21	667	687	CGCUAUCUAUCCUGAGUUUCA	UGGGAUUCGGGAUGGAUAGCG	Cleavage
lpu-miR393	MIR393	c49328_g3_i2	sp|Q0DKP3|TIR1A_ORYSJ Transport inhibitor response 1-like protein Os05g0150500 OS=Oryza sativa subsp. japonica GN=Os05g0150500 PE=2 SV=2	1.5	1	22	1666	1687	UCCAAAGGGAUCGCAUUGAUUC	GAGACAAUGCGAUCCCUUUGGA	Cleavage
lpu-miR393	MIR393	c25685_g1_i1	sp|Q7XVM8|TIR1B_ORYSJ Transport inhibitor response 1-like protein Os04g0395600 OS=Oryza sativa subsp. japonica GN=Os04g0395600 PE=2 SV=1	1.5	1	22	2180	2201	UCCAAAGGGAUCGCAUUGAUUC	GAGACAAUGCGAUCCCUUUGGA	Cleavage
lpu-miR393	MIR393	c13745_g1_i1	-	2.5	1	21	721	741	UCCAAAGGGAUCGCAUUGAUU	AGUCUACGCGAUCCCUUUGGA	Cleavage
lpu-miR393	MIR393	c75003_g1_i1	-	3	1	20	24	43	UCCAAAGGGAUCGCAUUGAU	GUUAGUGUGAUCCUUUUGGG	Cleavage
lpu-miR393	MIR393	c138315_g1_i1	sp|Q949X7|DCDA1_ARATH Diaminopimelate decarboxylase 1, chloroplastic OS=Arabidopsis thaliana GN=LYSA1 PE=1 SV=1	3	1	22	162	183	UCCAAAGGGAUCGCAUUGAUUC	GUAUCAAUGAGAUCCCUUGGGG	Cleavage
lpu-miR393	MIR393	c49212_g2_i2	sp|F4JJJ3|NDB3_ARATH NAD(P)H dehydrogenase B3, mitochondrial OS=Arabidopsis thaliana GN=NDB3 PE=2 SV=1	2.5	1	20	1207	1226	UCCAAAGGGAUCGCAUUGAU	AUCAAUACCAUCUCUUUGGA	Cleavage
lpu-miR394a	MIR394	c43715_g1_i1	sp|Q5SP67|WDR26_DANRE WD repeat-containing protein 26 OS=Danio rerio GN=wdr26 PE=1 SV=1	2.5	1	20	1115	1134	UUGGCAUUCUGUCCACCUCC	GGAGGGGGAGAGGAUGCCAA	Translation
lpu-miR394a	MIR394	c44501_g1_i1	sp|P52409|E13B_WHEAT Glucan endo-1,3-beta-glucosidase OS=Triticum aestivum GN=GLC1 PE=2 SV=1	3	1	20	948	967	UUGGCAUUCUGUCCACCUCC	GGAGGCGGAGAGGAUGCCGA	Translation
lpu-miR394b	MIR394	c49319_g1_i1	sp|Q8L7J2|BGL06_ORYSJ Beta-glucosidase 6 OS=Oryza sativa subsp. japonica GN=BGLU6 PE=1 SV=1	2	1	20	148	167	UAUAUGUUGGUAUCUCUUUG	CAAAGAGAUAGUAACAUAUG	Translation
lpu-miR394b	MIR394	c39210_g1_i2	sp|P34798|URIC1_CANLI Uricase-2 isozyme 1 OS=Canavalia lineata PE=2 SV=1	3	1	20	720	739	UAUAUGUUGGUAUCUCUUUG	CAGAGAGAUAUCAAGAUGUA	Cleavage
lpu-miR394b	MIR394	c24305_g1_i1	sp|Q944I4|GLYK_ARATH D-glycerate 3-kinase, chloroplastic OS=Arabidopsis thaliana GN=GLYK PE=1 SV=2	2.5	1	20	2	21	UAUAUGUUGGUAUCUCUUUG	CAAAAAGAUACUAAUAUAUG	Cleavage
lpu-miR394b	MIR394	c50006_g1_i1	-	3	1	20	93	112	UAUAUGUUGGUAUCUCUUUG	CAGAGAGAUGCCACCAUAUG	Cleavage
lpu-miR394b	MIR394	c44426_g1_i2	-	3	1	20	1192	1211	UAUAUGUUGGUAUCUCUUUG	AAAAAAGAUACUAACAUGUA	Cleavage
lpu-miR394b	MIR394	c113288_g1_i1	sp|O94305|MGLL_SCHPO Putative monoglyceride lipase OS=Schizosaccharomyces pombe (strain 972 / ATCC 24843) GN=SPCC5E4.05c PE=1 SV=1	3	1	20	241	260	UAUAUGUUGGUAUCUCUUUG	UAAAGAGAUAUUCACAUAUG	Cleavage
lpu-miR394b	MIR394	c30573_g1_i1	-	3	1	20	775	794	UAUAUGUUGGUAUCUCUUUG	CAAAGAGUUAUCAACAAAUA	Cleavage
lpu-miR394b	MIR394	c48208_g1_i2	sp|P14766|F16P2_SPIOL Fructose-1,6-bisphosphatase, cytosolic OS=Spinacia oleracea PE=1 SV=2	3	1	20	450	469	UAUAUGUUGGUAUCUCUUUG	CAAAAAGAUGCCACCAUAUA	Cleavage
lpu-miR394b	MIR394	c42223_g2_i1	sp|Q8LBL5|PRT1_ARATH E3 ubiquitin-protein ligase PRT1 OS=Arabidopsis thaliana GN=PRT1 PE=2 SV=2	3	1	20	123	142	UAUAUGUUGGUAUCUCUUUG	AAAAUAUAUACCAACAUAUA	Cleavage
lpu-miR394b	MIR394	c94529_g1_i1	-	3	1	20	255	274	UAUAUGUUGGUAUCUCUUUG	CAAAUAGAUACAGAUAUAUA	Translation
lpu-miR394b	MIR394	c39381_g1_i1	sp|Q0JEF7|CSPLA_ORYSJ CASP-like protein Os04g0281900 OS=Oryza sativa subsp. japonica GN=Os04g0281900 PE=2 SV=1	3	1	20	853	872	UAUAUGUUGGUAUCUCUUUG	CAAAGCUAUAUCAACAUGUA	Cleavage
lpu-miR394b	MIR394	c48432_g1_i1	sp|Q9XER9|HUA2_ARATH ENHANCER OF AG-4 protein 2 OS=Arabidopsis thaliana GN=HUA2 PE=2 SV=1	3	1	20	4079	4098	UAUAUGUUGGUAUCUCUUUG	CAGACAGAUUCCAAUAUAUA	Translation
lpu-miR394c	MIR394	c43715_g1_i1	sp|Q5SP67|WDR26_DANRE WD repeat-containing protein 26 OS=Danio rerio GN=wdr26 PE=1 SV=1	2.5	1	20	1115	1134	UUGGCAUUCUGUCCACCUCC	GGAGGGGGAGAGGAUGCCAA	Translation
lpu-miR394c	MIR394	c44501_g1_i1	sp|P52409|E13B_WHEAT Glucan endo-1,3-beta-glucosidase OS=Triticum aestivum GN=GLC1 PE=2 SV=1	3	1	20	948	967	UUGGCAUUCUGUCCACCUCC	GGAGGCGGAGAGGAUGCCGA	Translation
lpu-miR395a	MIR395	c22790_g1_i1	-	2.5	1	21	205	225	UGAAGUGUUUGGGGGAACUCU	AGAGUUCGCCCAAACAUUUUG	Cleavage
lpu-miR395a	MIR395	c41398_g1_i2	sp|Q9UT12|YLW2_SCHPO Uncharacterized protein P8A3.02c OS=Schizosaccharomyces pombe (strain 972 / ATCC 24843) GN=SPAP8A3.02c PE=2 SV=1	3	1	20	837	856	UGAAGUGUUUGGGGGAACUC	AUGUUUCCCCAAACGCUUCA	Cleavage
lpu-miR395a	MIR395	c45847_g1_i1	sp|Q1JPN0|STR7_ARATH Rhodanese-like domain-containing protein 7 OS=Arabidopsis thaliana GN=STR7 PE=2 SV=1	2.5	1	21	481	501	UGAAGUGUUUGGGGGAACUCU	GGACUUCCUCCAGAUACUUCA	Cleavage
lpu-miR395a	MIR395	c29279_g1_i1	sp|Q91WF7|FIG4_MOUSE Polyphosphoinositide phosphatase OS=Mus musculus GN=Fig4 PE=1 SV=1	3	1	21	2213	2233	UGAAGUGUUUGGGGGAACUCU	GGAGUUCCUCCGGACCCUUCA	Cleavage
lpu-miR395a	MIR395	c62279_g1_i1	sp|Q9DBW0|CP4V2_MOUSE Cytochrome P450 4V2 OS=Mus musculus GN=Cyp4v2 PE=1 SV=1	2.5	1	20	100	119	UGAAGUGUUUGGGGGAACUC	GGGAUCUUCCAAACACUUCA	Cleavage
lpu-miR395a	MIR395	c46557_g1_i1	sp|Q42545|FTSZ1_ARATH Cell division protein FtsZ homolog 1, chloroplastic OS=Arabidopsis thaliana GN=FTSZ1 PE=1 SV=2	2.5	1	20	1134	1153	UGAAGUGUUUGGGGGAACUC	GGGUUCUCGCAAACAUUUCA	Cleavage
lpu-miR395a	MIR395	c124923_g1_i1	sp|Q1JPN0|STR7_ARATH Rhodanese-like domain-containing protein 7 OS=Arabidopsis thaliana GN=STR7 PE=2 SV=1	3	1	21	209	229	UGAAGUGUUUGGGGGAACUCU	GGAUUUCCUCUAAGUACUUCA	Cleavage
lpu-miR395a	MIR395	c48799_g1_i1	sp|Q0V8E4|ASND1_BOVIN Asparagine synthetase domain-containing protein 1 OS=Bos taurus GN=ASNSD1 PE=2 SV=1	3	1	21	1456	1476	UGAAGUGUUUGGGGGAACUCU	GGAAUACCCCCAAAUAUUUCA	Cleavage
lpu-miR395a	MIR395	c46753_g1_i3	sp|O80536|PIF3_ARATH Transcription factor PIF3 OS=Arabidopsis thaliana GN=PIF3 PE=1 SV=1	3	1	20	931	950	UGAAGUGUUUGGGGGAACUC	GAGUAUCUCAAAACACUUCA	Translation
lpu-miR395a	MIR395	c40196_g1_i2	sp|Q8W486|Y1491_ARATH Uncharacterized protein At1g04910 OS=Arabidopsis thaliana GN=At1g04910 PE=1 SV=1	3	1	20	687	706	UGAAGUGUUUGGGGGAACUC	GAGUUGUCACGAACACUUCA	Cleavage
lpu-miR395b	MIR395	c45847_g1_i1	sp|Q1JPN0|STR7_ARATH Rhodanese-like domain-containing protein 7 OS=Arabidopsis thaliana GN=STR7 PE=2 SV=1	2	1	21	481	501	UGAAGUGUUUGGAGGAACUCC	GGACUUCCUCCAGAUACUUCA	Cleavage
lpu-miR395b	MIR395	c29279_g1_i1	sp|Q91WF7|FIG4_MOUSE Polyphosphoinositide phosphatase OS=Mus musculus GN=Fig4 PE=1 SV=1	2.5	1	21	2213	2233	UGAAGUGUUUGGAGGAACUCC	GGAGUUCCUCCGGACCCUUCA	Cleavage
lpu-miR395b	MIR395	c124923_g1_i1	sp|Q1JPN0|STR7_ARATH Rhodanese-like domain-containing protein 7 OS=Arabidopsis thaliana GN=STR7 PE=2 SV=1	2.5	1	21	209	229	UGAAGUGUUUGGAGGAACUCC	GGAUUUCCUCUAAGUACUUCA	Cleavage
lpu-miR395b	MIR395	c62279_g1_i1	sp|Q9DBW0|CP4V2_MOUSE Cytochrome P450 4V2 OS=Mus musculus GN=Cyp4v2 PE=1 SV=1	2	1	20	100	119	UGAAGUGUUUGGAGGAACUC	GGGAUCUUCCAAACACUUCA	Cleavage
lpu-miR395b	MIR395	c32107_g1_i1	sp|Q9DB27|MCTS1_MOUSE Malignant T-cell-amplified sequence 1 OS=Mus musculus GN=Mcts1 PE=2 SV=1	3	1	21	498	518	UGAAGUGUUUGGAGGAACUCC	GGGGUUUCUUCCAAUACUUCA	Translation
lpu-miR395b	MIR395	c46753_g1_i3	sp|O80536|PIF3_ARATH Transcription factor PIF3 OS=Arabidopsis thaliana GN=PIF3 PE=1 SV=1	2.5	1	20	931	950	UGAAGUGUUUGGAGGAACUC	GAGUAUCUCAAAACACUUCA	Translation
lpu-miR395b	MIR395	c114996_g1_i1	sp|Q9LVC3|PUM12_ARATH Pumilio homolog 12 OS=Arabidopsis thaliana GN=APUM12 PE=2 SV=2	3	1	20	178	197	UGAAGUGUUUGGAGGAACUC	GGAUUCUUCCAACCACUUCA	Cleavage
lpu-miR395c	MIR395	c86270_g1_i1	-	3	1	20	196	215	UUGGUUCCUCUAAGCAAUUC	GAGCUGCUUGGAGGAGCCAG	Cleavage
lpu-miR395c	MIR395	c41960_g1_i1	sp|Q8BVG4|DPP9_MOUSE Dipeptidyl peptidase 9 OS=Mus musculus GN=Dpp9 PE=2 SV=2	3	1	22	2710	2731	UUGGUUCCUCUAAGCAAUUCAU	AGGAAUUGAAUAGGGGAACUAA	Cleavage
lpu-miR395d	MIR395	c45847_g1_i1	sp|Q1JPN0|STR7_ARATH Rhodanese-like domain-containing protein 7 OS=Arabidopsis thaliana GN=STR7 PE=2 SV=1	3	1	21	481	501	UGAAGUGUUUGGGGGGACUCC	GGACUUCCUCCAGAUACUUCA	Cleavage
lpu-miR395d	MIR395	c63084_g1_i1	sp|P93164|GGH_SOYBN Gamma-glutamyl hydrolase OS=Glycine max PE=2 SV=1	3	1	20	535	554	UGAAGUGUUUGGGGGGACUC	GAGUCUCCCCAAAAACUUCU	Cleavage
lpu-miR395d	MIR395	c48799_g1_i1	sp|Q0V8E4|ASND1_BOVIN Asparagine synthetase domain-containing protein 1 OS=Bos taurus GN=ASNSD1 PE=2 SV=1	3	1	21	1456	1476	UGAAGUGUUUGGGGGGACUCC	GGAAUACCCCCAAAUAUUUCA	Cleavage
lpu-miR395d	MIR395	c62279_g1_i1	sp|Q9DBW0|CP4V2_MOUSE Cytochrome P450 4V2 OS=Mus musculus GN=Cyp4v2 PE=1 SV=1	3	1	20	100	119	UGAAGUGUUUGGGGGGACUC	GGGAUCUUCCAAACACUUCA	Cleavage
lpu-miR395d	MIR395	c22790_g1_i1	-	3	1	20	206	225	UGAAGUGUUUGGGGGGACUC	GAGUUCGCCCAAACAUUUUG	Cleavage
lpu-miR395d	MIR395	c46557_g1_i1	sp|Q42545|FTSZ1_ARATH Cell division protein FtsZ homolog 1, chloroplastic OS=Arabidopsis thaliana GN=FTSZ1 PE=1 SV=2	3	1	20	1134	1153	UGAAGUGUUUGGGGGGACUC	GGGUUCUCGCAAACAUUUCA	Cleavage
lpu-miR395d	MIR395	c46753_g1_i3	sp|O80536|PIF3_ARATH Transcription factor PIF3 OS=Arabidopsis thaliana GN=PIF3 PE=1 SV=1	3	1	20	931	950	UGAAGUGUUUGGGGGGACUC	GAGUAUCUCAAAACACUUCA	Translation
lpu-miR395e	MIR395	c140449_g1_i1	sp|O13775|SYEC_SCHPO Probable glutamate--tRNA ligase, cytoplasmic OS=Schizosaccharomyces pombe (strain 972 / ATCC 24843) GN=SPAC17A5.15c PE=1 SV=1	2	1	20	200	219	UGAAGUGUUUGGGGAACUCC	GGAGUUCCCCAAGCAGUUCA	Cleavage
lpu-miR395e	MIR395	c135295_g1_i1	-	3	1	20	40	59	UGAAGUGUUUGGGGAACUCC	AGAGUUUCCCAGGUACUUCA	Cleavage
lpu-miR395e	MIR395	c24717_g1_i2	-	3	1	20	866	885	UGAAGUGUUUGGGGAACUCC	GGAGUUCCUCAGGCACUGCA	Cleavage
lpu-miR395e	MIR395	c47133_g2_i1	sp|P92976|STS3_ARATH Strictosidine synthase 3 OS=Arabidopsis thaliana GN=SS3 PE=2 SV=2	2.5	1	20	499	518	UGAAGUGUUUGGGGAACUCC	GGAGUUCCGUGAAUACUUCA	Cleavage
lpu-miR395e	MIR395	c46048_g1_i1	sp|Q9FY46|SUT41_ARATH Sulfate transporter 4.1, chloroplastic OS=Arabidopsis thaliana GN=SULTR4;1 PE=2 SV=1	3	1	20	1453	1472	UGAAGUGUUUGGGGAACUCC	UGAUUUCCCCAAAUGCUUCA	Cleavage
lpu-miR395g	MIR395	c41398_g1_i2	sp|Q9UT12|YLW2_SCHPO Uncharacterized protein P8A3.02c OS=Schizosaccharomyces pombe (strain 972 / ATCC 24843) GN=SPAP8A3.02c PE=2 SV=1	2	1	20	837	856	UGAAGUGUUUGGGGGAACUU	AUGUUUCCCCAAACGCUUCA	Cleavage
lpu-miR395g	MIR395	c103558_g1_i1	-	3	1	20	22	41	UGAAGUGUUUGGGGGAACUU	AGGUACCCUCAAACACUUCU	Cleavage
lpu-miR395g	MIR395	c62279_g1_i1	sp|Q9DBW0|CP4V2_MOUSE Cytochrome P450 4V2 OS=Mus musculus GN=Cyp4v2 PE=1 SV=1	3	1	20	100	119	UGAAGUGUUUGGGGGAACUU	GGGAUCUUCCAAACACUUCA	Cleavage
lpu-miR395g	MIR395	c22790_g1_i1	-	3	1	20	206	225	UGAAGUGUUUGGGGGAACUU	GAGUUCGCCCAAACAUUUUG	Cleavage
lpu-miR395g	MIR395	c120235_g1_i1	-	3	1	20	196	215	UGAAGUGUUUGGGGGAACUU	AAGUUCUCUCAUGCGCUUCA	Translation
lpu-miR395g	MIR395	c45847_g1_i1	sp|Q1JPN0|STR7_ARATH Rhodanese-like domain-containing protein 7 OS=Arabidopsis thaliana GN=STR7 PE=2 SV=1	3	1	20	482	501	UGAAGUGUUUGGGGGAACUU	GACUUCCUCCAGAUACUUCA	Cleavage
lpu-miR395g	MIR395	c46557_g1_i1	sp|Q42545|FTSZ1_ARATH Cell division protein FtsZ homolog 1, chloroplastic OS=Arabidopsis thaliana GN=FTSZ1 PE=1 SV=2	3	1	20	1134	1153	UGAAGUGUUUGGGGGAACUU	GGGUUCUCGCAAACAUUUCA	Cleavage
lpu-miR395l	MIR395	c41398_g1_i2	sp|Q9UT12|YLW2_SCHPO Uncharacterized protein P8A3.02c OS=Schizosaccharomyces pombe (strain 972 / ATCC 24843) GN=SPAP8A3.02c PE=2 SV=1	2.5	1	20	837	856	UGAAGCGUUUGGGGGAACUC	AUGUUUCCCCAAACGCUUCA	Cleavage
lpu-miR395l	MIR395	c29279_g1_i1	sp|Q91WF7|FIG4_MOUSE Polyphosphoinositide phosphatase OS=Mus musculus GN=Fig4 PE=1 SV=1	3	1	21	2213	2233	UGAAGCGUUUGGGGGAACUCC	GGAGUUCCUCCGGACCCUUCA	Cleavage
lpu-miR395l	MIR395	c43549_g1_i1	-	3	1	20	136	155	UGAAGCGUUUGGGGGAACUC	GAGUUCCCCCAGCUGCUUCU	Cleavage
lpu-miR395l	MIR395	c43549_g1_i3	-	3	1	20	3475	3494	UGAAGCGUUUGGGGGAACUC	GAGUUCCCCCAGCUGCUUCU	Cleavage
lpu-miR395l	MIR395	c136213_g1_i1	sp|Q9FHK4|Y5519_ARATH Uncharacterized protein At5g05190 OS=Arabidopsis thaliana GN=Y-1 PE=1 SV=1	3	1	20	333	352	UGAAGCGUUUGGGGGAACUC	GAGGUGUCCCAAAUGCUUCA	Cleavage
lpu-miR395h	MIR395	c41398_g1_i2	sp|Q9UT12|YLW2_SCHPO Uncharacterized protein P8A3.02c OS=Schizosaccharomyces pombe (strain 972 / ATCC 24843) GN=SPAP8A3.02c PE=2 SV=1	2.5	1	20	837	856	UGAAGUGUUUGGGGAAACUC	AUGUUUCCCCAAACGCUUCA	Cleavage
lpu-miR395h	MIR395	c32107_g1_i1	sp|Q9DB27|MCTS1_MOUSE Malignant T-cell-amplified sequence 1 OS=Mus musculus GN=Mcts1 PE=2 SV=1	3	1	21	498	518	UGAAGUGUUUGGGGAAACUCC	GGGGUUUCUUCCAAUACUUCA	Translation
lpu-miR395h	MIR395	c134125_g1_i1	-	3	1	20	27	46	UGAAGUGUUUGGGGAAACUC	UGGUUUCCUCAAACAUUUUA	Cleavage
lpu-miR395h	MIR395	c105956_g1_i1	sp|Q2MHE4|HT1_ARATH Serine/threonine-protein kinase HT1 OS=Arabidopsis thaliana GN=HT1 PE=1 SV=1	3	1	20	705	724	UGAAGUGUUUGGGGAAACUC	GAGUUUUCCCAAGUAGUUCA	Cleavage
lpu-miR395h	MIR395	c38704_g1_i2	sp|Q48HZ1|ARNA_PSE14 Bifunctional polymyxin resistance protein ArnA OS=Pseudomonas syringae pv. phaseolicola (strain 1448A / Race 6) GN=arnA PE=3 SV=1	3	1	20	161	180	UGAAGUGUUUGGGGAAACUC	UGGUUUUCCCAUACACUUCA	Translation
lpu-miR395h	MIR395	c38704_g1_i1	sp|B2TW38|ARNA_SHIB3 Putative bifunctional polymyxin resistance protein ArnA OS=Shigella boydii serotype 18 (strain CDC 3083-94 / BS512) GN=arnA PE=5 SV=1	3	1	20	696	715	UGAAGUGUUUGGGGAAACUC	UGGUUUUCCCAUACACUUCA	Translation
lpu-miR395h	MIR395	c46753_g1_i3	sp|O80536|PIF3_ARATH Transcription factor PIF3 OS=Arabidopsis thaliana GN=PIF3 PE=1 SV=1	2.5	1	20	931	950	UGAAGUGUUUGGGGAAACUC	GAGUAUCUCAAAACACUUCA	Translation
lpu-miR395h	MIR395	c40196_g1_i2	sp|Q8W486|Y1491_ARATH Uncharacterized protein At1g04910 OS=Arabidopsis thaliana GN=At1g04910 PE=1 SV=1	3	1	20	687	706	UGAAGUGUUUGGGGAAACUC	GAGUUGUCACGAACACUUCA	Cleavage
lpu-miR395m	MIR395	c32107_g1_i1	sp|Q9DB27|MCTS1_MOUSE Malignant T-cell-amplified sequence 1 OS=Mus musculus GN=Mcts1 PE=2 SV=1	3	1	21	498	518	UGAAGUGCUGGAGGGAACUCC	GGGGUUUCUUCCAAUACUUCA	Cleavage
lpu-miR395i	MIR395	c22790_g1_i1	-	2.5	1	21	206	226	CUGAAGUGUUUGGGGGAACUC	GAGUUCGCCCAAACAUUUUGG	Cleavage
lpu-miR395i	MIR395	c46557_g1_i1	sp|Q42545|FTSZ1_ARATH Cell division protein FtsZ homolog 1, chloroplastic OS=Arabidopsis thaliana GN=FTSZ1 PE=1 SV=2	2.5	1	21	1134	1154	CUGAAGUGUUUGGGGGAACUC	GGGUUCUCGCAAACAUUUCAG	Cleavage
lpu-miR395i	MIR395	c29279_g1_i1	sp|Q91WF7|FIG4_MOUSE Polyphosphoinositide phosphatase OS=Mus musculus GN=Fig4 PE=1 SV=1	3	1	21	2214	2234	CUGAAGUGUUUGGGGGAACUC	GAGUUCCUCCGGACCCUUCAG	Cleavage
lpu-miR395i	MIR395	c41398_g1_i2	sp|Q9UT12|YLW2_SCHPO Uncharacterized protein P8A3.02c OS=Schizosaccharomyces pombe (strain 972 / ATCC 24843) GN=SPAP8A3.02c PE=2 SV=1	3	1	20	838	857	CUGAAGUGUUUGGGGGAACU	UGUUUCCCCAAACGCUUCAU	Cleavage
lpu-miR395i	MIR395	c46753_g1_i3	sp|O80536|PIF3_ARATH Transcription factor PIF3 OS=Arabidopsis thaliana GN=PIF3 PE=1 SV=1	3	1	21	931	951	CUGAAGUGUUUGGGGGAACUC	GAGUAUCUCAAAACACUUCAG	Cleavage
lpu-miR395i	MIR395	c120235_g1_i1	-	3	1	20	197	216	CUGAAGUGUUUGGGGGAACU	AGUUCUCUCAUGCGCUUCAG	Translation
lpu-miR395i	MIR395	c89150_g1_i1	sp|Q03387|IF4G1_WHEAT Eukaryotic translation initiation factor isoform 4G-1 OS=Triticum aestivum PE=1 SV=2	3	1	20	15	34	CUGAAGUGUUUGGGGGAACU	AGUUCCUCCACACACUGCAG	Translation
lpu-miR395i	MIR395	c58955_g1_i1	-	3	1	20	34	53	CUGAAGUGUUUGGGGGAACU	AGUUCCCUAAAGAACUUCAG	Cleavage
lpu-miR395j	MIR395	c76681_g1_i1	-	3	1	22	19	40	UCUGAAGAGUCUGGAGGAGUCC	GGGUUCCUCCAGACUCUGCAGG	Cleavage
lpu-miR395j	MIR395	c47940_g1_i2	sp|Q258Y5|ARFL_ORYSI Auxin response factor 12 OS=Oryza sativa subsp. indica GN=ARF12 PE=2 SV=1	1.5	1	20	135	154	UCUGAAGAGUCUGGAGGAGU	ACUCCUCCACACUUUUCAGA	Translation
lpu-miR395j	MIR395	c41346_g1_i1	sp|Q9FQA3|GST23_MAIZE Glutathione transferase GST 23 OS=Zea mays PE=2 SV=1	3	1	22	343	364	UCUGAAGAGUCUGGAGGAGUCC	GGCCUUUUCCAGAGUCUUCAGA	Translation
lpu-miR395j	MIR395	c95982_g1_i1	sp|Q9ASS4|Y5838_ARATH Probably inactive leucine-rich repeat receptor-like protein kinase At5g48380 OS=Arabidopsis thaliana GN=At5g48380 PE=1 SV=1	3	1	21	215	235	UCUGAAGAGUCUGGAGGAGUC	GAUUCCUUCAGUCUCUUUAGG	Translation
lpu-miR395j	MIR395	c44168_g1_i1	sp|Q0V8M0|KRI1_BOVIN Protein KRI1 homolog OS=Bos taurus GN=KRI1 PE=2 SV=2	3	1	20	1042	1061	UCUGAAGAGUCUGGAGGAGU	UCUUCUUCAGGUUCUUCAGA	Cleavage
lpu-miR395j	MIR395	c4860_g1_i1	sp|Q9FF66|UBC22_ARATH Ubiquitin-conjugating enzyme E2 22 OS=Arabidopsis thaliana GN=UBC22 PE=1 SV=1	3	1	21	193	213	UCUGAAGAGUCUGGAGGAGUC	GACUCAUCAAGACUCUUCAGU	Cleavage
lpu-miR395j	MIR395	c36157_g1_i1	-	2.5	1	20	310	329	UCUGAAGAGUCUGGAGGAGU	ACUUCGCCAGGUUCUUCAGA	Cleavage
lpu-miR395j	MIR395	c106117_g1_i1	sp|Q6NZ07|NCLN_DANRE Nicalin-1 OS=Danio rerio GN=ncl1 PE=2 SV=1	3	1	20	1087	1106	UCUGAAGAGUCUGGAGGAGU	UCUCCUCCUGACUUUUUAGA	Cleavage
lpu-miR395j	MIR395	c44452_g1_i1	sp|Q8LEV3|Y2060_ARATH BTB/POZ domain-containing protein At2g30600 OS=Arabidopsis thaliana GN=At2g30600/At2g30610 PE=2 SV=1	2.5	1	20	1219	1238	UCUGAAGAGUCUGGAGGAGU	ACUUCUCCAAAAUCUUCAGA	Translation
lpu-miR395j	MIR395	c34314_g1_i1	-	3	1	20	1166	1185	UCUGAAGAGUCUGGAGGAGU	ACUCCUCCAGCCCCUUCAGC	Translation
lpu-miR395j	MIR395	c32777_g1_i1	sp|Q0JHF8|F16P2_ORYSJ Fructose-1,6-bisphosphatase, cytosolic OS=Oryza sativa subsp. japonica GN=Os01g0866400 PE=2 SV=2	3	1	21	697	716	UCUGAAGAGUCUGGAGGAGUC	GCCUCCUCCAG-CUCUUCAGA	Translation
lpu-miR395k	MIR395	c45847_g1_i1	sp|Q1JPN0|STR7_ARATH Rhodanese-like domain-containing protein 7 OS=Arabidopsis thaliana GN=STR7 PE=2 SV=1	2.5	1	21	481	501	UGAAGUGUUUGGGGGAACUCC	GGACUUCCUCCAGAUACUUCA	Cleavage
lpu-miR395k	MIR395	c29279_g1_i1	sp|Q91WF7|FIG4_MOUSE Polyphosphoinositide phosphatase OS=Mus musculus GN=Fig4 PE=1 SV=1	3	1	21	2213	2233	UGAAGUGUUUGGGGGAACUCC	GGAGUUCCUCCGGACCCUUCA	Cleavage
lpu-miR395k	MIR395	c124923_g1_i1	sp|Q1JPN0|STR7_ARATH Rhodanese-like domain-containing protein 7 OS=Arabidopsis thaliana GN=STR7 PE=2 SV=1	3	1	21	209	229	UGAAGUGUUUGGGGGAACUCC	GGAUUUCCUCUAAGUACUUCA	Cleavage
lpu-miR395k	MIR395	c41398_g1_i2	sp|Q9UT12|YLW2_SCHPO Uncharacterized protein P8A3.02c OS=Schizosaccharomyces pombe (strain 972 / ATCC 24843) GN=SPAP8A3.02c PE=2 SV=1	3	1	20	837	856	UGAAGUGUUUGGGGGAACUC	AUGUUUCCCCAAACGCUUCA	Cleavage
lpu-miR395k	MIR395	c62279_g1_i1	sp|Q9DBW0|CP4V2_MOUSE Cytochrome P450 4V2 OS=Mus musculus GN=Cyp4v2 PE=1 SV=1	2.5	1	20	100	119	UGAAGUGUUUGGGGGAACUC	GGGAUCUUCCAAACACUUCA	Cleavage
lpu-miR395k	MIR395	c22790_g1_i1	-	2.5	1	20	206	225	UGAAGUGUUUGGGGGAACUC	GAGUUCGCCCAAACAUUUUG	Cleavage
lpu-miR395k	MIR395	c46557_g1_i1	sp|Q42545|FTSZ1_ARATH Cell division protein FtsZ homolog 1, chloroplastic OS=Arabidopsis thaliana GN=FTSZ1 PE=1 SV=2	2.5	1	20	1134	1153	UGAAGUGUUUGGGGGAACUC	GGGUUCUCGCAAACAUUUCA	Cleavage
lpu-miR395k	MIR395	c48799_g1_i1	sp|Q0V8E4|ASND1_BOVIN Asparagine synthetase domain-containing protein 1 OS=Bos taurus GN=ASNSD1 PE=2 SV=1	3	1	21	1456	1476	UGAAGUGUUUGGGGGAACUCC	GGAAUACCCCCAAAUAUUUCA	Cleavage
lpu-miR395k	MIR395	c46753_g1_i3	sp|O80536|PIF3_ARATH Transcription factor PIF3 OS=Arabidopsis thaliana GN=PIF3 PE=1 SV=1	3	1	20	931	950	UGAAGUGUUUGGGGGAACUC	GAGUAUCUCAAAACACUUCA	Translation
lpu-miR395k	MIR395	c40196_g1_i2	sp|Q8W486|Y1491_ARATH Uncharacterized protein At1g04910 OS=Arabidopsis thaliana GN=At1g04910 PE=1 SV=1	3	1	20	687	706	UGAAGUGUUUGGGGGAACUC	GAGUUGUCACGAACACUUCA	Cleavage
lpu-miR396a	MIR396	c43685_g2_i2	sp|Q9LJR3|SPA3_ARATH Protein SPA1-RELATED 3 OS=Arabidopsis thaliana GN=SPA3 PE=1 SV=1	2.5	1	21	8	28	UUCCACGGCUUUCUUGAACCG	UGGUUCAGUGAAGCUGUGGAA	Cleavage
lpu-miR396a	MIR396	c141757_g1_i1	sp|Q6AWY4|GRF5_ORYSJ Growth-regulating factor 5 OS=Oryza sativa subsp. japonica GN=GRF5 PE=2 SV=1	2.5	1	21	135	156	UUCCAC-GGCUUUCUUGAACCG	CCGUUCAAGAAAGCCUGUGGAA	Cleavage
lpu-miR396a	MIR396	c36759_g1_i2	sp|Q6AWY8|GRF1_ORYSJ Growth-regulating factor 1 OS=Oryza sativa subsp. japonica GN=GRF1 PE=3 SV=1	2.5	1	19	1	20	UUCCAC-GGCUUUCUUGAAC	GUUCAAGAAAGCCUGUGGAA	Cleavage
lpu-miR396b	MIR396	c44381_g2_i1	sp|P36181|HSP80_SOLLC Heat shock cognate protein 80 OS=Solanum lycopersicum GN=HSC80 PE=2 SV=1	3	1	21	72	92	CCCUGUUCAAGAACGUCCUUG	UGGGGAAGUUCUUGGACGGGG	Cleavage
lpu-miR396c	MIR396	c48683_g1_i1	sp|Q8BL06|UBP54_MOUSE Inactive ubiquitin carboxyl-terminal hydrolase 54 OS=Mus musculus GN=Usp54 PE=1 SV=2	3	1	20	411	430	GUUCAAUAAAGCUGUGGGAA	AUCCUGCAGCUUUAUUGAAG	Cleavage
lpu-miR396c	MIR396	c42477_g1_i2	sp|Q9FGR0|CPSF1_ARATH Cleavage and polyadenylation specificity factor subunit 1 OS=Arabidopsis thaliana GN=CPSF160 PE=1 SV=2	3	1	21	3218	3238	GUUCAAUAAAGCUGUGGGAAA	UAUCCCACAACUAUAUUGAAC	Translation
lpu-miR396c	MIR396	c37257_g1_i2	sp|Q9HAN9|NMNA1_HUMAN Nicotinamide mononucleotide adenylyltransferase 1 OS=Homo sapiens GN=NMNAT1 PE=1 SV=1	3	1	20	340	359	GUUCAAUAAAGCUGUGGGAA	UUCCCUCACUUUUGUUGAAC	Cleavage
lpu-miR396c	MIR396	c42961_g1_i1	sp|Q9PTY5|RANB9_XENLA Ran-binding protein 9 OS=Xenopus laevis GN=ranbp9 PE=2 SV=1	3	1	20	1125	1144	GUUCAAUAAAGCUGUGGGAA	UUCUCAAAGAUUUAUUGAAU	Translation
lpu-miR396d	MIR396	c43685_g2_i2	sp|Q9LJR3|SPA3_ARATH Protein SPA1-RELATED 3 OS=Arabidopsis thaliana GN=SPA3 PE=1 SV=1	2.5	1	20	9	28	UUCCACAGCUUUCUUGAACU	GGUUCAGUGAAGCUGUGGAA	Cleavage
lpu-miR396d	MIR396	c26645_g2_i1	sp|F4HQD4|HSP7P_ARATH Heat shock 70 kDa protein 15 OS=Arabidopsis thaliana GN=HSP70-15 PE=1 SV=1	2.5	1	21	1977	1997	UUCCACAGCUUUCUUGAACUU	GAGUUGCAGAAGGCUGUGGAA	Cleavage
lpu-miR396d	MIR396	c45457_g1_i4	sp|Q54X16|GID8_DICDI Glucose-induced degradation protein 8 homolog OS=Dictyostelium discoideum GN=DDB_G0279265 PE=3 SV=2	3	1	21	274	294	UUCCACAGCUUUCUUGAACUU	GAGAUCAGGGAGGCUGUGGAG	Cleavage
lpu-miR396d	MIR396	c602_g1_i1	sp|Q14149|MORC3_HUMAN MORC family CW-type zinc finger protein 3 OS=Homo sapiens GN=MORC3 PE=1 SV=3	3	1	20	610	629	UUCCACAGCUUUCUUGAACU	AGUUCUGGAAAGCUGGGGAA	Cleavage
lpu-miR396d	MIR396	c36759_g1_i2	sp|Q6AWY8|GRF1_ORYSJ Growth-regulating factor 1 OS=Oryza sativa subsp. japonica GN=GRF1 PE=3 SV=1	2	1	19	1	20	UUCCACA-GCUUUCUUGAAC	GUUCAAGAAAGCCUGUGGAA	Cleavage
lpu-miR396d	MIR396	c141757_g1_i1	sp|Q6AWY4|GRF5_ORYSJ Growth-regulating factor 5 OS=Oryza sativa subsp. japonica GN=GRF5 PE=2 SV=1	2	1	19	137	156	UUCCACA-GCUUUCUUGAAC	GUUCAAGAAAGCCUGUGGAA	Cleavage
lpu-miR396e	MIR396	c141757_g1_i1	sp|Q6AWY4|GRF5_ORYSJ Growth-regulating factor 5 OS=Oryza sativa subsp. japonica GN=GRF5 PE=2 SV=1	1	1	21	135	155	UCCACAGGCUUUCUUGAACUG	CCGUUCAAGAAAGCCUGUGGA	Cleavage
lpu-miR396e	MIR396	c37999_g1_i1	sp|Q0J6T3|CADH5_ORYSJ Putative cinnamyl alcohol dehydrogenase 5 OS=Oryza sativa subsp. japonica GN=CAD5 PE=3 SV=2	2.5	1	20	660	679	UCCACAGGCUUUCUUGAACU	AGUUCGGGAAAGCCUUUGGA	Cleavage
lpu-miR396f	MIR396	c43685_g2_i2	sp|Q9LJR3|SPA3_ARATH Protein SPA1-RELATED 3 OS=Arabidopsis thaliana GN=SPA3 PE=1 SV=1	3	1	20	9	28	UUCCACAGCUUUCUUGAACA	GGUUCAGUGAAGCUGUGGAA	Cleavage
lpu-miR396f	MIR396	c48938_g1_i4	sp|Q8LPR9|TI110_ARATH Protein TIC110, chloroplastic OS=Arabidopsis thaliana GN=TIC110 PE=1 SV=1	2.5	1	20	2750	2769	UUCCACAGCUUUCUUGAACA	UAUUCAAGAAAACUGUGGAG	Translation
lpu-miR396f	MIR396	c48938_g1_i3	sp|O24303|TI110_PEA Protein TIC110, chloroplastic OS=Pisum sativum GN=TIC110 PE=1 SV=1	2.5	1	20	2839	2858	UUCCACAGCUUUCUUGAACA	UAUUCAAGAAAACUGUGGAG	Translation
lpu-miR396f	MIR396	c85547_g1_i1	sp|Q9ZE28|Y120_RICPR Uncharacterized protein RP120 OS=Rickettsia prowazekii (strain Madrid E) GN=RP120 PE=4 SV=1	2.5	1	20	708	727	UUCCACAGCUUUCUUGAACA	UGUUCUAGACAGCUGUGGGA	Translation
lpu-miR396f	MIR396	c36759_g1_i2	sp|Q6AWY8|GRF1_ORYSJ Growth-regulating factor 1 OS=Oryza sativa subsp. japonica GN=GRF1 PE=3 SV=1	2	1	19	1	20	UUCCACA-GCUUUCUUGAAC	GUUCAAGAAAGCCUGUGGAA	Cleavage
lpu-miR396f	MIR396	c119921_g2_i1	sp|Q96BH1|RNF25_HUMAN E3 ubiquitin-protein ligase RNF25 OS=Homo sapiens GN=RNF25 PE=1 SV=1	3	1	20	317	336	UUCCACAGCUUUCUUGAACA	UGUGUGAGGAAGCUGUGGAG	Cleavage
lpu-miR396f	MIR396	c141757_g1_i1	sp|Q6AWY4|GRF5_ORYSJ Growth-regulating factor 5 OS=Oryza sativa subsp. japonica GN=GRF5 PE=2 SV=1	2	1	19	137	156	UUCCACA-GCUUUCUUGAAC	GUUCAAGAAAGCCUGUGGAA	Cleavage
lpu-miR396f	MIR396	c44456_g1_i1	sp|Q9DBM1|GPTC1_MOUSE G patch domain-containing protein 1 OS=Mus musculus GN=Gpatch1 PE=2 SV=1	3	1	20	1466	1485	UUCCACAGCUUUCUUGAACA	UAUGCAAGAAAGUUGUGGGA	Cleavage
lpu-miR396f	MIR396	c6289_g1_i1	sp|Q5ZKU1|DCNL1_CHICK DCN1-like protein 1 OS=Gallus gallus GN=DCUN1D1 PE=2 SV=1	3	1	20	311	329	UUCCACAGCUUUCUUGAACA	UGUUCA-GAGAGCUGUGGGA	Cleavage
lpu-miR396f	MIR396	c104699_g1_i1	sp|B6IPJ8|RL20_RHOCS 50S ribosomal protein L20 OS=Rhodospirillum centenum (strain ATCC 51521 / SW) GN=rplT PE=3 SV=1	3	1	20	404	422	UUCCACAGCUUUCUUGAACA	UGUUUG-GAAAGCUGUGGAA	Cleavage
lpu-miR396g	MIR396	c48683_g1_i1	sp|Q8BL06|UBP54_MOUSE Inactive ubiquitin carboxyl-terminal hydrolase 54 OS=Mus musculus GN=Usp54 PE=1 SV=2	3	1	20	411	430	GUUCAAUAAAGCUGUGGGAA	AUCCUGCAGCUUUAUUGAAG	Cleavage
lpu-miR396g	MIR396	c42477_g1_i2	sp|Q9FGR0|CPSF1_ARATH Cleavage and polyadenylation specificity factor subunit 1 OS=Arabidopsis thaliana GN=CPSF160 PE=1 SV=2	3	1	20	3219	3238	GUUCAAUAAAGCUGUGGGAA	AUCCCACAACUAUAUUGAAC	Translation
lpu-miR396g	MIR396	c37257_g1_i2	sp|Q9HAN9|NMNA1_HUMAN Nicotinamide mononucleotide adenylyltransferase 1 OS=Homo sapiens GN=NMNAT1 PE=1 SV=1	3	1	20	340	359	GUUCAAUAAAGCUGUGGGAA	UUCCCUCACUUUUGUUGAAC	Cleavage
lpu-miR396g	MIR396	c42961_g1_i1	sp|Q9PTY5|RANB9_XENLA Ran-binding protein 9 OS=Xenopus laevis GN=ranbp9 PE=2 SV=1	3	1	20	1125	1144	GUUCAAUAAAGCUGUGGGAA	UUCUCAAAGAUUUAUUGAAU	Translation
lpu-miR396h	MIR396	c23369_g1_i1	sp|Q9FM19|HIR1_ARATH Hypersensitive-induced response protein 1 OS=Arabidopsis thaliana GN=HIR1 PE=1 SV=1	2.5	1	21	196	216	UCCCACGGCUUUCUUGAACUG	CAGAUCAAGAAAGCCGAGGGA	Cleavage
lpu-miR396i	MIR396	c141757_g1_i1	sp|Q6AWY4|GRF5_ORYSJ Growth-regulating factor 5 OS=Oryza sativa subsp. japonica GN=GRF5 PE=2 SV=1	2	1	20	136	156	UUCCACA-GCUUUCUUGAACG	CGUUCAAGAAAGCCUGUGGAA	Cleavage
lpu-miR396i	MIR396	c43685_g2_i2	sp|Q9LJR3|SPA3_ARATH Protein SPA1-RELATED 3 OS=Arabidopsis thaliana GN=SPA3 PE=1 SV=1	3	1	20	9	28	UUCCACAGCUUUCUUGAACG	GGUUCAGUGAAGCUGUGGAA	Cleavage
lpu-miR396i	MIR396	c43660_g1_i1	sp|O81117|C94A1_VICSA Cytochrome P450 94A1 OS=Vicia sativa GN=CYP94A1 PE=2 SV=2	3	1	20	924	943	UUCCACAGCUUUCUUGAACG	CCUUUGGGAAAGUUGUGGAA	Cleavage
lpu-miR396i	MIR396	c36759_g1_i2	sp|Q6AWY8|GRF1_ORYSJ Growth-regulating factor 1 OS=Oryza sativa subsp. japonica GN=GRF1 PE=3 SV=1	2	1	19	1	20	UUCCACA-GCUUUCUUGAAC	GUUCAAGAAAGCCUGUGGAA	Cleavage
lpu-miR396i	MIR396	c85547_g1_i1	sp|Q9ZE28|Y120_RICPR Uncharacterized protein RP120 OS=Rickettsia prowazekii (strain Madrid E) GN=RP120 PE=4 SV=1	3	1	20	708	727	UUCCACAGCUUUCUUGAACG	UGUUCUAGACAGCUGUGGGA	Translation
lpu-miR396i	MIR396	c68154_g1_i1	sp|Q9ZS51|PMP22_ARATH Peroxisomal membrane protein PMP22 OS=Arabidopsis thaliana GN=PMP22 PE=1 SV=1	3	1	20	244	263	UUCCACAGCUUUCUUGAACG	CAUGCAACAAAGCUGUGGAA	Cleavage
lpu-miR396j	MIR396	c23369_g1_i1	sp|Q9FM19|HIR1_ARATH Hypersensitive-induced response protein 1 OS=Arabidopsis thaliana GN=HIR1 PE=1 SV=1	3	1	21	196	216	UUCCACGGCUUUCUUGAACUG	CAGAUCAAGAAAGCCGAGGGA	Cleavage
lpu-miR396j	MIR396	c43685_g2_i2	sp|Q9LJR3|SPA3_ARATH Protein SPA1-RELATED 3 OS=Arabidopsis thaliana GN=SPA3 PE=1 SV=1	3	1	21	8	28	UUCCACGGCUUUCUUGAACUG	UGGUUCAGUGAAGCUGUGGAA	Cleavage
lpu-miR396j	MIR396	c141757_g1_i1	sp|Q6AWY4|GRF5_ORYSJ Growth-regulating factor 5 OS=Oryza sativa subsp. japonica GN=GRF5 PE=2 SV=1	2.5	1	21	135	156	UUCCAC-GGCUUUCUUGAACUG	CCGUUCAAGAAAGCCUGUGGAA	Cleavage
lpu-miR396j	MIR396	c36759_g1_i2	sp|Q6AWY8|GRF1_ORYSJ Growth-regulating factor 1 OS=Oryza sativa subsp. japonica GN=GRF1 PE=3 SV=1	2.5	1	19	1	20	UUCCAC-GGCUUUCUUGAAC	GUUCAAGAAAGCCUGUGGAA	Cleavage
lpu-miR396j	MIR396	c26645_g2_i1	sp|F4HQD4|HSP7P_ARATH Heat shock 70 kDa protein 15 OS=Arabidopsis thaliana GN=HSP70-15 PE=1 SV=1	3	1	20	1978	1997	UUCCACGGCUUUCUUGAACU	AGUUGCAGAAGGCUGUGGAA	Cleavage
lpu-miR396j	MIR396	c47421_g1_i1	sp|Q9LR44|U75B1_ARATH UDP-glycosyltransferase 75B1 OS=Arabidopsis thaliana GN=UGT75B1 PE=1 SV=1	3	1	20	1088	1107	UUCCACGGCUUUCUUGAACU	AGUUCAGAGUAGCCGUGGAA	Translation
lpu-miR396j	MIR396	c27859_g1_i1	sp|Q9UUE6|SYKC_SCHPO Lysine--tRNA ligase, cytoplasmic OS=Schizosaccharomyces pombe (strain 972 / ATCC 24843) GN=krs1 PE=2 SV=1	3	1	20	457	475	UUCCACGGCUUUCUUGAACU	AGUUUAAGAGA-CCGUGGAA	Translation
lpu-miR396k	MIR396	c49203_g3_i2	sp|P09122|DPO3X_BACSU DNA polymerase III subunit gamma/tau OS=Bacillus subtilis (strain 168) GN=dnaX PE=3 SV=3	2.5	1	21	244	264	GUUCAAGAAAGACGUGGGAAA	UUUUCCAUGUCUUCCUUGGAC	Cleavage
lpu-miR396k	MIR396	c44487_g1_i1	sp|Q5F3V3|PDS5A_CHICK Sister chromatid cohesion protein PDS5 homolog A OS=Gallus gallus GN=PDS5A PE=2 SV=2	3	1	21	2546	2566	GUUCAAGAAAGACGUGGGAAA	UUUCCUGUGUUAUUCUUGAAC	Translation
lpu-miR396k	MIR396	c44142_g1_i2	-	3	1	20	919	938	GUUCAAGAAAGACGUGGGAA	UUCUCAUGGCUUUCUUGAAA	Cleavage
lpu-miR396k	MIR396	c25519_g1_i1	sp|Q0JLP9|P2C06_ORYSJ Probable protein phosphatase 2C 6 OS=Oryza sativa subsp. japonica GN=Os01g0583100 PE=2 SV=1	3	1	20	310	328	GUUCAAGAAAGACGUGGGAA	UUCCCACUUCUU-CUUGAAC	Cleavage
lpu-miR396l	MIR396	c43685_g2_i2	sp|Q9LJR3|SPA3_ARATH Protein SPA1-RELATED 3 OS=Arabidopsis thaliana GN=SPA3 PE=1 SV=1	3	1	21	8	28	UUCCACGGCUUUCUUGAACUA	UGGUUCAGUGAAGCUGUGGAA	Cleavage
lpu-miR396l	MIR396	c36759_g1_i2	sp|Q6AWY8|GRF1_ORYSJ Growth-regulating factor 1 OS=Oryza sativa subsp. japonica GN=GRF1 PE=3 SV=1	2.5	1	19	1	20	UUCCAC-GGCUUUCUUGAAC	GUUCAAGAAAGCCUGUGGAA	Cleavage
lpu-miR396l	MIR396	c23369_g1_i1	sp|Q9FM19|HIR1_ARATH Hypersensitive-induced response protein 1 OS=Arabidopsis thaliana GN=HIR1 PE=1 SV=1	3	1	20	197	216	UUCCACGGCUUUCUUGAACU	AGAUCAAGAAAGCCGAGGGA	Cleavage
lpu-miR396l	MIR396	c141757_g1_i1	sp|Q6AWY4|GRF5_ORYSJ Growth-regulating factor 5 OS=Oryza sativa subsp. japonica GN=GRF5 PE=2 SV=1	2.5	1	19	137	156	UUCCAC-GGCUUUCUUGAAC	GUUCAAGAAAGCCUGUGGAA	Cleavage
lpu-miR396l	MIR396	c26645_g2_i1	sp|F4HQD4|HSP7P_ARATH Heat shock 70 kDa protein 15 OS=Arabidopsis thaliana GN=HSP70-15 PE=1 SV=1	3	1	20	1978	1997	UUCCACGGCUUUCUUGAACU	AGUUGCAGAAGGCUGUGGAA	Cleavage
lpu-miR396l	MIR396	c47421_g1_i1	sp|Q9LR44|U75B1_ARATH UDP-glycosyltransferase 75B1 OS=Arabidopsis thaliana GN=UGT75B1 PE=1 SV=1	3	1	20	1088	1107	UUCCACGGCUUUCUUGAACU	AGUUCAGAGUAGCCGUGGAA	Translation
lpu-miR396l	MIR396	c27859_g1_i1	sp|Q9UUE6|SYKC_SCHPO Lysine--tRNA ligase, cytoplasmic OS=Schizosaccharomyces pombe (strain 972 / ATCC 24843) GN=krs1 PE=2 SV=1	3	1	20	457	475	UUCCACGGCUUUCUUGAACU	AGUUUAAGAGA-CCGUGGAA	Translation
lpu-miR396m	MIR396	c602_g1_i1	sp|Q14149|MORC3_HUMAN MORC family CW-type zinc finger protein 3 OS=Homo sapiens GN=MORC3 PE=1 SV=3	3	1	21	609	629	UUCCACAGCUUUCUUGAACUG	CAGUUCUGGAAAGCUGGGGAA	Cleavage
lpu-miR396m	MIR396	c43685_g2_i2	sp|Q9LJR3|SPA3_ARATH Protein SPA1-RELATED 3 OS=Arabidopsis thaliana GN=SPA3 PE=1 SV=1	2.5	1	21	8	28	UUCCACAGCUUUCUUGAACUG	UGGUUCAGUGAAGCUGUGGAA	Cleavage
lpu-miR396m	MIR396	c141757_g1_i1	sp|Q6AWY4|GRF5_ORYSJ Growth-regulating factor 5 OS=Oryza sativa subsp. japonica GN=GRF5 PE=2 SV=1	2	1	21	135	156	UUCCACA-GCUUUCUUGAACUG	CCGUUCAAGAAAGCCUGUGGAA	Cleavage
lpu-miR396m	MIR396	c26645_g2_i1	sp|F4HQD4|HSP7P_ARATH Heat shock 70 kDa protein 15 OS=Arabidopsis thaliana GN=HSP70-15 PE=1 SV=1	2.5	1	20	1978	1997	UUCCACAGCUUUCUUGAACU	AGUUGCAGAAGGCUGUGGAA	Cleavage
lpu-miR396m	MIR396	c36759_g1_i2	sp|Q6AWY8|GRF1_ORYSJ Growth-regulating factor 1 OS=Oryza sativa subsp. japonica GN=GRF1 PE=3 SV=1	2	1	19	1	20	UUCCACA-GCUUUCUUGAAC	GUUCAAGAAAGCCUGUGGAA	Cleavage
lpu-miR396m	MIR396	c45457_g1_i4	sp|Q54X16|GID8_DICDI Glucose-induced degradation protein 8 homolog OS=Dictyostelium discoideum GN=DDB_G0279265 PE=3 SV=2	3	1	20	275	294	UUCCACAGCUUUCUUGAACU	AGAUCAGGGAGGCUGUGGAG	Cleavage
lpu-miR396n	MIR396	c43685_g2_i2	sp|Q9LJR3|SPA3_ARATH Protein SPA1-RELATED 3 OS=Arabidopsis thaliana GN=SPA3 PE=1 SV=1	2.5	1	21	8	28	UUCCACAGCUUUCUUGAACUA	UGGUUCAGUGAAGCUGUGGAA	Cleavage
lpu-miR396n	MIR396	c26645_g2_i1	sp|F4HQD4|HSP7P_ARATH Heat shock 70 kDa protein 15 OS=Arabidopsis thaliana GN=HSP70-15 PE=1 SV=1	2.5	1	20	1978	1997	UUCCACAGCUUUCUUGAACU	AGUUGCAGAAGGCUGUGGAA	Cleavage
lpu-miR396n	MIR396	c602_g1_i1	sp|Q14149|MORC3_HUMAN MORC family CW-type zinc finger protein 3 OS=Homo sapiens GN=MORC3 PE=1 SV=3	3	1	20	610	629	UUCCACAGCUUUCUUGAACU	AGUUCUGGAAAGCUGGGGAA	Cleavage
lpu-miR396n	MIR396	c36759_g1_i2	sp|Q6AWY8|GRF1_ORYSJ Growth-regulating factor 1 OS=Oryza sativa subsp. japonica GN=GRF1 PE=3 SV=1	2	1	19	1	20	UUCCACA-GCUUUCUUGAAC	GUUCAAGAAAGCCUGUGGAA	Cleavage
lpu-miR396n	MIR396	c45457_g1_i4	sp|Q54X16|GID8_DICDI Glucose-induced degradation protein 8 homolog OS=Dictyostelium discoideum GN=DDB_G0279265 PE=3 SV=2	3	1	20	275	294	UUCCACAGCUUUCUUGAACU	AGAUCAGGGAGGCUGUGGAG	Cleavage
lpu-miR396n	MIR396	c141757_g1_i1	sp|Q6AWY4|GRF5_ORYSJ Growth-regulating factor 5 OS=Oryza sativa subsp. japonica GN=GRF5 PE=2 SV=1	2	1	19	137	156	UUCCACA-GCUUUCUUGAAC	GUUCAAGAAAGCCUGUGGAA	Cleavage
lpu-miR396p	MIR396	c33423_g1_i1	sp|Q94C57|U73B2_ARATH UDP-glucosyl transferase 73B2 OS=Arabidopsis thaliana GN=UGT73B2 PE=1 SV=1	2.5	1	21	586	606	UUCAACAGCUUUAUAGAACUG	CAGCUCUGUAAAGCUGUUGAC	Cleavage
lpu-miR396p	MIR396	c134511_g1_i1	sp|P43288|KSG1_ARATH Shaggy-related protein kinase alpha OS=Arabidopsis thaliana GN=ASK1 PE=2 SV=3	3	1	21	622	642	UUCAACAGCUUUAUAGAACUG	CGGUUCUGUAAAGUUGAUGAA	Cleavage
lpu-miR396p	MIR396	c45812_g2_i2	-	3	1	21	658	678	UUCAACAGCUUUAUAGAACUG	UAGUUCUGUAAGGCGGUUGAG	Cleavage
lpu-miR396p	MIR396	c38793_g1_i1	sp|Q5EAR5|TRPT1_DANRE tRNA 2'-phosphotransferase 1 OS=Danio rerio GN=trpt1 PE=2 SV=2	3	1	21	521	541	UUCAACAGCUUUAUAGAACUG	CAGUUCUGAAAAAUUGUUGAA	Translation
lpu-miR396p	MIR396	c50481_g1_i1	sp|Q80W98|SGTB_RAT Small glutamine-rich tetratricopeptide repeat-containing protein beta OS=Rattus norvegicus GN=Sgtb PE=1 SV=1	3	1	20	58	77	UUCAACAGCUUUAUAGAACU	UGUUCAAUGAAGCUGUUGAG	Cleavage
lpu-miR396p	MIR396	c118567_g1_i1	-	2.5	1	20	117	136	UUCAACAGCUUUAUAGAACU	AGUUCUCAGAAGCUGUUGAA	Cleavage
lpu-miR396p	MIR396	c25096_g1_i1	sp|P26301|ENO1_MAIZE Enolase 1 OS=Zea mays GN=ENO1 PE=2 SV=1	2.5	1	20	226	245	UUCAACAGCUUUAUAGAACU	GGUUCCAUCAAGCUGUUGAA	Cleavage
lpu-miR396p	MIR396	c34946_g2_i1	-	3	1	21	79	99	UUCAACAGCUUUAUAGAACUG	CAGUUCUAUAUUUCUGUUGAA	Translation
lpu-miR396p	MIR396	c120111_g1_i1	sp|Q3E9F0|PP392_ARATH Pentatricopeptide repeat-containing protein At5g18475 OS=Arabidopsis thaliana GN=At5g18475 PE=2 SV=1	3	1	20	311	330	UUCAACAGCUUUAUAGAACU	AGAUCUAUUGAGCUGUUGGA	Cleavage
lpu-miR396p	MIR396	c47487_g1_i1	sp|Q7SXR3|MAEA_DANRE Macrophage erythroblast attacher OS=Danio rerio GN=maea PE=2 SV=2	2.5	1	20	845	863	UUCAACAGCUUUAUAGAACU	AGUUCUAUAAA-UUGUUGAA	Translation
lpu-miR396p	MIR396	c47712_g1_i2	sp|P59328|WDHD1_MOUSE WD repeat and HMG-box DNA-binding protein 1 OS=Mus musculus GN=Wdhd1 PE=1 SV=2	3	1	20	1326	1345	UUCAACAGCUUUAUAGAACU	AGUUCUACAAAAUUGUUGAG	Translation
lpu-miR396p	MIR396	c118533_g1_i1	sp|P0CL94|APTH1_CRYNJ Acyl-protein thioesterase 1 OS=Cryptococcus neoformans var. neoformans serotype D (strain JEC21 / ATCC MYA-565) GN=CNF02430 PE=3 SV=1	3	1	20	187	205	UUCAACAGCUUUAUAGAACU	GGUUCU-UAAGGCUGUUGAA	Cleavage
lpu-miR396q	MIR396	c43685_g2_i2	sp|Q9LJR3|SPA3_ARATH Protein SPA1-RELATED 3 OS=Arabidopsis thaliana GN=SPA3 PE=1 SV=1	2.5	1	22	7	28	UUCCACAGCUUUCUUGAACUGU	AUGGUUCAGUGAAGCUGUGGAA	Cleavage
lpu-miR396q	MIR396	c602_g1_i1	sp|Q14149|MORC3_HUMAN MORC family CW-type zinc finger protein 3 OS=Homo sapiens GN=MORC3 PE=1 SV=3	3	1	22	608	629	UUCCACAGCUUUCUUGAACUGU	GCAGUUCUGGAAAGCUGGGGAA	Cleavage
lpu-miR396q	MIR396	c141757_g1_i1	sp|Q6AWY4|GRF5_ORYSJ Growth-regulating factor 5 OS=Oryza sativa subsp. japonica GN=GRF5 PE=2 SV=1	2	1	22	134	156	UUCCACA-GCUUUCUUGAACUGU	ACCGUUCAAGAAAGCCUGUGGAA	Cleavage
lpu-miR396q	MIR396	c26645_g2_i1	sp|F4HQD4|HSP7P_ARATH Heat shock 70 kDa protein 15 OS=Arabidopsis thaliana GN=HSP70-15 PE=1 SV=1	2.5	1	22	1976	1997	UUCCACAGCUUUCUUGAACUGU	AGAGUUGCAGAAGGCUGUGGAA	Cleavage
lpu-miR396q	MIR396	c36759_g1_i2	sp|Q6AWY8|GRF1_ORYSJ Growth-regulating factor 1 OS=Oryza sativa subsp. japonica GN=GRF1 PE=3 SV=1	2	1	19	1	20	UUCCACA-GCUUUCUUGAAC	GUUCAAGAAAGCCUGUGGAA	Cleavage
lpu-miR396q	MIR396	c45457_g1_i4	sp|Q54X16|GID8_DICDI Glucose-induced degradation protein 8 homolog OS=Dictyostelium discoideum GN=DDB_G0279265 PE=3 SV=2	3	1	20	275	294	UUCCACAGCUUUCUUGAACU	AGAUCAGGGAGGCUGUGGAG	Cleavage
lpu-miR397a	MIR397	c136269_g1_i1	sp|Q6ZI44|SAPK6_ORYSJ Serine/threonine-protein kinase SAPK6 OS=Oryza sativa subsp. japonica GN=SAPK6 PE=2 SV=1	2	1	21	145	165	UCUUUGAGUGCAGCAUUGAUG	CAUCACUGCUGCACUCAAAGC	Cleavage
lpu-miR397a	MIR397	c46777_g1_i2	sp|Q94B77|FH5_ARATH Formin-like protein 5 OS=Arabidopsis thaliana GN=FH5 PE=2 SV=2	3	1	21	422	442	UCUUUGAGUGCAGCAUUGAUG	CGUCGAUGCUGCACUCAGGGU	Cleavage
lpu-miR397a	MIR397	c42528_g2_i1	sp|Q0DHL2|LAC12_ORYSJ Laccase-12/13 OS=Oryza sativa subsp. japonica GN=LAC12 PE=2 SV=1	2.5	1	21	733	753	UCUUUGAGUGCAGCAUUGAUG	CAUCAACGCUGCACUCAACGA	Cleavage
lpu-miR397a	MIR397	c39104_g3_i1	sp|Q94II3|PMTL_ARATH Probable methyltransferase PMT21 OS=Arabidopsis thaliana GN=ERD3 PE=2 SV=1	2.5	1	20	1916	1935	UCUUUGAGUGCAGCAUUGAU	AUCAAUGCUGCACUCAGGAA	Cleavage
lpu-miR397a	MIR397	c51740_g1_i1	sp|Q84J46|PP262_ARATH Pentatricopeptide repeat-containing protein At3g29290 OS=Arabidopsis thaliana GN=EMB2076 PE=2 SV=1	2.5	1	21	506	526	UCUUUGAGUGCAGCAUUGAUG	CAUCAAGGUUCCACUCAAAGA	Translation
lpu-miR397a	MIR397	c44210_g1_i1	sp|Q54YK1|Y8631_DICDI Putative UDP-sugar transporter DDB_G0278631 OS=Dictyostelium discoideum GN=DDB_G0278631 PE=3 SV=2	3	1	21	606	626	UCUUUGAGUGCAGCAUUGAUG	CAUCAUUGCUGCACUUGGGGA	Cleavage
lpu-miR397a	MIR397	c38046_g1_i1	sp|Q6AYL5|SF3B4_RAT Splicing factor 3B subunit 4 OS=Rattus norvegicus GN=Sf3b4 PE=2 SV=1	3	1	21	748	768	UCUUUGAGUGCAGCAUUGAUG	CAUCAACGCCGCACUCAAAGC	Cleavage
lpu-miR397a	MIR397	c103479_g1_i1	-	3	1	21	612	632	UCUUUGAGUGCAGCAUUGAUG	UGUUAAUGCUGCCCUCAAAGC	Translation
lpu-miR397a	MIR397	c55786_g1_i1	sp|Q60809|CNOT7_MOUSE CCR4-NOT transcription complex subunit 7 OS=Mus musculus GN=Cnot7 PE=1 SV=1	3	1	21	123	143	UCUUUGAGUGCAGCAUUGAUG	UAUCGAUGUUGUCCUCGAAGA	Translation
lpu-miR397a	MIR397	c49115_g1_i4	sp|Q9ZSK5|ZOG_PHALU Zeatin O-glucosyltransferase OS=Phaseolus lunatus GN=ZOG1 PE=2 SV=1	3	1	21	943	963	UCUUUGAGUGCAGCAUUGAUG	CAUCAAAGCUGUCCUCAAAGG	Translation
lpu-miR397a	MIR397	c69752_g1_i1	sp|Q9LS46|ALMT9_ARATH Aluminum-activated malate transporter 9 OS=Arabidopsis thaliana GN=ALMT9 PE=2 SV=1	3	1	21	1379	1399	UCUUUGAGUGCAGCAUUGAUG	CACCGAUGCUGAACUCGAAGA	Translation
lpu-miR397a	MIR397	c42185_g1_i1	sp|Q96DH6|MSI2H_HUMAN RNA-binding protein Musashi homolog 2 OS=Homo sapiens GN=MSI2 PE=1 SV=1	3	1	21	431	451	UCUUUGAGUGCAGCAUUGAUG	CAUCUAUAUUGCGCUCAAAGA	Cleavage
lpu-miR397a	MIR397	c28297_g3_i1	sp|B3H672|PP317_ARATH Pentatricopeptide repeat-containing protein At4g17616 OS=Arabidopsis thaliana GN=At4g17616 PE=2 SV=1	3	1	20	178	197	UCUUUGAGUGCAGCAUUGAU	AUCAAUGCUGCUCUCGAUGA	Translation
lpu-miR397a	MIR397	c29998_g2_i1	sp|Q10ND7|LAC10_ORYSJ Laccase-10 OS=Oryza sativa subsp. japonica GN=LAC10 PE=2 SV=1	3	1	20	691	710	UCUUUGAGUGCAGCAUUGAU	AUCAACGCUGCGCUCAACGA	Cleavage
lpu-miR397a	MIR397	c46342_g2_i3	sp|Q9SP55|VATG_CITLI V-type proton ATPase subunit G OS=Citrus limon GN=VATG PE=3 SV=1	2.5	1	20	605	624	UCUUUGAGUGCAGCAUUGAU	AUCCAUGCUGCAAUCGAAGA	Cleavage
lpu-miR397a	MIR397	c119052_g1_i1	sp|O23463|CMTA5_ARATH Calmodulin-binding transcription activator 5 OS=Arabidopsis thaliana GN=CMTA5 PE=2 SV=2	3	1	21	611	631	UCUUUGAGUGCAGCAUUGAUG	UAUCCAAGCUGCACUCAGGGA	Cleavage
lpu-miR397a	MIR397	c36409_g1_i1	sp|O49627|ISU1_ARATH Iron-sulfur cluster assembly protein 1 OS=Arabidopsis thaliana GN=ISU1 PE=2 SV=1	3	1	20	550	569	UCUUUGAGUGCAGCAUUGAU	AUCAAGGCUGCUGUCAAAGA	Translation
lpu-miR397b	MIR397	c49531_g1_i1	sp|Q9LQV2|RDR1_ARATH RNA-dependent RNA polymerase 1 OS=Arabidopsis thaliana GN=RDR1 PE=2 SV=1	1.5	1	20	95	114	UUGAGUGCAGCAUUGAUGUG	CACAACAAUGCUGCAUUCAA	Cleavage
lpu-miR397b	MIR397	c27411_g1_i2	sp|Q9SGU9|MGL_ARATH Methionine gamma-lyase OS=Arabidopsis thaliana GN=MGL PE=1 SV=1	3	1	21	351	371	UUGAGUGCAGCAUUGAUGUGU	ACAUGUUGGUGCUGCGCUCAA	Cleavage
lpu-miR397b	MIR397	c23225_g1_i1	sp|O22059|CPC_ARATH Transcription factor CPC OS=Arabidopsis thaliana GN=CPC PE=1 SV=1	3	1	21	7	27	UUGAGUGCAGCAUUGAUGUGU	ACACAUUAAUUUUGCAUUCAG	Translation
lpu-miR397b	MIR397	c118189_g1_i1	sp|Q9STE7|R13L3_ARATH Putative disease resistance RPP13-like protein 3 OS=Arabidopsis thaliana GN=RPP13L3 PE=2 SV=1	3	1	21	403	423	UUGAGUGCAGCAUUGAUGUGU	ACACAUCAAUGCAGUCCUCAA	Translation
lpu-miR397b	MIR397	c23225_g1_i2	sp|O22059|CPC_ARATH Transcription factor CPC OS=Arabidopsis thaliana GN=CPC PE=1 SV=1	3	1	21	7	27	UUGAGUGCAGCAUUGAUGUGU	ACACAUUAAUUUUGCAUUCAG	Translation
lpu-miR397b	MIR397	c42528_g2_i1	sp|Q0DHL2|LAC12_ORYSJ Laccase-12/13 OS=Oryza sativa subsp. japonica GN=LAC12 PE=2 SV=1	2	1	21	730	750	UUGAGUGCAGCAUUGAUGUGU	GCUCAUCAACGCUGCACUCAA	Cleavage
lpu-miR397b	MIR397	c118049_g1_i1	-	3	1	21	94	114	UUGAGUGCAGCAUUGAUGUGU	ACACAUGAUUGCUGCACUCAU	Cleavage
lpu-miR397b	MIR397	c34447_g1_i1	sp|P81795|IF2G_RAT Eukaryotic translation initiation factor 2 subunit 3 OS=Rattus norvegicus GN=Eif2s3 PE=1 SV=2	3	1	20	28	47	UUGAGUGCAGCAUUGAUGUG	CACAUCAAUGUUGUACUUCA	Cleavage
lpu-miR397b	MIR397	c34174_g1_i1	sp|Q24208|IF2G_DROME Eukaryotic translation initiation factor 2 subunit 3 OS=Drosophila melanogaster GN=Su(var)3-9 PE=2 SV=1	2.5	1	20	1009	1028	UUGAGUGCAGCAUUGAUGUG	CACAUCAAUGUUAUACUUAA	Cleavage
lpu-miR397b	MIR397	c48832_g2_i1	sp|P20077|THS2_ARAHY Putative stilbene synthase 2 (Fragment) OS=Arachis hypogaea PE=5 SV=1	3	1	21	15	35	UUGAGUGCAGCAUUGAUGUGU	AAACAUCAAUGAUGCGCUCAG	Translation
lpu-miR397b	MIR397	c136269_g1_i1	sp|Q6ZI44|SAPK6_ORYSJ Serine/threonine-protein kinase SAPK6 OS=Oryza sativa subsp. japonica GN=SAPK6 PE=2 SV=1	3	1	20	143	162	UUGAGUGCAGCAUUGAUGUG	GUCAUCACUGCUGCACUCAA	Cleavage
lpu-miR397b	MIR397	c99702_g1_i1	sp|Q5DW34|EHMT1_MOUSE Histone-lysine N-methyltransferase EHMT1 OS=Mus musculus GN=Ehmt1 PE=1 SV=2	3	1	20	116	135	UUGAGUGCAGCAUUGAUGUG	CGCAUCGAUGCAGUACUCAG	Translation
lpu-miR397b	MIR397	c39483_g1_i1	sp|Q8LHP0|ELOF1_ORYSJ Transcription elongation factor 1 homolog OS=Oryza sativa subsp. japonica GN=Os07g0631100 PE=3 SV=1	2.5	1	20	401	420	UUGAGUGCAGCAUUGAUGUG	CAUAUCAAUGCGACACUCAA	Translation
lpu-miR397b	MIR397	c118626_g1_i1	sp|O49339|PTI12_ARATH PTI1-like tyrosine-protein kinase 2 OS=Arabidopsis thaliana GN=PTI12 PE=1 SV=1	3	1	20	882	901	UUGAGUGCAGCAUUGAUGUG	UACAUCAAUCUUGCAUUCGA	Translation
lpu-miR397b	MIR397	c40311_g1_i1	sp|A9BG02|RL18_PETMO 50S ribosomal protein L18 OS=Petrotoga mobilis (strain DSM 10674 / SJ95) GN=rplR PE=3 SV=1	3	1	21	609	629	UUGAGUGCAGCAUUGAUGUGU	AGACAUCAAAGCAGCACUCAA	Translation
lpu-miR397b	MIR397	c4679_g1_i1	sp|Q9SSE7|AROD2_ARATH Arogenate dehydratase/prephenate dehydratase 2, chloroplastic OS=Arabidopsis thaliana GN=ADT2 PE=1 SV=1	3	1	21	566	586	UUGAGUGCAGCAUUGAUGUGU	GCACUUCGAUACUGCAUUCAA	Translation
lpu-miR397b	MIR397	c45477_g1_i1	sp|P15170|ERF3A_HUMAN Eukaryotic peptide chain release factor GTP-binding subunit ERF3A OS=Homo sapiens GN=GSPT1 PE=1 SV=1	3	1	21	315	335	UUGAGUGCAGCAUUGAUGUGU	GCACCUCAAAGCUGCACUUGA	Cleavage
lpu-miR397b	MIR397	c95131_g1_i1	sp|Q8LHP0|ELOF1_ORYSJ Transcription elongation factor 1 homolog OS=Oryza sativa subsp. japonica GN=Os07g0631100 PE=3 SV=1	3	1	20	217	236	UUGAGUGCAGCAUUGAUGUG	CAUAUCAAUGCGACAUUCAA	Translation
lpu-miR397b	MIR397	c39483_g2_i1	sp|Q8LHP0|ELOF1_ORYSJ Transcription elongation factor 1 homolog OS=Oryza sativa subsp. japonica GN=Os07g0631100 PE=3 SV=1	3	1	20	357	376	UUGAGUGCAGCAUUGAUGUG	CAUGUCAAUGCGACACUCAA	Translation
lpu-miR397b	MIR397	c29775_g1_i1	sp|Q8LHP0|ELOF1_ORYSJ Transcription elongation factor 1 homolog OS=Oryza sativa subsp. japonica GN=Os07g0631100 PE=3 SV=1	3	1	20	416	435	UUGAGUGCAGCAUUGAUGUG	CAUAUCAAUCCGGCAUUCAA	Translation
lpu-miR397c	MIR397	c48832_g2_i1	sp|P20077|THS2_ARAHY Putative stilbene synthase 2 (Fragment) OS=Arachis hypogaea PE=5 SV=1	3	1	20	16	35	UUGAGUGCAUCAUUGAUGAG	AACAUCAAUGAUGCGCUCAG	Cleavage
lpu-miR397c	MIR397	c101271_g1_i1	sp|P27659|RL3_MOUSE 60S ribosomal protein L3 OS=Mus musculus GN=Rpl3 PE=2 SV=3	3	1	21	222	242	UUGAGUGCAUCAUUGAUGAGU	ACUCAUCGCUGAUGUGCUCAG	Cleavage
lpu-miR397c	MIR397	c42528_g2_i1	sp|Q0DHL2|LAC12_ORYSJ Laccase-12/13 OS=Oryza sativa subsp. japonica GN=LAC12 PE=2 SV=1	2	1	21	730	750	UUGAGUGCAUCAUUGAUGAGU	GCUCAUCAACGCUGCACUCAA	Translation
lpu-miR397c	MIR397	c41687_g1_i1	sp|P73467|Y1223_SYNY3 Epimerase family protein slr1223 OS=Synechocystis sp. (strain PCC 6803 / Kazusa) GN=slr1223 PE=3 SV=2	3	1	21	1134	1154	UUGAGUGCAUCAUUGAUGAGU	AUUCAUCAAAGAUGCUCUCAA	Cleavage
lpu-miR397c	MIR397	c105097_g1_i1	sp|Q9FQ03|XRN3_ARATH 5'-3' exoribonuclease 3 OS=Arabidopsis thaliana GN=XRN3 PE=2 SV=1	3	1	21	67	87	UUGAGUGCAUCAUUGAUGAGU	AAUCAUCAACGAUGCGUUCAA	Cleavage
lpu-miR397c	MIR397	c40026_g1_i1	sp|Q13614|MTMR2_HUMAN Myotubularin-related protein 2 OS=Homo sapiens GN=MTMR2 PE=1 SV=4	3	1	21	177	197	UUGAGUGCAUCAUUGAUGAGU	ACUCAUCGACGGAGCACUCAA	Translation
lpu-miR397c	MIR397	c46777_g1_i2	sp|Q94B77|FH5_ARATH Formin-like protein 5 OS=Arabidopsis thaliana GN=FH5 PE=2 SV=2	3	1	20	420	439	UUGAGUGCAUCAUUGAUGAG	UUCGUCGAUGCUGCACUCAG	Translation
lpu-miR397c	MIR397	c21330_g1_i1	sp|Q05047|C72A1_CATRO Secologanin synthase OS=Catharanthus roseus GN=CYP72A1 PE=2 SV=1	3	1	21	357	377	UUGAGUGCAUCAUUGAUGAGU	GCUAAUCAAAGAUGUAUUCAA	Cleavage
lpu-miR397c	MIR397	c34351_g1_i2	sp|Q39547|CUCM1_CUCME Cucumisin OS=Cucumis melo PE=1 SV=1	3	1	21	274	293	UUGAGUGCAUCAUUGAUGAGU	ACUUAUCA-UGAUGCAUUCAA	Cleavage
lpu-miR397c	MIR397	c136269_g1_i1	sp|Q6ZI44|SAPK6_ORYSJ Serine/threonine-protein kinase SAPK6 OS=Oryza sativa subsp. japonica GN=SAPK6 PE=2 SV=1	3	1	21	142	162	UUGAGUGCAUCAUUGAUGAGU	AGUCAUCACUGCUGCACUCAA	Translation
lpu-miR397d	MIR397	c28297_g3_i1	sp|B3H672|PP317_ARATH Pentatricopeptide repeat-containing protein At4g17616 OS=Arabidopsis thaliana GN=At4g17616 PE=2 SV=1	1.5	1	20	178	197	UCAUUGAGUGCAGCAUUGAU	AUCAAUGCUGCUCUCGAUGA	Translation
lpu-miR397d	MIR397	c42528_g2_i1	sp|Q0DHL2|LAC12_ORYSJ Laccase-12/13 OS=Oryza sativa subsp. japonica GN=LAC12 PE=2 SV=1	2.5	1	21	733	753	UCAUUGAGUGCAGCAUUGAUG	CAUCAACGCUGCACUCAACGA	Cleavage
lpu-miR397d	MIR397	c42857_g1_i1	sp|B6U151|GATA_MAIZE Glutamyl-tRNA(Gln) amidotransferase subunit A, chloroplastic/mitochondrial OS=Zea mays GN=GATA PE=2 SV=1	2.5	1	20	1600	1619	UCAUUGAGUGCAGCAUUGAU	AUUGGUGCUGCAUUUAAUGA	Cleavage
lpu-miR397d	MIR397	c37078_g1_i1	sp|O81126|RZP22_ARATH Serine/arginine-rich splicing factor RSZ22 OS=Arabidopsis thaliana GN=RSZ22 PE=1 SV=1	2.5	1	21	1271	1291	UCAUUGAGUGCAGCAUUGAUG	CUUCAAUGCUGCUCUUAAUGA	Translation
lpu-miR397d	MIR397	c35748_g1_i1	sp|Q8H118|PMT1_ARATH Probable methyltransferase PMT1 OS=Arabidopsis thaliana GN=At3g23300 PE=1 SV=2	2.5	1	20	603	622	UCAUUGAGUGCAGCAUUGAU	CUGAAUGCUGCAUUCAAUGA	Cleavage
lpu-miR397d	MIR397	c141507_g1_i1	sp|Q5RJT2|RRMJ3_RAT pre-rRNA processing protein FTSJ3 OS=Rattus norvegicus GN=Ftsj3 PE=2 SV=1	3	1	20	63	82	UCAUUGAGUGCAGCAUUGAU	GUUGAUGUUGUGCUCAAUGA	Cleavage
lpu-miR397d	MIR397	c24097_g1_i2	sp|B9FHH2|BGL20_ORYSJ Beta-glucosidase 20 OS=Oryza sativa subsp. japonica GN=BGLU20 PE=2 SV=1	3	1	21	798	818	UCAUUGAGUGCAGCAUUGAUG	UAUCAAUGUUGUCCUCAAUGU	Translation
lpu-miR397d	MIR397	c29998_g2_i1	sp|Q10ND7|LAC10_ORYSJ Laccase-10 OS=Oryza sativa subsp. japonica GN=LAC10 PE=2 SV=1	3	1	20	691	710	UCAUUGAGUGCAGCAUUGAU	AUCAACGCUGCGCUCAACGA	Cleavage
lpu-miR397d	MIR397	c45415_g1_i1	sp|P53383|MRP_SYNY3 Protein mrp homolog OS=Synechocystis sp. (strain PCC 6803 / Kazusa) GN=mrp PE=3 SV=1	3	1	20	863	882	UCAUUGAGUGCAGCAUUGAU	AUCACUGCUGCAGUUAAUGG	Cleavage
lpu-miR397e	MIR397	c42528_g2_i1	sp|Q0DHL2|LAC12_ORYSJ Laccase-12/13 OS=Oryza sativa subsp. japonica GN=LAC12 PE=2 SV=1	1	1	21	730	750	UUGAGUGCAGCAUUGAUGAGU	GCUCAUCAACGCUGCACUCAA	Cleavage
lpu-miR397e	MIR397	c46777_g1_i2	sp|Q94B77|FH5_ARATH Formin-like protein 5 OS=Arabidopsis thaliana GN=FH5 PE=2 SV=2	2	1	20	420	439	UUGAGUGCAGCAUUGAUGAG	UUCGUCGAUGCUGCACUCAG	Cleavage
lpu-miR397e	MIR397	c136269_g1_i1	sp|Q6ZI44|SAPK6_ORYSJ Serine/threonine-protein kinase SAPK6 OS=Oryza sativa subsp. japonica GN=SAPK6 PE=2 SV=1	2	1	21	142	162	UUGAGUGCAGCAUUGAUGAGU	AGUCAUCACUGCUGCACUCAA	Cleavage
lpu-miR397e	MIR397	c136762_g1_i1	sp|Q8GUM4|Y3739_ARATH Uncharacterized membrane protein At3g27390 OS=Arabidopsis thaliana GN=At3g27390 PE=1 SV=2	3	1	21	806	826	UUGAGUGCAGCAUUGAUGAGU	ACUCAUCAAAGCUGCCCUUAA	Cleavage
lpu-miR397e	MIR397	c46945_g1_i1	sp|Q5Z8P0|P2C60_ORYSJ Probable protein phosphatase 2C 60 OS=Oryza sativa subsp. japonica GN=Os06g0717800 PE=2 SV=1	3	1	21	694	714	UUGAGUGCAGCAUUGAUGAGU	ACUUGUUAAAGCUGCACUUAA	Cleavage
lpu-miR397e	MIR397	c39104_g3_i1	sp|Q94II3|PMTL_ARATH Probable methyltransferase PMT21 OS=Arabidopsis thaliana GN=ERD3 PE=2 SV=1	2.5	1	20	1913	1932	UUGAGUGCAGCAUUGAUGAG	AUAAUCAAUGCUGCACUCAG	Cleavage
lpu-miR397e	MIR397	c46050_g1_i1	sp|O50044|KDSA_PEA 2-dehydro-3-deoxyphosphooctonate aldolase OS=Pisum sativum GN=KDSA PE=2 SV=1	2.5	1	20	811	830	UUGAGUGCAGCAUUGAUGAG	CUUAUCAAAGCUGCACUUGA	Cleavage
lpu-miR397e	MIR397	c46050_g1_i2	sp|O50044|KDSA_PEA 2-dehydro-3-deoxyphosphooctonate aldolase OS=Pisum sativum GN=KDSA PE=2 SV=1	2.5	1	20	1010	1029	UUGAGUGCAGCAUUGAUGAG	CUUAUCAAAGCUGCACUUGA	Cleavage
lpu-miR397e	MIR397	c47186_g1_i1	sp|A7S7F2|BYST_NEMVE Bystin OS=Nematostella vectensis GN=bysl PE=3 SV=1	2.5	1	20	619	638	UUGAGUGCAGCAUUGAUGAG	UUCAUCAAUGCAGCACUUGA	Translation
lpu-miR397e	MIR397	c41175_g1_i1	sp|P21577|6PGD_SYNE7 6-phosphogluconate dehydrogenase, decarboxylating OS=Synechococcus elongatus (strain PCC 7942) GN=gnd PE=1 SV=4	3	1	21	87	107	UUGAGUGCAGCAUUGAUGAGU	GCUCACCAAUGCUGCAUUUAC	Cleavage
lpu-miR397e	MIR397	c88662_g1_i1	sp|B6H457|FCJ1_PENCW Formation of crista junctions protein 1 OS=Penicillium chrysogenum (strain ATCC 28089 / DSM 1075 / Wisconsin 54-1255) GN=fcj1 PE=3 SV=1	3	1	21	286	306	UUGAGUGCAGCAUUGAUGAGU	GUUCAUCAAUGUAGUAUUCAA	Translation
lpu-miR397e	MIR397	c29998_g2_i1	sp|Q10ND7|LAC10_ORYSJ Laccase-10 OS=Oryza sativa subsp. japonica GN=LAC10 PE=2 SV=1	2.5	1	21	687	707	UUGAGUGCAGCAUUGAUGAGU	GCUGAUCAACGCUGCGCUCAA	Cleavage
lpu-miR397e	MIR397	c49115_g1_i4	sp|Q9ZSK5|ZOG_PHALU Zeatin O-glucosyltransferase OS=Phaseolus lunatus GN=ZOG1 PE=2 SV=1	3	1	21	940	960	UUGAGUGCAGCAUUGAUGAGU	GCUCAUCAAAGCUGUCCUCAA	Cleavage
lpu-miR397e	MIR397	c49531_g1_i1	sp|Q9LQV2|RDR1_ARATH RNA-dependent RNA polymerase 1 OS=Arabidopsis thaliana GN=RDR1 PE=2 SV=1	2.5	1	20	95	114	UUGAGUGCAGCAUUGAUGAG	CACAACAAUGCUGCAUUCAA	Cleavage
lpu-miR397e	MIR397	c42769_g1_i3	sp|Q9FJD5|LAC17_ARATH Laccase-17 OS=Arabidopsis thaliana GN=LAC17 PE=2 SV=1	3	1	20	137	156	UUGAGUGCAGCAUUGAUGAG	CUUGUCAACGCCGCACUCAA	Translation
lpu-miR397e	MIR397	c36378_g1_i1	sp|Q09893|YAI5_SCHPO Uncharacterized protein C24B11.05 OS=Schizosaccharomyces pombe (strain 972 / ATCC 24843) GN=SPAC24B11.05 PE=2 SV=1	3	1	20	184	203	UUGAGUGCAGCAUUGAUGAG	CUCCUCAAUAUUGCAUUCAA	Translation
lpu-miR397e	MIR397	c19599_g1_i2	sp|Q69L99|LAC14_ORYSJ Laccase-14 OS=Oryza sativa subsp. japonica GN=LAC14 PE=2 SV=1	3	1	20	668	687	UUGAGUGCAGCAUUGAUGAG	CUCGUCAACGCCGCGCUCAA	Translation
lpu-miR397f	MIR397	c42528_g2_i1	sp|Q0DHL2|LAC12_ORYSJ Laccase-12/13 OS=Oryza sativa subsp. japonica GN=LAC12 PE=2 SV=1	1	1	21	733	753	UCGUUGAGUGCAGCAUUGAUG	CAUCAACGCUGCACUCAACGA	Cleavage
lpu-miR397f	MIR397	c29998_g2_i1	sp|Q10ND7|LAC10_ORYSJ Laccase-10 OS=Oryza sativa subsp. japonica GN=LAC10 PE=2 SV=1	1.5	1	20	691	710	UCGUUGAGUGCAGCAUUGAU	AUCAACGCUGCGCUCAACGA	Cleavage
lpu-miR397f	MIR397	c27411_g1_i2	sp|Q9SGU9|MGL_ARATH Methionine gamma-lyase OS=Arabidopsis thaliana GN=MGL PE=1 SV=1	2.5	1	21	354	374	UCGUUGAGUGCAGCAUUGAUG	UGUUGGUGCUGCGCUCAACGA	Cleavage
lpu-miR397f	MIR397	c28297_g3_i1	sp|B3H672|PP317_ARATH Pentatricopeptide repeat-containing protein At4g17616 OS=Arabidopsis thaliana GN=At4g17616 PE=2 SV=1	2	1	20	178	197	UCGUUGAGUGCAGCAUUGAU	AUCAAUGCUGCUCUCGAUGA	Translation
lpu-miR397f	MIR397	c48975_g2_i1	sp|A4GSN8|NUA_ARATH Nuclear-pore anchor OS=Arabidopsis thaliana GN=NUA PE=1 SV=1	3	1	20	4347	4366	UCGUUGAGUGCAGCAUUGAU	CUUAAUGCUGCACUCAGCGU	Cleavage
lpu-miR397f	MIR397	c44339_g4_i1	sp|Q0IQU1|LAC22_ORYSJ Laccase-22 OS=Oryza sativa subsp. japonica GN=LAC22 PE=2 SV=2	2	1	21	346	366	UCGUUGAGUGCAGCAUUGAUG	UAUCAACGCUGCCCUCAACGA	Translation
lpu-miR397f	MIR397	c21179_g1_i1	sp|Q6YZE2|GSA_ORYSJ Glutamate-1-semialdehyde 2,1-aminomutase, chloroplastic OS=Oryza sativa subsp. japonica GN=GSA PE=2 SV=1	3	1	20	1224	1243	UCGUUGAGUGCAGCAUUGAU	AUCAAUGCUGCAUUCACCGU	Cleavage
lpu-miR397f	MIR397	c42857_g1_i1	sp|B6U151|GATA_MAIZE Glutamyl-tRNA(Gln) amidotransferase subunit A, chloroplastic/mitochondrial OS=Zea mays GN=GATA PE=2 SV=1	3	1	20	1600	1619	UCGUUGAGUGCAGCAUUGAU	AUUGGUGCUGCAUUUAAUGA	Cleavage
lpu-miR397f	MIR397	c37078_g1_i1	sp|O81126|RZP22_ARATH Serine/arginine-rich splicing factor RSZ22 OS=Arabidopsis thaliana GN=RSZ22 PE=1 SV=1	3	1	21	1271	1291	UCGUUGAGUGCAGCAUUGAUG	CUUCAAUGCUGCUCUUAAUGA	Translation
lpu-miR397f	MIR397	c42769_g1_i1	sp|Q9FJD5|LAC17_ARATH Laccase-17 OS=Arabidopsis thaliana GN=LAC17 PE=2 SV=1	3	1	21	752	772	UCGUUGAGUGCAGCAUUGAUG	UGUCAAUGCCGCACUGAACGA	Cleavage
lpu-miR397f	MIR397	c42769_g1_i2	sp|Q9FJD5|LAC17_ARATH Laccase-17 OS=Arabidopsis thaliana GN=LAC17 PE=2 SV=1	3	1	21	623	643	UCGUUGAGUGCAGCAUUGAUG	UGUCAAUGCCGCACUGAACGA	Cleavage
lpu-miR397f	MIR397	c42769_g1_i3	sp|Q9FJD5|LAC17_ARATH Laccase-17 OS=Arabidopsis thaliana GN=LAC17 PE=2 SV=1	2.5	1	21	139	159	UCGUUGAGUGCAGCAUUGAUG	UGUCAACGCCGCACUCAACGA	Cleavage
lpu-miR397f	MIR397	c105825_g1_i1	sp|P0C898|PP232_ARATH Putative pentatricopeptide repeat-containing protein At3g15130 OS=Arabidopsis thaliana GN=PCMP-H86 PE=3 SV=1	3	1	21	41	61	UCGUUGAGUGCAGCAUUGAUG	CAUCGAGCCUGCACUCGACGA	Cleavage
lpu-miR397f	MIR397	c35748_g1_i1	sp|Q8H118|PMT1_ARATH Probable methyltransferase PMT1 OS=Arabidopsis thaliana GN=At3g23300 PE=1 SV=2	3	1	20	603	622	UCGUUGAGUGCAGCAUUGAU	CUGAAUGCUGCAUUCAAUGA	Cleavage
lpu-miR397f	MIR397	c49081_g1_i6	sp|A4IF62|RPC1_BOVIN DNA-directed RNA polymerase III subunit RPC1 OS=Bos taurus GN=POLR3A PE=2 SV=1	3	1	20	2309	2328	UCGUUGAGUGCAGCAUUGAU	AUGAAUGCUGUAUUUAGCGA	Cleavage
lpu-miR397f	MIR397	c49081_g1_i4	sp|Q5ZL98|RPC1_CHICK DNA-directed RNA polymerase III subunit RPC1 OS=Gallus gallus GN=POLR3A PE=2 SV=1	3	1	20	495	514	UCGUUGAGUGCAGCAUUGAU	AUGAAUGCUGUAUUUAGCGA	Cleavage
lpu-miR397f	MIR397	c49425_g1_i2	sp|Q9FJD5|LAC17_ARATH Laccase-17 OS=Arabidopsis thaliana GN=LAC17 PE=2 SV=1	3	1	21	569	589	UCGUUGAGUGCAGCAUUGAUG	UAUCAAUUCAGCGCUUAACGA	Cleavage
lpu-miR397g	MIR397	c46777_g1_i2	sp|Q94B77|FH5_ARATH Formin-like protein 5 OS=Arabidopsis thaliana GN=FH5 PE=2 SV=2	1.5	1	21	419	439	UUGAGUGCAGCAUUGAUGAAA	UUUCGUCGAUGCUGCACUCAG	Cleavage
lpu-miR397g	MIR397	c136269_g1_i1	sp|Q6ZI44|SAPK6_ORYSJ Serine/threonine-protein kinase SAPK6 OS=Oryza sativa subsp. japonica GN=SAPK6 PE=2 SV=1	2	1	20	143	162	UUGAGUGCAGCAUUGAUGAA	GUCAUCACUGCUGCACUCAA	Cleavage
lpu-miR397g	MIR397	c42528_g2_i1	sp|Q0DHL2|LAC12_ORYSJ Laccase-12/13 OS=Oryza sativa subsp. japonica GN=LAC12 PE=2 SV=1	2	1	20	731	750	UUGAGUGCAGCAUUGAUGAA	CUCAUCAACGCUGCACUCAA	Cleavage
lpu-miR397g	MIR397	c47186_g1_i1	sp|A7S7F2|BYST_NEMVE Bystin OS=Nematostella vectensis GN=bysl PE=3 SV=1	2	1	20	619	638	UUGAGUGCAGCAUUGAUGAA	UUCAUCAAUGCAGCACUUGA	Translation
lpu-miR397g	MIR397	c47979_g1_i3	sp|Q9FQ20|SCC12_ARATH Sister chromatid cohesion 1 protein 2 OS=Arabidopsis thaliana GN=SYN2 PE=2 SV=2	3	1	21	321	341	UUGAGUGCAGCAUUGAUGAAA	UUCCAUCAGUGUUGCACUUGA	Cleavage
lpu-miR397g	MIR397	c37078_g1_i1	sp|O81126|RZP22_ARATH Serine/arginine-rich splicing factor RSZ22 OS=Arabidopsis thaliana GN=RSZ22 PE=1 SV=1	3	1	21	1268	1288	UUGAGUGCAGCAUUGAUGAAA	UUUCUUCAAUGCUGCUCUUAA	Cleavage
lpu-miR397g	MIR397	c47703_g1_i2	sp|Q05609|CTR1_ARATH Serine/threonine-protein kinase CTR1 OS=Arabidopsis thaliana GN=CTR1 PE=1 SV=1	3	1	21	2199	2219	UUGAGUGCAGCAUUGAUGAAA	UUUCGCCAAUGCUGCACUGAA	Cleavage
lpu-miR397g	MIR397	c39104_g3_i1	sp|Q94II3|PMTL_ARATH Probable methyltransferase PMT21 OS=Arabidopsis thaliana GN=ERD3 PE=2 SV=1	2.5	1	20	1913	1932	UUGAGUGCAGCAUUGAUGAA	AUAAUCAAUGCUGCACUCAG	Cleavage
lpu-miR397g	MIR397	c88662_g1_i1	sp|B6H457|FCJ1_PENCW Formation of crista junctions protein 1 OS=Penicillium chrysogenum (strain ATCC 28089 / DSM 1075 / Wisconsin 54-1255) GN=fcj1 PE=3 SV=1	2.5	1	20	287	306	UUGAGUGCAGCAUUGAUGAA	UUCAUCAAUGUAGUAUUCAA	Translation
lpu-miR397g	MIR397	c105952_g1_i1	-	3	1	20	191	210	UUGAGUGCAGCAUUGAUGAA	UUCCUCAGUGCUGCUCUCAA	Cleavage
lpu-miR397g	MIR397	c37468_g1_i1	sp|Q67YC0|PPSP1_ARATH Inorganic pyrophosphatase 1 OS=Arabidopsis thaliana GN=PS2 PE=1 SV=1	3	1	20	362	381	UUGAGUGCAGCAUUGAUGAA	UUCAUCAGCACUGUACUCAA	Translation
lpu-miR397g	MIR397	c42185_g1_i1	sp|Q96DH6|MSI2H_HUMAN RNA-binding protein Musashi homolog 2 OS=Homo sapiens GN=MSI2 PE=1 SV=1	3	1	20	429	448	UUGAGUGCAGCAUUGAUGAA	UUCAUCUAUAUUGCGCUCAA	Translation
lpu-miR397g	MIR397	c49489_g1_i1	sp|Q0DJS1|TOR_ORYSJ Serine/threonine-protein kinase TOR OS=Oryza sativa subsp. japonica GN=TOR PE=2 SV=3	3	1	20	3115	3134	UUGAGUGCAGCAUUGAUGAA	UUCUUCCAUGUUGCAUUCAA	Cleavage
lpu-miR397h	MIR397	c46777_g1_i2	sp|Q94B77|FH5_ARATH Formin-like protein 5 OS=Arabidopsis thaliana GN=FH5 PE=2 SV=2	1.5	1	20	420	439	UUGAGUGCAGCAUUGACGAG	UUCGUCGAUGCUGCACUCAG	Cleavage
lpu-miR397h	MIR397	c46945_g1_i1	sp|Q5Z8P0|P2C60_ORYSJ Probable protein phosphatase 2C 60 OS=Oryza sativa subsp. japonica GN=Os06g0717800 PE=2 SV=1	2.5	1	21	694	714	UUGAGUGCAGCAUUGACGAGU	ACUUGUUAAAGCUGCACUUAA	Cleavage
lpu-miR397h	MIR397	c128693_g1_i1	sp|Q9M841|PEX12_ARATH Peroxisome biogenesis protein 12 OS=Arabidopsis thaliana GN=PEX12 PE=1 SV=2	3	1	21	307	327	UUGAGUGCAGCAUUGACGAGU	ACCCGUCAAUGUUGCCCUCAA	Cleavage
lpu-miR397h	MIR397	c42528_g2_i1	sp|Q0DHL2|LAC12_ORYSJ Laccase-12/13 OS=Oryza sativa subsp. japonica GN=LAC12 PE=2 SV=1	2	1	21	730	750	UUGAGUGCAGCAUUGACGAGU	GCUCAUCAACGCUGCACUCAA	Cleavage
lpu-miR397h	MIR397	c42769_g1_i3	sp|Q9FJD5|LAC17_ARATH Laccase-17 OS=Arabidopsis thaliana GN=LAC17 PE=2 SV=1	2.5	1	20	137	156	UUGAGUGCAGCAUUGACGAG	CUUGUCAACGCCGCACUCAA	Translation
lpu-miR397h	MIR397	c42769_g1_i2	sp|Q9FJD5|LAC17_ARATH Laccase-17 OS=Arabidopsis thaliana GN=LAC17 PE=2 SV=1	3	1	20	621	640	UUGAGUGCAGCAUUGACGAG	CUUGUCAAUGCCGCACUGAA	Translation
lpu-miR397h	MIR397	c42769_g1_i1	sp|Q9FJD5|LAC17_ARATH Laccase-17 OS=Arabidopsis thaliana GN=LAC17 PE=2 SV=1	3	1	20	750	769	UUGAGUGCAGCAUUGACGAG	CUUGUCAAUGCCGCACUGAA	Translation
lpu-miR397h	MIR397	c19599_g1_i2	sp|Q69L99|LAC14_ORYSJ Laccase-14 OS=Oryza sativa subsp. japonica GN=LAC14 PE=2 SV=1	2.5	1	20	668	687	UUGAGUGCAGCAUUGACGAG	CUCGUCAACGCCGCGCUCAA	Translation
lpu-miR397h	MIR397	c5472_g1_i1	sp|Q9CAP8|LACS9_ARATH Long chain acyl-CoA synthetase 9, chloroplastic OS=Arabidopsis thaliana GN=LACS9 PE=2 SV=1	3	1	20	1250	1269	UUGAGUGCAGCAUUGACGAG	CUUGUCACUGCUGCCCUCAA	Cleavage
lpu-miR397h	MIR397	c47703_g1_i2	sp|Q05609|CTR1_ARATH Serine/threonine-protein kinase CTR1 OS=Arabidopsis thaliana GN=CTR1 PE=1 SV=1	3	1	20	2200	2219	UUGAGUGCAGCAUUGACGAG	UUCGCCAAUGCUGCACUGAA	Cleavage
lpu-miR397h	MIR397	c136269_g1_i1	sp|Q6ZI44|SAPK6_ORYSJ Serine/threonine-protein kinase SAPK6 OS=Oryza sativa subsp. japonica GN=SAPK6 PE=2 SV=1	3	1	21	142	162	UUGAGUGCAGCAUUGACGAGU	AGUCAUCACUGCUGCACUCAA	Cleavage
lpu-miR397h	MIR397	c41007_g1_i1	sp|O14339|RL17A_SCHPO 60S ribosomal protein L17-A OS=Schizosaccharomyces pombe (strain 972 / ATCC 24843) GN=rpl17a PE=2 SV=1	3	1	20	262	281	UUGAGUGCAGCAUUGACGAG	CUUGUCUUUGCUGCGCUCAA	Cleavage
lpu-miR397h	MIR397	c36378_g1_i1	sp|Q09893|YAI5_SCHPO Uncharacterized protein C24B11.05 OS=Schizosaccharomyces pombe (strain 972 / ATCC 24843) GN=SPAC24B11.05 PE=2 SV=1	3	1	20	184	203	UUGAGUGCAGCAUUGACGAG	CUCCUCAAUAUUGCAUUCAA	Translation
lpu-miR397i	MIR397	c39236_g1_i1	sp|Q8LQ92|GUN3_ORYSJ Endoglucanase 3 OS=Oryza sativa subsp. japonica GN=GLU8 PE=2 SV=1	3	1	21	199	219	UCGAUGAGUGAAGCAUUGAUG	CAUCAAUGCACCACUCGUCGG	Translation
lpu-miR397j	MIR397	c136269_g1_i1	sp|Q6ZI44|SAPK6_ORYSJ Serine/threonine-protein kinase SAPK6 OS=Oryza sativa subsp. japonica GN=SAPK6 PE=2 SV=1	1	1	21	142	162	UUGAGUGCAGCAUUGAUGACU	AGUCAUCACUGCUGCACUCAA	Cleavage
lpu-miR397j	MIR397	c27721_g1_i3	sp|Q5N942|SAPK4_ORYSJ Serine/threonine-protein kinase SAPK4 OS=Oryza sativa subsp. japonica GN=SAPK4 PE=2 SV=2	2.5	1	21	455	475	UUGAGUGCAGCAUUGAUGACU	AGUCAUCAGUAUUGCAUUCAA	Translation
lpu-miR397j	MIR397	c42528_g2_i1	sp|Q0DHL2|LAC12_ORYSJ Laccase-12/13 OS=Oryza sativa subsp. japonica GN=LAC12 PE=2 SV=1	2	1	20	731	750	UUGAGUGCAGCAUUGAUGAC	CUCAUCAACGCUGCACUCAA	Cleavage
lpu-miR397j	MIR397	c46777_g1_i2	sp|Q94B77|FH5_ARATH Formin-like protein 5 OS=Arabidopsis thaliana GN=FH5 PE=2 SV=2	2.5	1	20	420	439	UUGAGUGCAGCAUUGAUGAC	UUCGUCGAUGCUGCACUCAG	Cleavage
lpu-miR397j	MIR397	c43905_g1_i1	sp|Q75H77|SAPKA_ORYSJ Serine/threonine-protein kinase SAPK10 OS=Oryza sativa subsp. japonica GN=SAPK10 PE=2 SV=1	3	1	21	959	979	UUGAGUGCAGCAUUGAUGACU	AGUCGUCAGUUCUGCACUCAC	Translation
lpu-miR397j	MIR397	c51740_g1_i1	sp|Q84J46|PP262_ARATH Pentatricopeptide repeat-containing protein At3g29290 OS=Arabidopsis thaliana GN=EMB2076 PE=2 SV=1	2.5	1	21	503	523	UUGAGUGCAGCAUUGAUGACU	AGUCAUCAAGGUUCCACUCAA	Cleavage
lpu-miR397j	MIR397	c44210_g1_i1	sp|Q54YK1|Y8631_DICDI Putative UDP-sugar transporter DDB_G0278631 OS=Dictyostelium discoideum GN=DDB_G0278631 PE=3 SV=2	2.5	1	21	603	623	UUGAGUGCAGCAUUGAUGACU	GGUCAUCAUUGCUGCACUUGG	Cleavage
lpu-miR397j	MIR397	c47619_g2_i1	sp|Q557M8|T2EA_DICDI General transcription factor IIE subunit 1 OS=Dictyostelium discoideum GN=gtf2e1-1 PE=3 SV=1	3	1	21	363	383	UUGAGUGCAGCAUUGAUGACU	AGUCAUUGAAGCUGCAUUCGA	Cleavage
lpu-miR397j	MIR397	c134117_g1_i1	sp|Q5N7B4|LAC7_ORYSJ Laccase-7 OS=Oryza sativa subsp. japonica GN=LAC7 PE=2 SV=1	2.5	1	21	740	760	UUGAGUGCAGCAUUGAUGACU	GGUCAUCAACGCUGGACUCAA	Cleavage
lpu-miR397j	MIR397	c39104_g3_i1	sp|Q94II3|PMTL_ARATH Probable methyltransferase PMT21 OS=Arabidopsis thaliana GN=ERD3 PE=2 SV=1	2.5	1	20	1913	1932	UUGAGUGCAGCAUUGAUGAC	AUAAUCAAUGCUGCACUCAG	Cleavage
lpu-miR397j	MIR397	c47186_g1_i1	sp|A7S7F2|BYST_NEMVE Bystin OS=Nematostella vectensis GN=bysl PE=3 SV=1	3	1	20	619	638	UUGAGUGCAGCAUUGAUGAC	UUCAUCAAUGCAGCACUUGA	Translation
lpu-miR397j	MIR397	c58871_g1_i1	sp|Q7Z3U7|MON2_HUMAN Protein MON2 homolog OS=Homo sapiens GN=MON2 PE=1 SV=2	2.5	1	20	77	96	UUGAGUGCAGCAUUGAUGAC	GUUAUCCAUGCUCCACUCAA	Cleavage
lpu-miR397j	MIR397	c40311_g1_i1	sp|A9BG02|RL18_PETMO 50S ribosomal protein L18 OS=Petrotoga mobilis (strain DSM 10674 / SJ95) GN=rplR PE=3 SV=1	3	1	21	609	629	UUGAGUGCAGCAUUGAUGACU	AGACAUCAAAGCAGCACUCAA	Translation
lpu-miR397k	MIR397	c29998_g2_i1	sp|Q10ND7|LAC10_ORYSJ Laccase-10 OS=Oryza sativa subsp. japonica GN=LAC10 PE=2 SV=1	2	1	21	687	707	UUGAGCGCAGCAUUGAUGAGU	GCUGAUCAACGCUGCGCUCAA	Cleavage
lpu-miR397k	MIR397	c136762_g1_i1	sp|Q8GUM4|Y3739_ARATH Uncharacterized membrane protein At3g27390 OS=Arabidopsis thaliana GN=At3g27390 PE=1 SV=2	3	1	21	806	826	UUGAGCGCAGCAUUGAUGAGU	ACUCAUCAAAGCUGCCCUUAA	Cleavage
lpu-miR397k	MIR397	c42528_g2_i1	sp|Q0DHL2|LAC12_ORYSJ Laccase-12/13 OS=Oryza sativa subsp. japonica GN=LAC12 PE=2 SV=1	2.5	1	21	730	750	UUGAGCGCAGCAUUGAUGAGU	GCUCAUCAACGCUGCACUCAA	Cleavage
lpu-miR397k	MIR397	c49115_g1_i4	sp|Q9ZSK5|ZOG_PHALU Zeatin O-glucosyltransferase OS=Phaseolus lunatus GN=ZOG1 PE=2 SV=1	3	1	21	940	960	UUGAGCGCAGCAUUGAUGAGU	GCUCAUCAAAGCUGUCCUCAA	Cleavage
lpu-miR397k	MIR397	c19599_g1_i2	sp|Q69L99|LAC14_ORYSJ Laccase-14 OS=Oryza sativa subsp. japonica GN=LAC14 PE=2 SV=1	2.5	1	20	668	687	UUGAGCGCAGCAUUGAUGAG	CUCGUCAACGCCGCGCUCAA	Translation
lpu-miR397k	MIR397	c46375_g1_i3	sp|O14357|GPI1_SCHPO N-acetylglucosaminyl-phosphatidylinositol biosynthetic protein gpi1 OS=Schizosaccharomyces pombe (strain 972 / ATCC 24843) GN=gpi1 PE=2 SV=1	3	1	20	280	299	UUGAGCGCAGCAUUGAUGAG	CUCAUCGGAGCUGCGCUUGA	Cleavage
lpu-miR397k	MIR397	c41007_g1_i1	sp|O14339|RL17A_SCHPO 60S ribosomal protein L17-A OS=Schizosaccharomyces pombe (strain 972 / ATCC 24843) GN=rpl17a PE=2 SV=1	3	1	20	262	281	UUGAGCGCAGCAUUGAUGAG	CUUGUCUUUGCUGCGCUCAA	Cleavage
lpu-miR397k	MIR397	c49425_g1_i2	sp|Q9FJD5|LAC17_ARATH Laccase-17 OS=Arabidopsis thaliana GN=LAC17 PE=2 SV=1	3	1	20	567	586	UUGAGCGCAGCAUUGAUGAG	CUUAUCAAUUCAGCGCUUAA	Translation
lpu-miR397k	MIR397	c42185_g1_i1	sp|Q96DH6|MSI2H_HUMAN RNA-binding protein Musashi homolog 2 OS=Homo sapiens GN=MSI2 PE=1 SV=1	3	1	20	429	448	UUGAGCGCAGCAUUGAUGAG	UUCAUCUAUAUUGCGCUCAA	Translation
lpu-miR398a	MIR398	c48297_g1_i1	sp|Q9CAG3|LOX6_ARATH Lipoxygenase 6, choloroplastic OS=Arabidopsis thaliana GN=LOX6 PE=1 SV=1	2.5	1	21	1186	1206	UGUGUUCUCAGGUCACCCCUG	UAGGGGUGAUUUUGGAACACA	Translation
lpu-miR398a	MIR398	c49187_g2_i2	sp|Q9LMX4|PPA1_ARATH Probable inactive purple acid phosphatase 1 OS=Arabidopsis thaliana GN=PAP1 PE=2 SV=1	3	1	20	517	536	UGUGUUCUCAGGUCACCCCU	AUGGGUGACUUUAGAAUACA	Translation
lpu-miR398b	MIR398	c48297_g1_i1	sp|Q9CAG3|LOX6_ARATH Lipoxygenase 6, choloroplastic OS=Arabidopsis thaliana GN=LOX6 PE=1 SV=1	3	1	21	1186	1206	UGUGUUCUCAGGUCGCCCCUG	UAGGGGUGAUUUUGGAACACA	Translation
lpu-miR398b	MIR398	c69901_g1_i1	sp|Q54Z26|GLYC1_DICDI Serine hydroxymethyltransferase 1 OS=Dictyostelium discoideum GN=shmt1 PE=1 SV=1	3	1	20	304	323	UGUGUUCUCAGGUCGCCCCU	AGGGGCAGCCUGAGAAUGCG	Cleavage
lpu-miR398b	MIR398	c44332_g1_i1	sp|O59413|PFPI_PYRHO Intracellular protease 1 OS=Pyrococcus horikoshii (strain ATCC 700860 / DSM 12428 / JCM 9974 / NBRC 100139 / OT-3) GN=pfpI PE=1 SV=1	3	1	20	28	48	UGUGUUCUCAG-GUCGCCCCU	GGGGGCGAGACUGAGAACACA	Cleavage
lpu-miR398c	MIR398	c48297_g1_i1	sp|Q9CAG3|LOX6_ARATH Lipoxygenase 6, choloroplastic OS=Arabidopsis thaliana GN=LOX6 PE=1 SV=1	2.5	1	20	1187	1206	UGUGUUCUCAGGUCACCCCU	AGGGGUGAUUUUGGAACACA	Translation
lpu-miR398c	MIR398	c49187_g2_i2	sp|Q9LMX4|PPA1_ARATH Probable inactive purple acid phosphatase 1 OS=Arabidopsis thaliana GN=PAP1 PE=2 SV=1	3	1	20	517	536	UGUGUUCUCAGGUCACCCCU	AUGGGUGACUUUAGAAUACA	Translation
lpu-miR398d	MIR398	c48297_g1_i1	sp|Q9CAG3|LOX6_ARATH Lipoxygenase 6, choloroplastic OS=Arabidopsis thaliana GN=LOX6 PE=1 SV=1	2.5	1	21	1186	1206	UGUGUUCUCAGGUCACCCCUA	UAGGGGUGAUUUUGGAACACA	Translation
lpu-miR398d	MIR398	c49187_g2_i2	sp|Q9LMX4|PPA1_ARATH Probable inactive purple acid phosphatase 1 OS=Arabidopsis thaliana GN=PAP1 PE=2 SV=1	3	1	20	517	536	UGUGUUCUCAGGUCACCCCU	AUGGGUGACUUUAGAAUACA	Translation
lpu-miR398f	MIR398	c48297_g1_i1	sp|Q9CAG3|LOX6_ARATH Lipoxygenase 6, choloroplastic OS=Arabidopsis thaliana GN=LOX6 PE=1 SV=1	2.5	1	21	1187	1207	UUGUGUUCUCAGGUCACCCCU	AGGGGUGAUUUUGGAACACAA	Translation
lpu-miR398g	MIR398_2	c127923_g1_i1	sp|P54697|MYOJ_DICDI Myosin-J heavy chain OS=Dictyostelium discoideum GN=myoJ PE=4 SV=2	3	1	21	61	81	GGGGCGAUCUGUGAACACAUG	UAUGAGUUCAUAGAUCGCUUU	Cleavage
lpu-miR398g	MIR398_2	c41819_g1_i1	sp|Q9STT5|AB7A_ARATH ABC transporter A family member 7 OS=Arabidopsis thaliana GN=ABCA7 PE=1 SV=2	3	1	20	692	711	GGGGCGAUCUGUGAACACAU	AUGUGUUCAAGGAUUGCCUU	Translation
lpu-miR398g	MIR398_2	c136483_g1_i1	sp|H3K2Y6|MED12_ARATH Mediator of RNA polymerase II transcription subunit 12 OS=Arabidopsis thaliana GN=MED12 PE=1 SV=1	3	1	20	319	338	GGGGCGAUCUGUGAACACAU	AUGUGUUCACUGAUAGUCCC	Translation
lpu-miR398h	MIR398_2	c44332_g1_i1	sp|O59413|PFPI_PYRHO Intracellular protease 1 OS=Pyrococcus horikoshii (strain ATCC 700860 / DSM 12428 / JCM 9974 / NBRC 100139 / OT-3) GN=pfpI PE=1 SV=1	3	1	20	28	48	UGUGUUCUCAG-GUCGCCCCC	GGGGGCGAGACUGAGAACACA	Cleavage
lpu-miR399a	MIR399	c77468_g1_i1	sp|Q9FR53|TOR_ARATH Serine/threonine-protein kinase TOR OS=Arabidopsis thaliana GN=TOR PE=1 SV=1	3	1	21	39	59	UGCCAAAGGAGAGUUACCCUG	CAGGGUUGCUAUUCUUUGGCA	Translation
lpu-miR399a	MIR399	c46907_g2_i1	sp|Q8VY10|UBC24_ARATH Probable ubiquitin-conjugating enzyme E2 24 OS=Arabidopsis thaliana GN=UBC24 PE=2 SV=1	3	1	21	43	63	UGCCAAAGGAGAGUUACCCUG	CUGGGCAAAUCUCCUUUGGCA	Cleavage
lpu-miR399b	MIR399	c46907_g2_i1	sp|Q8VY10|UBC24_ARATH Probable ubiquitin-conjugating enzyme E2 24 OS=Arabidopsis thaliana GN=UBC24 PE=2 SV=1	2	1	21	43	63	UGCCAAAGGAGAAUUGCCCUG	CUGGGCAAAUCUCCUUUGGCA	Cleavage
lpu-miR399c	MIR399	c46907_g2_i1	sp|Q8VY10|UBC24_ARATH Probable ubiquitin-conjugating enzyme E2 24 OS=Arabidopsis thaliana GN=UBC24 PE=2 SV=1	2	1	20	44	63	UGCCAAAGGAGAGUUGCCCU	UGGGCAAAUCUCCUUUGGCA	Cleavage
lpu-miR399d	MIR399	c46907_g2_i1	sp|Q8VY10|UBC24_ARATH Probable ubiquitin-conjugating enzyme E2 24 OS=Arabidopsis thaliana GN=UBC24 PE=2 SV=1	2	1	21	43	63	UGCCAAAGGAGACUUGCCCUG	CUGGGCAAAUCUCCUUUGGCA	Cleavage
lpu-miR399e	MIR399	c46907_g2_i1	sp|Q8VY10|UBC24_ARATH Probable ubiquitin-conjugating enzyme E2 24 OS=Arabidopsis thaliana GN=UBC24 PE=2 SV=1	2	1	20	44	63	UGCCAAAGGAGAGUUGCCCU	UGGGCAAAUCUCCUUUGGCA	Cleavage
lpu-miR399f	MIR399	c50740_g1_i1	sp|Q9XIC7|SERK2_ARATH Somatic embryogenesis receptor kinase 2 OS=Arabidopsis thaliana GN=SERK2 PE=1 SV=1	3	1	21	550	570	UGCAAAAGGAGAGUUGCCCUU	AAGGGUGGUUCUUCUUUUGUA	Cleavage
lpu-miR399g	MIR399	c26031_g1_i1	sp|Q6EUK7|PUB04_ORYSJ U-box domain-containing protein 4 OS=Oryza sativa subsp. japonica GN=PUB4 PE=2 SV=1	3	1	21	2118	2138	CGCCAAAGGAGAGUUGCCCUG	CGGGGCGGCUCUGCUUUGGUG	Translation
lpu-miR399g	MIR399	c46907_g2_i1	sp|Q8VY10|UBC24_ARATH Probable ubiquitin-conjugating enzyme E2 24 OS=Arabidopsis thaliana GN=UBC24 PE=2 SV=1	3	1	21	43	63	CGCCAAAGGAGAGUUGCCCUG	CUGGGCAAAUCUCCUUUGGCA	Cleavage
lpu-miR399h	MIR399	c26031_g1_i1	sp|Q6EUK7|PUB04_ORYSJ U-box domain-containing protein 4 OS=Oryza sativa subsp. japonica GN=PUB4 PE=2 SV=1	3	1	21	2118	2138	UGCCAAAGGAGAGCUGCCCUG	CGGGGCGGCUCUGCUUUGGUG	Translation
lpu-miR399h	MIR399	c77468_g1_i1	sp|Q9FR53|TOR_ARATH Serine/threonine-protein kinase TOR OS=Arabidopsis thaliana GN=TOR PE=1 SV=1	3	1	21	39	59	UGCCAAAGGAGAGCUGCCCUG	CAGGGUUGCUAUUCUUUGGCA	Translation
lpu-miR399h	MIR399	c48121_g2_i4	-	3	1	20	608	627	UGCCAAAGGAGAGCUGCCCU	UAGCCAGCUCUCCUUUGGCA	Cleavage
lpu-miR399h	MIR399	c46907_g2_i1	sp|Q8VY10|UBC24_ARATH Probable ubiquitin-conjugating enzyme E2 24 OS=Arabidopsis thaliana GN=UBC24 PE=2 SV=1	3	1	21	43	63	UGCCAAAGGAGAGCUGCCCUG	CUGGGCAAAUCUCCUUUGGCA	Cleavage
lpu-miR399i	MIR399	c46907_g2_i1	sp|Q8VY10|UBC24_ARATH Probable ubiquitin-conjugating enzyme E2 24 OS=Arabidopsis thaliana GN=UBC24 PE=2 SV=1	2	1	21	43	63	UGCCAAAGGAGAGUUGCCCUG	CUGGGCAAAUCUCCUUUGGCA	Cleavage
lpu-miR399j	MIR399	c47371_g1_i1	sp|Q6INM2|SETD6_XENLA N-lysine methyltransferase setd6 OS=Xenopus laevis GN=setd6 PE=2 SV=1	2	1	21	1603	1623	AGGGCUUCUCUCCUUUGGUUG	CGGCGAAAGGAGAGAAGCCCU	Cleavage
lpu-miR399j	MIR399	c84891_g1_i1	sp|Q9SVG4|RETOL_ARATH Reticuline oxidase-like protein OS=Arabidopsis thaliana GN=At4g20830 PE=1 SV=2	3	1	21	146	166	AGGGCUUCUCUCCUUUGGUUG	CAACCAGAGGAGGGAUGCUCU	Cleavage
lpu-miR399j	MIR399	c49238_g1_i4	-	3	1	22	792	813	AGGGCUUCUCUCCUUUGGUUGG	UCAAACAAGGGAGAGAAGUCCG	Cleavage
lpu-miR399j	MIR399	c51232_g1_i1	sp|Q6K8J4|ISPG_ORYSJ 4-hydroxy-3-methylbut-2-en-1-yl diphosphate synthase, chloroplastic OS=Oryza sativa subsp. japonica GN=ISPG PE=2 SV=1	3	1	22	1786	1807	AGGGCUUCUCUCCUUUGGUUGG	UCAACCAACGGGGAGAAGACCU	Cleavage
lpu-miR399j	MIR399	c52517_g1_i1	sp|B9G2A8|BIG_ORYSJ Auxin transport protein BIG OS=Oryza sativa subsp. japonica GN=Os09g0247700 PE=2 SV=1	2	1	20	640	659	AGGGCUUCUCUCCUUUGGUU	AAUCACAGGAGAGAAGCCUU	Cleavage
lpu-miR399j	MIR399	c46703_g2_i1	sp|Q8RXE7|AGD14_ARATH Probable ADP-ribosylation factor GTPase-activating protein AGD14 OS=Arabidopsis thaliana GN=AGD14 PE=1 SV=2	3	1	21	1042	1062	AGGGCUUCUCUCCUUUGGUUG	CAACCAAAGGGGGCAAGUUCU	Cleavage
lpu-miR399j	MIR399	c37195_g1_i1	sp|Q9S728|PDF1_ARATH Protodermal factor 1 OS=Arabidopsis thaliana GN=PDF1 PE=2 SV=1	2.5	1	20	964	983	AGGGCUUCUCUCCUUUGGUU	AAGCAAAGGAGAGCAGCCCU	Cleavage
lpu-miR399j	MIR399	c25347_g1_i1	sp|P37706|RRFC_DAUCA Ribosome-recycling factor, chloroplastic (Fragment) OS=Daucus carota GN=RRF PE=2 SV=2	3	1	20	401	420	AGGGCUUCUCUCCUUUGGUU	AAUCGAAGCAGAGAGGUCCU	Cleavage
lpu-miR399j	MIR399	c47309_g1_i4	sp|Q55BK0|UFD1_DICDI Ubiquitin fusion degradation protein 1 homolog OS=Dictyostelium discoideum GN=ufd1 PE=3 SV=1	3	1	21	806	826	AGGGCUUCUCUCCUUUGGUUG	CUACCAACGGAGUGAAGCCCU	Translation
lpu-miR399j	MIR399	c25467_g1_i1	-	3	1	22	292	313	AGGGCUUCUCUCCUUUGGUUGG	CAAACCAAAUGAGACAAGUCUU	Cleavage
lpu-miR408a	MIR408	c104231_g1_i1	-	2.5	1	21	107	127	GAAGGGAUGAAGCAGAGCAUG	CACGCUGUGCUUCAUUCCUUC	Cleavage
lpu-miR408a	MIR408	c39633_g1_i2	sp|B6EUA9|PR40A_ARATH Pre-mRNA-processing protein 40A OS=Arabidopsis thaliana GN=PRP40A PE=1 SV=1	2.5	1	21	624	644	GAAGGGAUGAAGCAGAGCAUG	CAACCUCUGUUUCAUCCCUUC	Cleavage
lpu-miR408a	MIR408	c36851_g1_i1	sp|Q9SXZ2|FT_ARATH Protein FLOWERING LOCUS T OS=Arabidopsis thaliana GN=FT PE=1 SV=2	3	1	21	390	411	GAAGGGAUG-AAGCAGAGCAUG	CAUGCUCUGCUUACAUUCCUUU	Translation
lpu-miR408a	MIR408	c38760_g1_i2	-	3	1	21	492	512	GAAGGGAUGAAGCAGAGCAUG	CUUGCACUGCUUUGUCCCUUC	Cleavage
lpu-miR408a	MIR408	c143195_g1_i1	-	3	1	20	61	80	GAAGGGAUGAAGCAGAGCAU	CUGAUCUGUUUCAUCCUUUC	Cleavage
lpu-miR408a	MIR408	c31302_g1_i3	sp|A2ZN77|SUT2_ORYSI Sucrose transport protein SUT2 OS=Oryza sativa subsp. indica GN=SUT2 PE=2 SV=2	3	1	20	824	843	GAAGGGAUGAAGCAGAGCAU	GUGAUCUGCUUCAUCACUUC	Cleavage
lpu-miR408b	MIR408	c38827_g1_i6	sp|Q9LKJ1|HIBC1_ARATH 3-hydroxyisobutyryl-CoA hydrolase 1 OS=Arabidopsis thaliana GN=CHY1 PE=1 SV=1	1.5	1	20	2849	2868	GAAGGGAAGAGGCAGAGCAU	AUGCUCUUCCUUUUCCCUUC	Cleavage
lpu-miR408b	MIR408	c40288_g1_i1	sp|Q9LUR0|CNDH2_ARATH Condensin-2 complex subunit H2 OS=Arabidopsis thaliana GN=CAPH2 PE=2 SV=1	3	1	20	304	323	GAAGGGAAGAGGCAGAGCAU	CGUCUCUGCCUCUUCCCUUC	Cleavage
lpu-miR408b	MIR408	c55108_g1_i1	-	2.5	1	21	133	153	GAAGGGAAGAGGCAGAGCAUG	CUUGCUCUUCCUCUUCUCUUC	Cleavage
lpu-miR408b	MIR408	c86834_g1_i1	-	3	1	21	1187	1207	GAAGGGAAGAGGCAGAGCAUG	CAUGUUCUUCCUCUUCUUUUU	Cleavage
lpu-miR408b	MIR408	c47648_g2_i2	sp|Q9FZ36|M3K2_ARATH Mitogen-activated protein kinase kinase kinase 2 OS=Arabidopsis thaliana GN=ANP2 PE=2 SV=1	3	1	20	2133	2152	GAAGGGAAGAGGCAGAGCAU	UGGCUUUGCUUCUUCCCUUC	Cleavage
lpu-miR408b	MIR408	c47868_g1_i1	sp|P17407|21KD_DAUCA 21 kDa protein OS=Daucus carota PE=2 SV=1	3	1	20	32	51	GAAGGGAAGAGGCAGAGCAU	CUGCUCUGCCUCUUCCUCUC	Cleavage
lpu-miR408b	MIR408	c44775_g1_i3	sp|Q8RXN4|HIBC5_ARATH 3-hydroxyisobutyryl-CoA hydrolase-like protein 2, mitochondrial OS=Arabidopsis thaliana GN=At4g31810 PE=2 SV=1	2.5	1	20	1103	1122	GAAGGGAAGAGGCAGAGCAU	AUGCUCUGCCACUCCCCUUC	Translation
lpu-miR408b	MIR408	c137660_g1_i1	sp|O49543|NFS1_ARATH Cysteine desulfurase 1, mitochondrial OS=Arabidopsis thaliana GN=NIFS PE=1 SV=1	3	1	21	229	249	GAAGGGAAGAGGCAGAGCAUG	CAUGCUCCCCUUCUUCCUUUC	Cleavage
lpu-miR408b	MIR408	c87395_g1_i1	sp|Q9FFK8|NFXL2_ARATH NF-X1-type zinc finger protein NFXL2 OS=Arabidopsis thaliana GN=NFXL2 PE=2 SV=2	3	1	21	89	109	GAAGGGAAGAGGCAGAGCAUG	UAUGCUUUCCCUUUUUCCUUU	Cleavage
lpu-miR408b	MIR408	c126872_g1_i1	-	3	1	20	85	104	GAAGGGAAGAGGCAGAGCAU	UUGCUUCGCUUCUUCCCUUC	Cleavage
lpu-miR408b	MIR408	c85251_g1_i1	sp|Q53NK6|MYBA1_ORYSJ Myb-related protein MYBAS1 OS=Oryza sativa subsp. japonica GN=MYBAS1 PE=2 SV=1	3	1	21	241	260	GAAGGGAAGAGGCAGAGCAUG	CAUGCUUUGUCU-UUCCCUUC	Translation
lpu-miR408b	MIR408	c119442_g1_i1	sp|A2C586|IF3_PROM1 Translation initiation factor IF-3 OS=Prochlorococcus marinus (strain NATL1A) GN=infC PE=3 SV=1	3	1	21	1303	1324	GAAGGGAA-GAGGCAGAGCAUG	UGUGCUUUGCCUUGUUCCCUUC	Translation
lpu-miR408c	MIR408	c43502_g2_i1	sp|Q9XHL5|HMDH3_ORYSJ 3-hydroxy-3-methylglutaryl-coenzyme A reductase 3 OS=Oryza sativa subsp. japonica GN=HMG3 PE=2 SV=2	3	1	21	373	393	GAAGGGAUGAGGCAGAGCAUG	CAUGAUCUGCCUCGUCGCUUC	Cleavage
lpu-miR408c	MIR408	c77233_g1_i1	-	3	1	21	340	360	GAAGGGAUGAGGCAGAGCAUG	CUUGCUCUGCCACAUCCCUUA	Translation
lpu-miR408c	MIR408	c90131_g1_i1	-	3	1	21	169	189	GAAGGGAUGAGGCAGAGCAUG	UAUGCGCUGCCUCAUCCAUUU	Cleavage
lpu-miR408c	MIR408	c104231_g1_i1	-	3	1	21	107	127	GAAGGGAUGAGGCAGAGCAUG	CACGCUGUGCUUCAUUCCUUC	Cleavage
lpu-miR408c	MIR408	c39633_g1_i2	sp|B6EUA9|PR40A_ARATH Pre-mRNA-processing protein 40A OS=Arabidopsis thaliana GN=PRP40A PE=1 SV=1	3	1	21	624	644	GAAGGGAUGAGGCAGAGCAUG	CAACCUCUGUUUCAUCCCUUC	Cleavage
lpu-miR408c	MIR408	c31931_g1_i1	sp|Q5JK68|CDKC2_ORYSJ Cyclin-dependent kinase C-2 OS=Oryza sativa subsp. japonica GN=CDKC-2 PE=2 SV=1	3	1	20	1010	1029	GAAGGGAUGAGGCAGAGCAU	UUGCUCUGGCUCAUUCUUUC	Cleavage
lpu-miR408c	MIR408	c38827_g1_i6	sp|Q9LKJ1|HIBC1_ARATH 3-hydroxyisobutyryl-CoA hydrolase 1 OS=Arabidopsis thaliana GN=CHY1 PE=1 SV=1	2.5	1	20	2849	2868	GAAGGGAUGAGGCAGAGCAU	AUGCUCUUCCUUUUCCCUUC	Cleavage
lpu-miR408c	MIR408	c8388_g1_i1	sp|P51137|MSK1_MEDSA Glycogen synthase kinase-3 homolog MsK-1 OS=Medicago sativa GN=MSK-1 PE=2 SV=1	3	1	20	168	187	GAAGGGAUGAGGCAGAGCAU	AUGCCUUGACUCAUCCUUUC	Cleavage
lpu-miR408d	MIR408	c23499_g1_i1	sp|O94703|RPA12_SCHPO DNA-directed RNA polymerase I subunit RPA12 OS=Schizosaccharomyces pombe (strain 972 / ATCC 24843) GN=rpa12 PE=2 SV=1	1.5	1	20	276	295	UGCACUGACUCUUCCCUGGC	GCCAGUGAAGAGUUAGUGCA	Cleavage
lpu-miR408e	MIR408	c23499_g1_i1	sp|O94703|RPA12_SCHPO DNA-directed RNA polymerase I subunit RPA12 OS=Schizosaccharomyces pombe (strain 972 / ATCC 24843) GN=rpa12 PE=2 SV=1	2.5	1	20	276	295	UGCACUGCCUCUUCCCUGGC	GCCAGUGAAGAGUUAGUGCA	Cleavage
lpu-miR408f	MIR408	c49480_g1_i3	sp|P0C5E2|Y1839_ARATH Probable serine/threonine-protein kinase At1g18390 OS=Arabidopsis thaliana GN=At1g18390 PE=1 SV=2	3	1	20	1873	1892	UGCACAGCCUCUUCCCUGGC	GCCACGGAAGAGGUUGUACA	Cleavage
lpu-miR408f	MIR408	c38729_g1_i1	sp|O24210|PANC_ORYSJ Pantoate--beta-alanine ligase OS=Oryza sativa subsp. japonica GN=PANC PE=2 SV=2	3	1	20	244	263	UGCACAGCCUCUUCCCUGGC	GCUGGAGAAGGGGCUGUGCG	Cleavage
lpu-miR408f	MIR408	c17755_g1_i1	sp|Q39162|TGA4_ARATH Transcription factor TGA4 OS=Arabidopsis thaliana GN=TGA4 PE=1 SV=2	3	1	20	580	599	UGCACAGCCUCUUCCCUGGC	GCCAGGCAGCAGGCUGUGUA	Translation
lpu-miR408g	MIR408	c23499_g1_i1	sp|O94703|RPA12_SCHPO DNA-directed RNA polymerase I subunit RPA12 OS=Schizosaccharomyces pombe (strain 972 / ATCC 24843) GN=rpa12 PE=2 SV=1	2.5	1	20	276	295	UGCACUGCCUCUUCCCUGGC	GCCAGUGAAGAGUUAGUGCA	Cleavage
lpu-miR408h	MIR408	c57996_g1_i1	-	3	1	21	91	111	UCCCAUGCACUGCCUCUUCCC	GGGAAGAGGGAGUACAUGGGC	Cleavage
lpu-miR408h	MIR408	c41602_g1_i2	sp|Q9M2Z1|BAME2_ARATH Leucine-rich repeat receptor-like serine/threonine-protein kinase BAM2 OS=Arabidopsis thaliana GN=BAM2 PE=1 SV=1	3	1	20	2484	2503	UCCCAUGCACUGCCUCUUCC	GGGGGAGGUGUUGCAUGGGA	Translation
lpu-miR408h	MIR408	c88842_g1_i1	sp|Q7Z6V5|ADAT2_HUMAN tRNA-specific adenosine deaminase 2 OS=Homo sapiens GN=ADAT2 PE=1 SV=1	2.5	1	20	316	335	UCCCAUGCACUGCCUCUUCC	GGGAGUGGCAGGGCAUGGGA	Translation
lpu-miR408h	MIR408	c47300_g1_i2	sp|Q8LMR2|DCL1_ORYSJ Endoribonuclease Dicer homolog 1 OS=Oryza sativa subsp. japonica GN=DCL1 PE=3 SV=1	3	1	20	1333	1352	UCCCAUGCACUGCCUCUUCC	GCAAGUGGCAGUUCAUGGGA	Cleavage
lpu-miR408i	MIR408	c43502_g2_i1	sp|Q9XHL5|HMDH3_ORYSJ 3-hydroxy-3-methylglutaryl-coenzyme A reductase 3 OS=Oryza sativa subsp. japonica GN=HMG3 PE=2 SV=2	2.5	1	21	373	393	GAAGGGACGAGGCAGAGCAUG	CAUGAUCUGCCUCGUCGCUUC	Cleavage
lpu-miR408i	MIR408	c38760_g1_i2	-	3	1	21	492	512	GAAGGGACGAGGCAGAGCAUG	CUUGCACUGCUUUGUCCCUUC	Cleavage
lpu-miR408i	MIR408	c38827_g1_i6	sp|Q9LKJ1|HIBC1_ARATH 3-hydroxyisobutyryl-CoA hydrolase 1 OS=Arabidopsis thaliana GN=CHY1 PE=1 SV=1	2.5	1	20	2849	2868	GAAGGGACGAGGCAGAGCAU	AUGCUCUUCCUUUUCCCUUC	Cleavage
lpu-miR414b	MIR414	c84913_g1_i1	sp|B0F9L4|GOGC6_ARATH Golgin candidate 6 OS=Arabidopsis thaliana GN=GC6 PE=1 SV=2	0	1	20	2979	2998	UCGUCAUCUUCAUCAUCAUC	GAUGAUGAUGAAGAUGACGA	Cleavage
lpu-miR414b	MIR414	c34241_g1_i1	sp|A2BIJ3|BSDC1_DANRE BSD domain-containing protein 1 OS=Danio rerio GN=bsdc1 PE=1 SV=1	0.5	1	20	1075	1094	UCGUCAUCUUCAUCAUCAUC	GAUGAUGAUGAGGAUGACGA	Cleavage
lpu-miR414b	MIR414	c49362_g2_i3	sp|Q9P775|YBEG_SCHPO Uncharacterized WD repeat-containing protein C17D11.16 OS=Schizosaccharomyces pombe (strain 972 / ATCC 24843) GN=SPBC1711.16 PE=1 SV=1	1	1	21	596	616	UCGUCAUCUUCAUCAUCAUCU	AGAUGACGAUGAAGAUGACGA	Cleavage
lpu-miR414b	MIR414	c126255_g1_i1	sp|Q9ZT63|MTP1_ARATH Metal tolerance protein 1 OS=Arabidopsis thaliana GN=MTP1 PE=1 SV=2	1	1	20	194	213	UCGUCAUCUUCAUCAUCAUC	GAUGAUGAUGAGGAUGAUGA	Cleavage
lpu-miR414b	MIR414	c45360_g1_i1	sp|Q8GY87|UBC26_ARATH Probable ubiquitin-conjugating enzyme E2 26 OS=Arabidopsis thaliana GN=UBC26 PE=2 SV=2	2	1	21	544	564	UCGUCAUCUUCAUCAUCAUCU	AGAUGAUGAUGAAGAUUAUGA	Cleavage
lpu-miR414b	MIR414	c38251_g1_i1	sp|Q9V3B6|CWC15_DROME Protein CWC15 homolog OS=Drosophila melanogaster GN=c12.1 PE=2 SV=1	1	1	20	552	571	UCGUCAUCUUCAUCAUCAUC	GAUGAUGAUGAGGAUGAUGA	Cleavage
lpu-miR414b	MIR414	c38251_g2_i1	-	1	1	20	446	465	UCGUCAUCUUCAUCAUCAUC	GAUGAUGAUGAGGAUGAUGA	Cleavage
lpu-miR414b	MIR414	c30336_g1_i1	sp|Q0VMF9|RS6_ALCBS 30S ribosomal protein S6 OS=Alcanivorax borkumensis (strain SK2 / ATCC 700651 / DSM 11573) GN=rpsF PE=3 SV=1	1.5	1	21	790	810	UCGUCAUCUUCAUCAUCAUCU	AGAUGAUGAUGAAUAUGAUGA	Cleavage
lpu-miR414b	MIR414	c12538_g1_i1	sp|Q9XGM2|MRE11_ARATH Double-strand break repair protein MRE11 OS=Arabidopsis thaliana GN=MRE11 PE=2 SV=1	1.5	1	21	796	816	UCGUCAUCUUCAUCAUCAUCU	AGAUGAUGAUGACGAUGAUGA	Translation
lpu-miR414b	MIR414	c95878_g1_i1	-	1	1	20	146	165	UCGUCAUCUUCAUCAUCAUC	GAUGAUGAUGAGGAUGAUGA	Cleavage
lpu-miR414b	MIR414	c58749_g1_i1	sp|P38798|NMD2_YEAST Nonsense-mediated mRNA decay protein 2 OS=Saccharomyces cerevisiae (strain ATCC 204508 / S288c) GN=NMD2 PE=1 SV=2	2	1	21	313	333	UCGUCAUCUUCAUCAUCAUCU	AGGUGAUGAUGAGGAUGAUGG	Cleavage
lpu-miR414b	MIR414	c41192_g5_i1	sp|Q9C8K2|AB12G_ARATH ABC transporter G family member 12 OS=Arabidopsis thaliana GN=ABCG12 PE=1 SV=1	1.5	1	20	2184	2203	UCGUCAUCUUCAUCAUCAUC	GAUGAUGAUGAAGAUGAAGA	Cleavage
lpu-miR414b	MIR414	c19855_g1_i1	-	1.5	1	20	542	561	UCGUCAUCUUCAUCAUCAUC	GGUGAUGGUGGAGAUGACGA	Cleavage
lpu-miR414b	MIR414	c35377_g2_i1	sp|O81283|TC159_ARATH Translocase of chloroplast 159, chloroplastic OS=Arabidopsis thaliana GN=TOC159 PE=1 SV=1	2	1	21	778	798	UCGUCAUCUUCAUCAUCAUCU	AGCUGAUGAUGAAGAUGAUGG	Cleavage
lpu-miR414b	MIR414	c49502_g1_i3	sp|Q9Y5B6|GCFC1_HUMAN GC-rich sequence DNA-binding factor 1 OS=Homo sapiens GN=GCFC1 PE=1 SV=2	2	1	21	969	989	UCGUCAUCUUCAUCAUCAUCU	GGAUGAUGAUGAGGAUGAGGA	Cleavage
lpu-miR414b	MIR414	c45918_g1_i1	-	2	1	21	513	533	UCGUCAUCUUCAUCAUCAUCU	AGAUGAUGGUGGUGAUGACGA	Translation
lpu-miR414b	MIR414	c49502_g1_i2	sp|Q9Y5B6|GCFC1_HUMAN GC-rich sequence DNA-binding factor 1 OS=Homo sapiens GN=GCFC1 PE=1 SV=2	2	1	21	969	989	UCGUCAUCUUCAUCAUCAUCU	GGAUGAUGAUGAGGAUGAGGA	Cleavage
lpu-miR414b	MIR414	c30236_g1_i3	-	2	1	21	1602	1622	UCGUCAUCUUCAUCAUCAUCU	AGAGGAUGAUGAAGAUGAUGG	Cleavage
lpu-miR414b	MIR414	c106_g1_i2	sp|Q4U0Y4|NPL1A_XENLA Nucleosome assembly protein 1-like 1-A OS=Xenopus laevis GN=nap1l1-a PE=1 SV=1	1.5	1	21	838	858	UCGUCAUCUUCAUCAUCAUCU	GGAUGAUGAAGAAGAUGAUGA	Cleavage
lpu-miR414b	MIR414	c3810_g1_i1	-	2	1	21	323	343	UCGUCAUCUUCAUCAUCAUCU	AGAUGAUGAUGAUGAUGAUGG	Translation
lpu-miR414b	MIR414	c115877_g1_i1	-	1.5	1	20	217	236	UCGUCAUCUUCAUCAUCAUC	GAUGAUGAUGAAGAUGAGGA	Cleavage
lpu-miR414b	MIR414	c2098_g1_i2	-	2	1	21	524	544	UCGUCAUCUUCAUCAUCAUCU	AGAUGAUGAUGGCGAUGGCGA	Translation
lpu-miR414b	MIR414	c82136_g1_i1	sp|O88379|BAZ1A_MOUSE Bromodomain adjacent to zinc finger domain protein 1A OS=Mus musculus GN=Baz1a PE=1 SV=3	1.5	1	20	201	220	UCGUCAUCUUCAUCAUCAUC	GAUGAUGAUGAAGUUGACGA	Cleavage
lpu-miR414b	MIR414	c73589_g1_i1	sp|Q55CI8|HELCL_DICDI Activating signal cointegrator 1 complex subunit 3-like OS=Dictyostelium discoideum GN=ascc3l PE=3 SV=1	1.5	1	21	634	654	UCGUCAUCUUCAUCAUCAUCU	GGAUGAAGAUGAAGAUGAUGA	Cleavage
lpu-miR414b	MIR414	c83173_g1_i1	-	1.5	1	20	65	84	UCGUCAUCUUCAUCAUCAUC	GAUGAUGAUGAAGAUGAAGA	Cleavage
lpu-miR414b	MIR414	c49510_g1_i1	sp|P34756|FAB1_YEAST 1-phosphatidylinositol 3-phosphate 5-kinase FAB1 OS=Saccharomyces cerevisiae (strain ATCC 204508 / S288c) GN=FAB1 PE=1 SV=3	1.5	1	20	859	878	UCGUCAUCUUCAUCAUCAUC	GACGAUGAUGAAGAUGAUGA	Cleavage
lpu-miR414b	MIR414	c39532_g2_i1	sp|Q8LGU6|CD27B_ARATH Cell division cycle protein 27 homolog B OS=Arabidopsis thaliana GN=CDC27B PE=1 SV=1	1.5	1	21	188	208	UCGUCAUCUUCAUCAUCAUCU	GGAUGAUGAUGAUGAUGAUGA	Translation
lpu-miR414b	MIR414	c12538_g1_i2	sp|Q54WR5|CCD94_DICDI Coiled-coil domain-containing protein 94 homolog OS=Dictyostelium discoideum GN=ccdc94 PE=3 SV=1	1.5	1	21	309	329	UCGUCAUCUUCAUCAUCAUCU	GGAUGAUGAUGACGAUGAUGA	Translation
lpu-miR414b	MIR414	c34883_g1_i2	sp|O93309|SMC3_XENLA Structural maintenance of chromosomes protein 3 OS=Xenopus laevis GN=smc3 PE=1 SV=2	1.5	1	20	3381	3400	UCGUCAUCUUCAUCAUCAUC	GCUGAUGAUGGAGAUGACGA	Cleavage
lpu-miR414b	MIR414	c145820_g1_i1	-	1.5	1	21	3	23	UCGUCAUCUUCAUCAUCAUCU	GGAUGAUGAUGAUGAUGAUGA	Translation
lpu-miR414b	MIR414	c144157_g1_i1	-	2	1	21	326	346	UCGUCAUCUUCAUCAUCAUCU	AGAUGAUGAUGAUGAUGAUGG	Translation
lpu-miR414b	MIR414	c87699_g1_i1	sp|B8BDV1|LONP2_ORYSI Lon protease homolog 2, peroxisomal OS=Oryza sativa subsp. indica GN=LON1 PE=2 SV=1	2	1	20	101	120	UCGUCAUCUUCAUCAUCAUC	GAUGAUGAUGAGGAUGAUGU	Cleavage
lpu-miR414b	MIR414	c34845_g1_i2	-	1.5	1	20	1508	1527	UCGUCAUCUUCAUCAUCAUC	GAUGAUGAUGACGAUGAUGA	Translation
lpu-miR414b	MIR414	c48698_g1_i1	sp|Q708Y0|EBF2_ARATH EIN3-binding F-box protein 2 OS=Arabidopsis thaliana GN=EBF2 PE=1 SV=1	1.5	1	20	1321	1340	UCGUCAUCUUCAUCAUCAUC	GAUGAUGAUGAUGAUGAUGA	Translation
lpu-miR414b	MIR414	c40331_g3_i1	sp|Q6YYA3|CRS1_ORYSJ Chloroplastic group IIA intron splicing facilitator CRS1, chloroplastic OS=Oryza sativa subsp. japonica GN=Os08g0360100 PE=2 SV=1	1.5	1	20	2223	2242	UCGUCAUCUUCAUCAUCAUC	GAUUAUGAUGAAGAUGAUGA	Cleavage
lpu-miR414b	MIR414	c31528_g1_i1	sp|Q9SU25|T2FA_ARATH Transcription initiation factor IIF subunit alpha OS=Arabidopsis thaliana GN=RAP74 PE=1 SV=1	2	1	21	10	30	UCGUCAUCUUCAUCAUCAUCU	GGAUGAUGAUGAGGAUGGUGG	Cleavage
lpu-miR414b	MIR414	c34845_g1_i1	-	1.5	1	20	1508	1527	UCGUCAUCUUCAUCAUCAUC	GAUGAUGAUGACGAUGAUGA	Translation
lpu-miR414b	MIR414	c23639_g1_i2	sp|Q8LC59|GAT23_ARATH GATA transcription factor 23 OS=Arabidopsis thaliana GN=GATA23 PE=2 SV=2	2	1	20	637	656	UCGUCAUCUUCAUCAUCAUC	GAUGAUGAUGAGGAUGAUGU	Cleavage
lpu-miR414b	MIR414	c148237_g1_i1	-	2	1	21	130	150	UCGUCAUCUUCAUCAUCAUCU	GGAUGAUGAUGAGGAUGAGGA	Cleavage
lpu-miR414b	MIR414	c48856_g1_i1	sp|Q8GY23|UPL1_ARATH E3 ubiquitin-protein ligase UPL1 OS=Arabidopsis thaliana GN=UPL1 PE=1 SV=3	2.5	1	21	1307	1327	UCGUCAUCUUCAUCAUCAUCU	GGAUGAUGAUGGGGAUGAAGA	Cleavage
lpu-miR414b	MIR414	c4527_g1_i2	sp|B0F9L4|GOGC6_ARATH Golgin candidate 6 OS=Arabidopsis thaliana GN=GC6 PE=1 SV=2	1.5	1	20	1683	1702	UCGUCAUCUUCAUCAUCAUC	GAUGAAGAUGAAGAUGAUGA	Cleavage
lpu-miR414b	MIR414	c47774_g1_i1	sp|Q0IQN5|RTOR1_ORYSJ Regulatory-associated protein of TOR 1 OS=Oryza sativa subsp. japonica GN=RAPTOR1 PE=2 SV=2	2.5	1	21	2320	2340	UCGUCAUCUUCAUCAUCAUCU	AGAUGGUAAUGAAGGUGAUGA	Cleavage
lpu-miR414b	MIR414	c41531_g1_i1	sp|Q1E3S4|FES1_COCIM Hsp70 nucleotide exchange factor FES1 OS=Coccidioides immitis (strain RS) GN=FES1 PE=3 SV=2	1.5	1	20	1188	1207	UCGUCAUCUUCAUCAUCAUC	GAUGAUGAUGAUGAUGAUGA	Translation
lpu-miR414b	MIR414	c69432_g1_i1	-	2	1	20	549	568	UCGUCAUCUUCAUCAUCAUC	GAUGAUGAUGAGGAGGACGA	Cleavage
lpu-miR414b	MIR414	c107004_g1_i1	sp|O60177|YG42_SCHPO Uncharacterized ATP-dependent helicase C23E6.02 OS=Schizosaccharomyces pombe (strain 972 / ATCC 24843) GN=SPBC23E6.02 PE=2 SV=1	1.5	1	20	154	173	UCGUCAUCUUCAUCAUCAUC	GAUGACGAUGAGGAUGACGA	Cleavage
lpu-miR414b	MIR414	c39432_g1_i1	sp|Q63945|SET_RAT Protein SET OS=Rattus norvegicus GN=Set PE=1 SV=2	1.5	1	20	807	826	UCGUCAUCUUCAUCAUCAUC	GAUGAAGAUGAAGAUGAUGA	Cleavage
lpu-miR414b	MIR414	c49092_g1_i1	sp|Q7TMY7|IPO8_MOUSE Importin-8 OS=Mus musculus GN=Ipo8 PE=2 SV=3	2.5	1	21	3048	3068	UCGUCAUCUUCAUCAUCAUCU	AGAUGAUGAUGACGACGACGA	Translation
lpu-miR414b	MIR414	c47774_g1_i2	sp|Q93YQ1|RTOR1_ARATH Regulatory-associated protein of TOR 1 OS=Arabidopsis thaliana GN=RAPTOR1 PE=1 SV=1	2.5	1	21	1114	1134	UCGUCAUCUUCAUCAUCAUCU	AGAUGGUAAUGAAGGUGAUGA	Cleavage
lpu-miR414b	MIR414	c48013_g4_i1	-	1.5	1	20	432	451	UCGUCAUCUUCAUCAUCAUC	GAUGAUGAUGACGAUGAUGA	Translation
lpu-miR414b	MIR414	c42896_g1_i1	sp|Q9LRZ5|PLDP1_ARATH Phospholipase D p1 OS=Arabidopsis thaliana GN=PLDP1 PE=2 SV=1	3	1	21	48	68	UCGUCAUCUUCAUCAUCAUCU	AGAUGAUGAUGAAGCAGACGA	Cleavage
lpu-miR414b	MIR414	c38251_g1_i2	sp|Q2KJD3|CWC15_BOVIN Spliceosome-associated protein CWC15 homolog OS=Bos taurus GN=CWC15 PE=2 SV=1	1.5	1	20	498	517	UCGUCAUCUUCAUCAUCAUC	GAUAGUGAUGAAGAUGACGA	Cleavage
lpu-miR414b	MIR414	c48521_g4_i2	sp|Q851L8|CESA5_ORYSJ Probable cellulose synthase A catalytic subunit 5 [UDP-forming] OS=Oryza sativa subsp. japonica GN=CESA5 PE=2 SV=1	2.5	1	21	637	657	UCGUCAUCUUCAUCAUCAUCU	AGAUGAUGAAGAAGAUGAUGU	Cleavage
lpu-miR414b	MIR414	c35733_g1_i2	sp|Q93ZT5|EDL3_ARATH EID1-like F-box protein 3 OS=Arabidopsis thaliana GN=EDL3 PE=2 SV=1	1.5	1	20	803	822	UCGUCAUCUUCAUCAUCAUC	GAUGAAGAUGAAGAUGAUGA	Cleavage
lpu-miR414b	MIR414	c42060_g1_i1	sp|Q8LNU5|NOC2L_ORYSJ Nucleolar complex protein 2 homolog OS=Oryza sativa subsp. japonica GN=Os10g0495500 PE=2 SV=1	3	1	21	2369	2389	UCGUCAUCUUCAUCAUCAUCU	AGAUGAUGAUGAAGAGGAAGA	Cleavage
lpu-miR414b	MIR414	c11964_g1_i1	sp|Q6S5G3|TOC90_ARATH Translocase of chloroplast 90, chloroplastic OS=Arabidopsis thaliana GN=TOC90 PE=1 SV=1	2.5	1	21	1927	1947	UCGUCAUCUUCAUCAUCAUCU	AGAUGGUGAUGACGAUGGUGA	Translation
lpu-miR414b	MIR414	c45585_g1_i1	sp|Q3U2U7|MET17_MOUSE Methyltransferase-like protein 17, mitochondrial OS=Mus musculus GN=Mettl17 PE=2 SV=2	2.5	1	21	1361	1381	UCGUCAUCUUCAUCAUCAUCU	AGAAGAUGAUGAAGAUGAGGA	Cleavage
lpu-miR414b	MIR414	c102790_g1_i1	-	2	1	20	417	436	UCGUCAUCUUCAUCAUCAUC	GGUGAUGGUGAAGGUGACGG	Cleavage
lpu-miR414b	MIR414	c40432_g1_i1	sp|Q9SLY8|CALR_ORYSJ Calreticulin OS=Oryza sativa subsp. japonica GN=Os07g0246200 PE=1 SV=2	2	1	21	981	1001	UCGUCAUCUUCAUCAUCAUCU	GGAUGAUGAAGAAGAUGGUGA	Cleavage
lpu-miR414b	MIR414	c49092_g1_i2	-	2.5	1	21	1163	1183	UCGUCAUCUUCAUCAUCAUCU	AGAUGAUGAUGACGACGACGA	Translation
lpu-miR414b	MIR414	c1680_g1_i1	-	1.5	1	20	505	524	UCGUCAUCUUCAUCAUCAUC	GAUGAUGAUGAUGAUGAUGA	Translation
lpu-miR414b	MIR414	c933_g1_i2	sp|Q8S7E1|CAO_ORYSJ Chlorophyllide a oxygenase, chloroplastic OS=Oryza sativa subsp. japonica GN=CAO PE=2 SV=1	2.5	1	21	1543	1563	UCGUCAUCUUCAUCAUCAUCU	AGAUGAAGAUGAAGAUGAAGA	Cleavage
lpu-miR414b	MIR414	c43313_g1_i1	sp|Q54WR5|CCD94_DICDI Coiled-coil domain-containing protein 94 homolog OS=Dictyostelium discoideum GN=ccdc94 PE=3 SV=1	2.5	1	21	909	929	UCGUCAUCUUCAUCAUCAUCU	AGAUGAUGAUGACGACGACGA	Translation
lpu-miR414b	MIR414	c41711_g1_i1	-	2	1	21	1031	1051	UCGUCAUCUUCAUCAUCAUCU	GGAUGAGGAUGAGGAUGAUGA	Cleavage
lpu-miR414b	MIR414	c23127_g1_i1	-	1.5	1	20	398	417	UCGUCAUCUUCAUCAUCAUC	GAUGAUGAUGAUGAUGAUGA	Translation
lpu-miR414b	MIR414	c59172_g1_i1	sp|Q9ZPS9|BRL2_ARATH Serine/threonine-protein kinase BRI1-like 2 OS=Arabidopsis thaliana GN=BRL2 PE=1 SV=1	2	1	20	185	204	UCGUCAUCUUCAUCAUCAUC	GGUGAUGAUGGAGAUGGUGA	Cleavage
lpu-miR414b	MIR414	c40331_g2_i1	sp|Q6YYA3|CRS1_ORYSJ Chloroplastic group IIA intron splicing facilitator CRS1, chloroplastic OS=Oryza sativa subsp. japonica GN=Os08g0360100 PE=2 SV=1	2	1	20	2490	2509	UCGUCAUCUUCAUCAUCAUC	CAGGAUGAUGAAGAUGACGA	Cleavage
lpu-miR414b	MIR414	c17048_g1_i1	sp|Q8H8N3|TYW1_ORYSJ tRNA wybutosine-synthesizing protein 1 homolog OS=Oryza sativa subsp. japonica GN=TYW1 PE=2 SV=1	2.5	1	21	850	870	UCGUCAUCUUCAUCAUCAUCU	AGAUGAUGAUGACGACGACGA	Translation
lpu-miR414b	MIR414	c75927_g1_i1	-	1.5	1	20	248	267	UCGUCAUCUUCAUCAUCAUC	GAUGAUGAUGAUGAUGAUGA	Translation
lpu-miR414b	MIR414	c71584_g1_i1	sp|Q9M353|CHX20_ARATH Cation/H(+) antiporter 20 OS=Arabidopsis thaliana GN=CHX20 PE=2 SV=1	2.5	1	21	78	98	UCGUCAUCUUCAUCAUCAUCU	GGGUGGUGAUGAAGGUGGUGA	Cleavage
lpu-miR414b	MIR414	c68717_g1_i1	sp|Q9SAR5|AKR2_ARATH Ankyrin repeat domain-containing protein 2 OS=Arabidopsis thaliana GN=AKR2 PE=1 SV=2	2.5	1	21	147	167	UCGUCAUCUUCAUCAUCAUCU	AGAGGAUGGUGGAGAUGAUGA	Cleavage
lpu-miR414b	MIR414	c99591_g1_i1	-	1.5	1	20	1	20	UCGUCAUCUUCAUCAUCAUC	GAUGAUGAUGAUGAUGAUGA	Translation
lpu-miR414b	MIR414	c35733_g1_i1	sp|Q93ZT5|EDL3_ARATH EID1-like F-box protein 3 OS=Arabidopsis thaliana GN=EDL3 PE=2 SV=1	1.5	1	20	142	161	UCGUCAUCUUCAUCAUCAUC	GAUGAAGAUGAAGAUGAUGA	Cleavage
lpu-miR414b	MIR414	c143153_g1_i1	-	2	1	21	492	512	UCGUCAUCUUCAUCAUCAUCU	GGAGGAUGGUGAAGGUGACGA	Cleavage
lpu-miR414b	MIR414	c127716_g1_i1	-	1.5	1	20	2	21	UCGUCAUCUUCAUCAUCAUC	GAUGAUGAGGAGGAUGACGA	Cleavage
lpu-miR414b	MIR414	c49186_g2_i1	sp|Q5NC05|TTF2_MOUSE Transcription termination factor 2 OS=Mus musculus GN=Ttf2 PE=1 SV=2	2	1	21	248	268	UCGUCAUCUUCAUCAUCAUCU	GGAUGAUGAUGAUGAUGGCGG	Translation
lpu-miR414b	MIR414	c121713_g1_i1	sp|P47122|NPA3_YEAST GTPase NPA3 OS=Saccharomyces cerevisiae (strain ATCC 204508 / S288c) GN=NPA3 PE=1 SV=1	2.5	1	21	358	378	UCGUCAUCUUCAUCAUCAUCU	AGGGGAUGAUGAGGAUGACGG	Cleavage
lpu-miR414b	MIR414	c112772_g1_i1	sp|Q8LDQ4|TAP46_ARATH PP2A regulatory subunit TAP46 OS=Arabidopsis thaliana GN=TAP46 PE=1 SV=2	2	1	21	458	478	UCGUCAUCUUCAUCAUCAUCU	AGACGAAGAUGAAGAUGACGA	Cleavage
lpu-miR414b	MIR414	c11964_g1_i2	-	2.5	1	21	190	210	UCGUCAUCUUCAUCAUCAUCU	AGAUGGUGAUGACGAUGGUGA	Translation
lpu-miR414b	MIR414	c26896_g1_i1	sp|B0G126|FYV1_DICDI 1-phosphatidylinositol 3-phosphate 5-kinase OS=Dictyostelium discoideum GN=pip5k3 PE=3 SV=1	2.5	1	20	539	558	UCGUCAUCUUCAUCAUCAUC	AGUGAUGAUGAGGAUGAUGA	Cleavage
lpu-miR414b	MIR414	c26896_g1_i2	sp|B0G126|FYV1_DICDI 1-phosphatidylinositol 3-phosphate 5-kinase OS=Dictyostelium discoideum GN=pip5k3 PE=3 SV=1	2.5	1	20	333	352	UCGUCAUCUUCAUCAUCAUC	AGUGAUGAUGAGGAUGAUGA	Cleavage
lpu-miR414b	MIR414	c30542_g2_i1	-	2	1	21	138	158	UCGUCAUCUUCAUCAUCAUCU	GGGUGAUGAUGAUGAUGAUGA	Translation
lpu-miR414b	MIR414	c143903_g1_i1	sp|P93508|CALR_RICCO Calreticulin OS=Ricinus communis PE=2 SV=1	2	1	21	147	167	UCGUCAUCUUCAUCAUCAUCU	GGAUGAUGAAGAAGAUGGUGA	Cleavage
lpu-miR414b	MIR414	c105_g1_i1	sp|Q55CX9|IPO7_DICDI Probable importin-7 homolog OS=Dictyostelium discoideum GN=DDB_G0269860 PE=3 SV=1	2.5	1	20	1241	1260	UCGUCAUCUUCAUCAUCAUC	GAUGGUGAUGAAGAAGAUGA	Cleavage
lpu-miR414b	MIR414	c41714_g1_i2	sp|Q6YSF3|AN321_ORYSJ Acidic leucine-rich nuclear phosphoprotein 32-related protein 1 OS=Oryza sativa subsp. japonica GN=Os07g0607800 PE=2 SV=1	2	1	20	895	914	UCGUCAUCUUCAUCAUCAUC	GAUGCUGAUGAGGAUGAUGA	Cleavage
lpu-miR414b	MIR414	c32706_g1_i1	sp|Q6PDU1|SRSF2_RAT Serine/arginine-rich splicing factor 2 OS=Rattus norvegicus GN=Srsf2 PE=1 SV=3	2	1	20	1438	1457	UCGUCAUCUUCAUCAUCAUC	GAUGAUGGUGAUGAUGAUGA	Translation
lpu-miR414b	MIR414	c26260_g1_i2	sp|Q6PDU1|SRSF2_RAT Serine/arginine-rich splicing factor 2 OS=Rattus norvegicus GN=Srsf2 PE=1 SV=3	2	1	20	1162	1181	UCGUCAUCUUCAUCAUCAUC	GAUGAUGGUGAUGGUGACGA	Translation
lpu-miR414b	MIR414	c69228_g1_i1	sp|P48724|IF5_PHAVU Eukaryotic translation initiation factor 5 OS=Phaseolus vulgaris GN=EIF5 PE=2 SV=1	3	1	21	291	311	UCGUCAUCUUCAUCAUCAUCU	AGAUGAUGGUGAUGAUGAUGU	Translation
lpu-miR414b	MIR414	c41469_g1_i1	sp|Q8W487|YB95_ARATH Uncharacterized protein At2g39795, mitochondrial OS=Arabidopsis thaliana GN=At2g39795 PE=1 SV=1	2.5	1	21	521	541	UCGUCAUCUUCAUCAUCAUCU	GGAGGAUGAUGAAGAUGAUGU	Cleavage
lpu-miR414b	MIR414	c41647_g1_i1	sp|O49743|GATA4_ARATH GATA transcription factor 4 OS=Arabidopsis thaliana GN=GATA4 PE=2 SV=1	3	1	21	787	807	UCGUCAUCUUCAUCAUCAUCU	AGAUGAGGAUGAGGAUGAUGU	Cleavage
lpu-miR414b	MIR414	c38251_g3_i1	sp|Q6UNT2|RL5_CUCSA 60S ribosomal protein L5 OS=Cucumis sativus GN=RPL5 PE=2 SV=1	2	1	20	800	819	UCGUCAUCUUCAUCAUCAUC	GAUGGCGAUGAAGAUGAUGA	Cleavage
lpu-miR414b	MIR414	c141139_g1_i1	-	2.5	1	20	597	616	UCGUCAUCUUCAUCAUCAUC	GAUGAUGGUGAGGAUGGUGG	Cleavage
lpu-miR414b	MIR414	c8133_g1_i1	-	2	1	20	405	424	UCGUCAUCUUCAUCAUCAUC	GGUGAUGGUGACGAUGACGA	Translation
lpu-miR414b	MIR414	c30337_g1_i1	-	2	1	20	517	536	UCGUCAUCUUCAUCAUCAUC	GAUGGUGGAGAAGAUGACGA	Cleavage
lpu-miR414b	MIR414	c41647_g1_i2	sp|O49743|GATA4_ARATH GATA transcription factor 4 OS=Arabidopsis thaliana GN=GATA4 PE=2 SV=1	3	1	21	634	654	UCGUCAUCUUCAUCAUCAUCU	AGAUGAGGAUGAGGAUGAUGU	Cleavage
lpu-miR414b	MIR414	c5343_g1_i2	sp|Q8S528|AL2B7_ARATH Aldehyde dehydrogenase family 2 member B7, mitochondrial OS=Arabidopsis thaliana GN=ALDH2B7 PE=2 SV=2	2.5	1	21	1924	1944	UCGUCAUCUUCAUCAUCAUCU	AGAUUAUGAUGAUGAUGAUGA	Translation
lpu-miR414b	MIR414	c32390_g1_i2	sp|Q8L706|SYT5_ARATH Synaptotagmin-5 OS=Arabidopsis thaliana GN=SYT5 PE=2 SV=1	3	1	21	319	339	UCGUCAUCUUCAUCAUCAUCU	GGAUGGUGAUGGGGAUGGUGG	Cleavage
lpu-miR414b	MIR414	c86079_g1_i1	sp|P13240|DR206_PEA Disease resistance response protein 206 OS=Pisum sativum GN=PI206 PE=2 SV=2	2	1	20	534	553	UCGUCAUCUUCAUCAUCAUC	GAUGACGAUGAGGAUGAUGA	Cleavage
lpu-miR414b	MIR414	c49461_g1_i1	sp|P0C5E2|Y1839_ARATH Probable serine/threonine-protein kinase At1g18390 OS=Arabidopsis thaliana GN=At1g18390 PE=1 SV=2	3	1	21	1286	1306	UCGUCAUCUUCAUCAUCAUCU	AGGAGGUGGUGAGGAUGACGA	Cleavage
lpu-miR414b	MIR414	c17150_g1_i1	-	2.5	1	21	5	25	UCGUCAUCUUCAUCAUCAUCU	GGAUGAUGAUGAUGAUGAUGU	Translation
lpu-miR414b	MIR414	c49071_g2_i1	sp|B2RY56|RBM25_MOUSE RNA-binding protein 25 OS=Mus musculus GN=Rbm25 PE=1 SV=1	3	1	21	925	945	UCGUCAUCUUCAUCAUCAUCU	AGAAGAUGAUGAAGGUGUCGA	Cleavage
lpu-miR414b	MIR414	c146493_g1_i1	-	2.5	1	20	82	101	UCGUCAUCUUCAUCAUCAUC	GGUGGUGAUGGAGAUGGUGA	Cleavage
lpu-miR414b	MIR414	c53204_g1_i1	sp|Q9SDA8|FBL10_ARATH F-box/LRR-repeat protein 10 OS=Arabidopsis thaliana GN=FBL10 PE=2 SV=1	2	1	20	344	363	UCGUCAUCUUCAUCAUCAUC	GAUGAUGAUGAUGAUGAUGG	Translation
lpu-miR414b	MIR414	c26603_g1_i1	sp|O81832|Y4729_ARATH G-type lectin S-receptor-like serine/threonine-protein kinase At4g27290 OS=Arabidopsis thaliana GN=At4g27290 PE=2 SV=4	2.5	1	20	407	426	UCGUCAUCUUCAUCAUCAUC	GAUGGUGGUGAAGAUGAAGA	Cleavage
lpu-miR414b	MIR414	c44283_g2_i2	-	3	1	21	1197	1217	UCGUCAUCUUCAUCAUCAUCU	AGAUGGUGAUGGCGGUGACGG	Translation
lpu-miR414b	MIR414	c4199_g1_i1	sp|Q67W65|TAF1_ORYSJ Transcription initiation factor TFIID subunit 1 OS=Oryza sativa subsp. japonica GN=TAF1 PE=2 SV=1	2.5	1	20	155	174	UCGUCAUCUUCAUCAUCAUC	GAUGAUGAUGAGGAUUAUGA	Cleavage
lpu-miR414b	MIR414	c44397_g1_i1	sp|P0CH30|RING1_GOSHI E3 ubiquitin-protein ligase RING1 OS=Gossypium hirsutum GN=RING1 PE=2 SV=1	3	1	21	490	510	UCGUCAUCUUCAUCAUCAUCU	AGAUGAGGAUGAGGAUGAGGA	Cleavage
lpu-miR414b	MIR414	c40296_g1_i1	-	2.5	1	21	1193	1213	UCGUCAUCUUCAUCAUCAUCU	GGAUGGUGGCGAAGAUGAUGA	Cleavage
lpu-miR414b	MIR414	c44283_g1_i1	-	3	1	21	1056	1076	UCGUCAUCUUCAUCAUCAUCU	AGAUGGUGAUGGCGGUGACGG	Translation
lpu-miR414b	MIR414	c7153_g1_i1	sp|Q99590|SCAFB_HUMAN Protein SCAF11 OS=Homo sapiens GN=SCAF11 PE=1 SV=2	2.5	1	21	761	781	UCGUCAUCUUCAUCAUCAUCU	AGAUGAUGAGGACGAUGAUGA	Translation
lpu-miR414b	MIR414	c30731_g1_i1	sp|Q54G80|TF2AA_DICDI Transcription initiation factor IIA subunit 1 OS=Dictyostelium discoideum GN=gtf2a1 PE=3 SV=1	2.5	1	21	1011	1031	UCGUCAUCUUCAUCAUCAUCU	AGAUGACGAUGAUGAUGAUGA	Translation
lpu-miR414b	MIR414	c28544_g1_i1	-	3	1	21	797	817	UCGUCAUCUUCAUCAUCAUCU	AGAUGAUGAUGACGAGGAUGA	Translation
lpu-miR414b	MIR414	c40104_g1_i1	sp|Q55CX9|IPO7_DICDI Probable importin-7 homolog OS=Dictyostelium discoideum GN=DDB_G0269860 PE=3 SV=1	3	1	21	367	387	UCGUCAUCUUCAUCAUCAUCU	AGUUGAUGAUGAAGCUGAUGA	Cleavage
lpu-miR414b	MIR414	c148199_g1_i1	sp|Q00737|SUDA_EMENI Chromosome segregation protein sudA OS=Emericella nidulans (strain FGSC A4 / ATCC 38163 / CBS 112.46 / NRRL 194 / M139) GN=sudA PE=2 SV=3	2	1	20	281	300	UCGUCAUCUUCAUCAUCAUC	GAUGAUGACGAGGAUGAUGA	Cleavage
lpu-miR414b	MIR414	c85492_g1_i1	sp|Q3V1V3|ESF1_MOUSE ESF1 homolog OS=Mus musculus GN=Esf1 PE=1 SV=1	2	1	20	322	341	UCGUCAUCUUCAUCAUCAUC	GGUGGUGAUGAUGAUGACGA	Translation
lpu-miR414b	MIR414	c135133_g1_i1	sp|Q9M086|DCAF1_ARATH DDB1- and CUL4-associated factor homolog 1 OS=Arabidopsis thaliana GN=DCAF1 PE=1 SV=2	2.5	1	21	610	630	UCGUCAUCUUCAUCAUCAUCU	AGAUGAUGAUGACAAUGAUGA	Translation
lpu-miR414b	MIR414	c44091_g1_i8	sp|Q9M069|E137_ARATH Glucan endo-1,3-beta-glucosidase 7 OS=Arabidopsis thaliana GN=At4g34480 PE=1 SV=2	3	1	21	211	231	UCGUCAUCUUCAUCAUCAUCU	AGAUGAUGAUGAUGGUGGUGG	Translation
lpu-miR414b	MIR414	c120030_g1_i1	sp|A9KFL5|RS6_COXBN 30S ribosomal protein S6 OS=Coxiella burnetii (strain Dugway 5J108-111) GN=rpsF PE=3 SV=1	3	1	20	570	589	UCGUCAUCUUCAUCAUCAUC	AUUGAUGAUGAAGAUGAUGG	Cleavage
lpu-miR414b	MIR414	c44091_g1_i7	sp|Q9LH76|RHM3_ARATH Probable rhamnose biosynthetic enzyme 3 OS=Arabidopsis thaliana GN=RHM3 PE=1 SV=1	3	1	21	211	231	UCGUCAUCUUCAUCAUCAUCU	AGAUGAUGAUGAUGGUGGUGG	Translation
lpu-miR414b	MIR414	c105_g1_i2	sp|Q55CX9|IPO7_DICDI Probable importin-7 homolog OS=Dictyostelium discoideum GN=DDB_G0269860 PE=3 SV=1	3	1	21	334	354	UCGUCAUCUUCAUCAUCAUCU	AGCUGAUGAUGAAGCUGAUGA	Cleavage
lpu-miR414b	MIR414	c43598_g1_i2	sp|Q8GX84|C3H1_ARATH Zinc finger CCCH domain-containing protein 1 OS=Arabidopsis thaliana GN=At1g01350 PE=2 SV=2	2.5	1	21	862	882	UCGUCAUCUUCAUCAUCAUCU	GGAUGAUGAUGAUGAUGAGGA	Translation
lpu-miR414b	MIR414	c32561_g1_i1	-	2	1	20	1	20	UCGUCAUCUUCAUCAUCAUC	GAUGGUGAUGAUGAUGAUGA	Translation
lpu-miR414b	MIR414	c19693_g1_i1	sp|P0C8Z0|Y8359_ORYSI Uncharacterized protein OsI_027940 OS=Oryza sativa subsp. indica GN=OsI_027940 PE=1 SV=2	2.5	1	21	370	390	UCGUCAUCUUCAUCAUCAUCU	AGAUGAGGAAGAAGAUGAUGA	Cleavage
lpu-miR414b	MIR414	c41892_g1_i2	sp|Q8LGG8|USPAL_ARATH Universal stress protein A-like protein OS=Arabidopsis thaliana GN=At3g01520 PE=1 SV=2	2.5	1	21	146	166	UCGUCAUCUUCAUCAUCAUCU	GGAUGAAGAUGAAGGUGAUGG	Cleavage
lpu-miR414b	MIR414	c33527_g1_i1	sp|O59797|YCO6_SCHPO Putative nucleosome assembly protein C364.06 OS=Schizosaccharomyces pombe (strain 972 / ATCC 24843) GN=SPCC364.06 PE=1 SV=1	2.5	1	21	544	564	UCGUCAUCUUCAUCAUCAUCU	AGAUGAUGACGAUGAUGAUGA	Translation
lpu-miR414b	MIR414	c24454_g1_i3	sp|Q5RC80|RBM39_PONAB RNA-binding protein 39 OS=Pongo abelii GN=RBM39 PE=2 SV=1	3	1	21	811	831	UCGUCAUCUUCAUCAUCAUCU	GGAUGAUGAUGAAGGUGGAGG	Cleavage
lpu-miR414b	MIR414	c118489_g1_i1	sp|Q9SZ67|WRK19_ARATH Probable WRKY transcription factor 19 OS=Arabidopsis thaliana GN=WRKY19 PE=2 SV=1	3	1	21	60	80	UCGUCAUCUUCAUCAUCAUCU	AGAUGAUGAUGACGAUGAUCA	Translation
lpu-miR414b	MIR414	c96148_g1_i1	-	2	1	20	13	32	UCGUCAUCUUCAUCAUCAUC	GCUGAUGAUGGAGAUGAUGA	Cleavage
lpu-miR414b	MIR414	c101157_g1_i1	-	2.5	1	21	690	710	UCGUCAUCUUCAUCAUCAUCU	ACAUGAUGAUGAUGAUGAUGA	Translation
lpu-miR414b	MIR414	c40772_g1_i1	sp|Q2U955|NACA_ASPOR Nascent polypeptide-associated complex subunit alpha OS=Aspergillus oryzae (strain ATCC 42149 / RIB 40) GN=egd2 PE=3 SV=1	3	1	21	469	489	UCGUCAUCUUCAUCAUCAUCU	AGGUGAUGAAGAAGAAGACGA	Cleavage
lpu-miR414b	MIR414	c48936_g1_i3	sp|P10964|RPA1_YEAST DNA-directed RNA polymerase I subunit RPA190 OS=Saccharomyces cerevisiae (strain ATCC 204508 / S288c) GN=RPA190 PE=1 SV=2	3	1	20	4214	4233	UCGUCAUCUUCAUCAUCAUC	GAUGAUGAUGGGGGUGGUGG	Cleavage
lpu-miR414b	MIR414	c1598_g1_i1	-	2.5	1	21	115	135	UCGUCAUCUUCAUCAUCAUCU	AGACGACGAUGAAGAUGAUGA	Cleavage
lpu-miR414b	MIR414	c6635_g1_i2	sp|B9FSC8|OPR11_ORYSJ Putative 12-oxophytodienoate reductase 11 OS=Oryza sativa subsp. japonica GN=OPR11 PE=2 SV=1	3	1	21	1	21	UCGUCAUCUUCAUCAUCAUCU	AGAUGAAGAUGAGGAUGAGGA	Cleavage
lpu-miR414b	MIR414	c105345_g1_i1	-	2.5	1	21	1	21	UCGUCAUCUUCAUCAUCAUCU	GGAUGAUGAUGACGACGACGA	Translation
lpu-miR414b	MIR414	c2576_g1_i1	sp|Q9LK27|GTE8_ARATH Transcription factor GTE8 OS=Arabidopsis thaliana GN=GTE8 PE=2 SV=2	3	1	21	516	536	UCGUCAUCUUCAUCAUCAUCU	AAAUGAUGAUGAAGAGGAUGA	Cleavage
lpu-miR414b	MIR414	c71892_g1_i1	sp|Q40680|EF1D1_ORYSJ Elongation factor 1-delta 1 OS=Oryza sativa subsp. japonica GN=Os07g0614500 PE=2 SV=3	2.5	1	21	434	454	UCGUCAUCUUCAUCAUCAUCU	AGCUGAUGAUGACGAUGAUGA	Translation
lpu-miR414b	MIR414	c27_g1_i1	-	3	1	21	88	108	UCGUCAUCUUCAUCAUCAUCU	AGGUGAAGGUGAAGAUGGUGA	Cleavage
lpu-miR414b	MIR414	c66816_g1_i1	sp|C0LGD7|Y1684_ARATH Probable LRR receptor-like serine/threonine-protein kinase At1g06840 OS=Arabidopsis thaliana GN=At1g06840 PE=1 SV=2	2.5	1	21	182	202	UCGUCAUCUUCAUCAUCAUCU	AGAUGAUGAAGACGAUGACGG	Translation
lpu-miR414b	MIR414	c39194_g1_i1	sp|Q0JD42|PDI52_ORYSJ Protein disulfide isomerase-like 5-2 OS=Oryza sativa subsp. japonica GN=PDIL5-2 PE=2 SV=2	3	1	20	844	863	UCGUCAUCUUCAUCAUCAUC	AAUGAUGAUGAAGAUCACGG	Cleavage
lpu-miR414b	MIR414	c49048_g2_i1	sp|Q7TNV0|DEK_MOUSE Protein DEK OS=Mus musculus GN=Dek PE=1 SV=1	2.5	1	20	2835	2854	UCGUCAUCUUCAUCAUCAUC	GAAGAUGAUGAAGAUGAAGA	Cleavage
lpu-miR414b	MIR414	c42859_g2_i1	sp|Q6WWW4|UPL3_ARATH E3 ubiquitin-protein ligase UPL3 OS=Arabidopsis thaliana GN=UPL3 PE=1 SV=1	2.5	1	20	3226	3245	UCGUCAUCUUCAUCAUCAUC	GAUGAUGAUGAUGAAGACGA	Translation
lpu-miR414b	MIR414	c5314_g1_i1	sp|P90727|U2AF2_CAEBR Splicing factor U2AF 65 kDa subunit OS=Caenorhabditis briggsae GN=uaf-1 PE=3 SV=2	3	1	21	124	144	UCGUCAUCUUCAUCAUCAUCU	AGAUGAUGAUGAAUAUGCUGA	Cleavage
lpu-miR414b	MIR414	c19091_g1_i1	sp|Q03363|DNJH1_ALLPO DnaJ protein homolog 1 (Fragment) OS=Allium porrum GN=DNAJ1 PE=2 SV=1	2.5	1	21	90	110	UCGUCAUCUUCAUCAUCAUCU	AUAUGAUGAUGAUGAUGAUGA	Translation
lpu-miR414b	MIR414	c61636_g1_i1	-	2.5	1	21	332	352	UCGUCAUCUUCAUCAUCAUCU	AGAAGACGAUGAAGAUGAUGA	Cleavage
lpu-miR414b	MIR414	c33374_g1_i2	sp|Q39033|PLCD2_ARATH Phosphoinositide phospholipase C 2 OS=Arabidopsis thaliana GN=PLC2 PE=1 SV=1	2	1	20	1975	1994	UCGUCAUCUUCAUCAUCAUC	GAUGAAGACGAAGAUGACGA	Cleavage
lpu-miR414b	MIR414	c123172_g1_i1	sp|Q5J907|TCTP_ELAGV Translationally-controlled tumor protein homolog OS=Elaeis guineensis var. tenera GN=TCTP PE=2 SV=1	3	1	21	3	23	UCGUCAUCUUCAUCAUCAUCU	GGGUGGUGAUGAAGACGAUGA	Cleavage
lpu-miR414b	MIR414	c115826_g1_i1	-	2.5	1	21	104	124	UCGUCAUCUUCAUCAUCAUCU	AAAUGAUGAUGAUGAUGAUGA	Translation
lpu-miR414b	MIR414	c47140_g1_i1	sp|Q9LX66|HERK_ARATH Receptor-like protein kinase HERK 1 OS=Arabidopsis thaliana GN=HERK1 PE=1 SV=1	2.5	1	20	2484	2503	UCGUCAUCUUCAUCAUCAUC	GAUGAUGAUGAUGAAGACGA	Translation
lpu-miR414b	MIR414	c49847_g1_i1	sp|Q9LUJ5|EBP2_ARATH Probable rRNA-processing protein EBP2 homolog OS=Arabidopsis thaliana GN=At3g22660 PE=2 SV=1	2.5	1	20	1	20	UCGUCAUCUUCAUCAUCAUC	GAUGAUGAUGAUGAUGAUGU	Translation
lpu-miR414b	MIR414	c26232_g1_i2	sp|Q9ZTP4|ZDS_MAIZE Zeta-carotene desaturase, chloroplastic/chromoplastic OS=Zea mays GN=ZDS1 PE=2 SV=1	2.5	1	20	773	792	UCGUCAUCUUCAUCAUCAUC	GAUGAUGAUGAUGAUGAUGU	Translation
lpu-miR414b	MIR414	c80687_g1_i1	-	3	1	21	88	108	UCGUCAUCUUCAUCAUCAUCU	AGAUGAUGAAGAGGAUGAGGA	Cleavage
lpu-miR414b	MIR414	c39113_g1_i1	-	2.5	1	20	1640	1659	UCGUCAUCUUCAUCAUCAUC	GAUGGUGGUGAUGAUGAUGA	Translation
lpu-miR414b	MIR414	c37914_g1_i1	sp|Q8W486|Y1491_ARATH Uncharacterized protein At1g04910 OS=Arabidopsis thaliana GN=At1g04910 PE=1 SV=1	2.5	1	20	1836	1855	UCGUCAUCUUCAUCAUCAUC	GAUGAUGAUGACGACGACGA	Translation
lpu-miR414b	MIR414	c108734_g1_i1	sp|O60062|MET2_SCHPO Homoserine O-acetyltransferase OS=Schizosaccharomyces pombe (strain 972 / ATCC 24843) GN=met6 PE=2 SV=1	3	1	21	222	242	UCGUCAUCUUCAUCAUCAUCU	AGAUGAUGAUGAUGAUGAAGG	Translation
lpu-miR414b	MIR414	c49048_g2_i3	sp|Q69Q02|DPE2_ORYSJ 4-alpha-glucanotransferase DPE2 OS=Oryza sativa subsp. japonica GN=DPE2 PE=2 SV=1	2.5	1	20	1192	1211	UCGUCAUCUUCAUCAUCAUC	GAAGAUGAUGAAGAUGAAGA	Cleavage
lpu-miR414b	MIR414	c42714_g1_i2	-	2.5	1	20	1260	1279	UCGUCAUCUUCAUCAUCAUC	GAGGAUGAUGAGGAUGAUGG	Cleavage
lpu-miR414b	MIR414	c34366_g1_i2	sp|Q01K11|GATP1_ORYSI Gamma-aminobutyrate transaminase 1, mitochondrial OS=Oryza sativa subsp. indica GN=OsI_17385 PE=3 SV=1	2.5	1	20	1696	1715	UCGUCAUCUUCAUCAUCAUC	GAUGAUGAUGAUGGUGAUGG	Translation
lpu-miR414b	MIR414	c40814_g1_i1	sp|Q9LT24|Y3985_ARATH BTB/POZ domain-containing protein At3g19850 OS=Arabidopsis thaliana GN=At3g19850 PE=2 SV=1	2.5	1	20	1369	1388	UCGUCAUCUUCAUCAUCAUC	GAUGAGGAUGAAGAUGAGGA	Cleavage
lpu-miR414b	MIR414	c35995_g1_i1	-	3	1	20	218	237	UCGUCAUCUUCAUCAUCAUC	GAUGGUGAUGGAGGUGGCGU	Cleavage
lpu-miR414b	MIR414	c122356_g1_i1	-	2.5	1	20	280	299	UCGUCAUCUUCAUCAUCAUC	GAUGAUGGUGAUGAUGACGC	Translation
lpu-miR414b	MIR414	c48522_g2_i1	sp|P35559|IDE_RAT Insulin-degrading enzyme OS=Rattus norvegicus GN=Ide PE=1 SV=1	3	1	21	337	357	UCGUCAUCUUCAUCAUCAUCU	GGAUGAUGAUGUGGAUGAGGA	Translation
lpu-miR414b	MIR414	c94333_g1_i1	-	2.5	1	20	201	220	UCGUCAUCUUCAUCAUCAUC	GAUGAUGAUGAUGAUGAUGC	Translation
lpu-miR414b	MIR414	c108177_g1_i1	sp|Q4FZV2|SFT2B_RAT Vesicle transport protein SFT2B OS=Rattus norvegicus GN=Sft2d2 PE=2 SV=1	2.5	1	20	19	38	UCGUCAUCUUCAUCAUCAUC	GAUGAUGACGAAGAUGAUGC	Cleavage
lpu-miR414b	MIR414	c35545_g1_i1	sp|Q8VWG3|TT1_ARATH Protein TRANSPARENT TESTA 1 OS=Arabidopsis thaliana GN=TT1 PE=2 SV=1	3	1	20	262	281	UCGUCAUCUUCAUCAUCAUC	GGUGGUGAUGAGGACGACGA	Cleavage
lpu-miR414b	MIR414	c49265_g1_i3	sp|F4IME2|MSL8_ARATH Mechanosensitive ion channel protein 8 OS=Arabidopsis thaliana GN=MSL8 PE=2 SV=2	3	1	21	609	629	UCGUCAUCUUCAUCAUCAUCU	GGAAGAUGAUGAAGACGAUGA	Cleavage
lpu-miR414a	MIR414	c97427_g1_i1	-	2	1	24	135	158	AUCCUCAUCAUCCUCGUCCUCAUC	GAUGGGGAUGAGGAUGAUGAGGAG	Cleavage
lpu-miR414a	MIR414	c38251_g1_i1	sp|Q9V3B6|CWC15_DROME Protein CWC15 homolog OS=Drosophila melanogaster GN=c12.1 PE=2 SV=1	1.5	1	24	543	566	AUCCUCAUCAUCCUCGUCCUCAUC	GGUGAGGAUGAUGAUGAUGAGGAU	Cleavage
lpu-miR414a	MIR414	c38251_g2_i1	-	1.5	1	24	437	460	AUCCUCAUCAUCCUCGUCCUCAUC	GGUGAGGAUGAUGAUGAUGAGGAU	Cleavage
lpu-miR414a	MIR414	c41711_g1_i1	-	3	1	24	1032	1055	AUCCUCAUCAUCCUCGUCCUCAUC	GAUGAGGAUGAGGAUGAUGAUGAC	Cleavage
lpu-miR414a	MIR414	c40296_g1_i1	-	2.5	1	24	1209	1232	AUCCUCAUCAUCCUCGUCCUCAUC	GAUGAAGGCGAGGAUGAUGAGGAA	Cleavage
lpu-miR414a	MIR414	c48522_g1_i1	sp|Q9JHR7|IDE_MOUSE Insulin-degrading enzyme OS=Mus musculus GN=Ide PE=1 SV=1	2.5	1	24	106	129	AUCCUCAUCAUCCUCGUCCUCAUC	GAUGAGGAUGACGAUGAUGAGGAG	Cleavage
lpu-miR414a	MIR414	c34335_g1_i1	sp|Q53M52|TBA2_ORYSJ Tubulin alpha-2 chain OS=Oryza sativa subsp. japonica GN=TUBA PE=2 SV=1	2.5	1	24	317	340	AUCCUCAUCAUCCUCGUCCUCAUC	GAUGGUGACGAGGGUGAUGAGGGU	Cleavage
lpu-miR414a	MIR414	c148199_g1_i1	sp|Q00737|SUDA_EMENI Chromosome segregation protein sudA OS=Emericella nidulans (strain FGSC A4 / ATCC 38163 / CBS 112.46 / NRRL 194 / M139) GN=sudA PE=2 SV=3	2.5	1	24	281	304	AUCCUCAUCAUCCUCGUCCUCAUC	GAUGAUGACGAGGAUGAUGAAGAU	Cleavage
lpu-miR414a	MIR414	c99273_g1_i1	sp|P49911|AN32A_RAT Acidic leucine-rich nuclear phosphoprotein 32 family member A OS=Rattus norvegicus GN=Anp32a PE=2 SV=1	2	1	24	199	222	AUCCUCAUCAUCCUCGUCCUCAUC	GAUGACGACGAGGAAGAUGAGGAU	Translation
lpu-miR414a	MIR414	c31929_g1_i2	sp|Q7TNV0|DEK_MOUSE Protein DEK OS=Mus musculus GN=Dek PE=1 SV=1	3	1	24	961	984	AUCCUCAUCAUCCUCGUCCUCAUC	GAUGAAGAUGAGGAUGAUGCGGAU	Cleavage
lpu-miR414a	MIR414	c49362_g2_i3	sp|Q9P775|YBEG_SCHPO Uncharacterized WD repeat-containing protein C17D11.16 OS=Schizosaccharomyces pombe (strain 972 / ATCC 24843) GN=SPBC1711.16 PE=1 SV=1	2.5	1	24	603	626	AUCCUCAUCAUCCUCGUCCUCAUC	GAUGAAGAUGACGAUGAUGAGGAU	Cleavage
lpu-miR414a	MIR414	c24381_g1_i2	sp|Q6YSF3|AN321_ORYSJ Acidic leucine-rich nuclear phosphoprotein 32-related protein 1 OS=Oryza sativa subsp. japonica GN=Os07g0607800 PE=2 SV=1	1.5	1	24	639	662	AUCCUCAUCAUCCUCGUCCUCAUC	GAGGAGGAUGUGGAUGAUGAGGAU	Cleavage
lpu-miR414a	MIR414	c24381_g1_i1	sp|Q6YSF3|AN321_ORYSJ Acidic leucine-rich nuclear phosphoprotein 32-related protein 1 OS=Oryza sativa subsp. japonica GN=Os07g0607800 PE=2 SV=1	1.5	1	24	639	662	AUCCUCAUCAUCCUCGUCCUCAUC	GAGGAGGAUGUGGAUGAUGAGGAU	Cleavage
lpu-miR414a	MIR414	c20627_g1_i1	sp|O00566|MPP10_HUMAN U3 small nucleolar ribonucleoprotein protein MPP10 OS=Homo sapiens GN=MPHOSPH10 PE=1 SV=2	2.5	1	24	17	40	AUCCUCAUCAUCCUCGUCCUCAUC	GAUGAGGAUGAGGACAAUGAGGAU	Translation
lpu-miR414a	MIR414	c34944_g2_i3	sp|Q9LH39|PHSD_ARATH Probable polyamine transporter At3g19553 OS=Arabidopsis thaliana GN=At3g19553 PE=3 SV=1	3	1	24	140	163	AUCCUCAUCAUCCUCGUCCUCAUC	GAUGAGGAUGAUGAUGAUGAUGAU	Cleavage
lpu-miR414a	MIR414	c6635_g1_i2	sp|B9FSC8|OPR11_ORYSJ Putative 12-oxophytodienoate reductase 11 OS=Oryza sativa subsp. japonica GN=OPR11 PE=2 SV=1	3	1	24	2	25	AUCCUCAUCAUCCUCGUCCUCAUC	GAUGAAGAUGAGGAUGAGGAGGAU	Cleavage
lpu-miR414a	MIR414	c41714_g1_i2	sp|Q6YSF3|AN321_ORYSJ Acidic leucine-rich nuclear phosphoprotein 32-related protein 1 OS=Oryza sativa subsp. japonica GN=Os07g0607800 PE=2 SV=1	2	1	24	790	813	AUCCUCAUCAUCCUCGUCCUCAUC	GACGACGACGAGGAUGAUGAGGAA	Cleavage
lpu-miR414a	MIR414	c35377_g2_i1	sp|O81283|TC159_ARATH Translocase of chloroplast 159, chloroplastic OS=Arabidopsis thaliana GN=TOC159 PE=1 SV=1	2.5	1	24	1004	1027	AUCCUCAUCAUCCUCGUCCUCAUC	GAGGAGGAUGGGGAUGAUGACGAU	Cleavage
lpu-miR414a	MIR414	c40054_g1_i1	sp|B8B8C5|ALFL9_ORYSI PHD finger protein ALFIN-LIKE 9 OS=Oryza sativa subsp. indica GN=OsI_26819 PE=3 SV=1	3	1	24	861	884	AUCCUCAUCAUCCUCGUCCUCAUC	GAUGAGGAAGAGGAGGAUGAGGAA	Translation
lpu-miR414a	MIR414	c148237_g1_i1	-	3	1	24	137	160	AUCCUCAUCAUCCUCGUCCUCAUC	GAUGAGGAUGAGGAAGAUGAUGAU	Translation
lpu-miR414a	MIR414	c95878_g1_i1	-	3	1	24	146	169	AUCCUCAUCAUCCUCGUCCUCAUC	GAUGAUGAUGAGGAUGAUGAAGAU	Cleavage
lpu-miR414a	MIR414	c44271_g2_i3	sp|Q7XC35|CCP41_ORYSJ Cyclin-P4-1 OS=Oryza sativa subsp. japonica GN=CYCP4-1 PE=2 SV=1	3	1	24	564	587	AUCCUCAUCAUCCUCGUCCUCAUC	GGUGAGGACGGCGGUGAUGAGGAA	Cleavage
lpu-miR414a	MIR414	c44053_g1_i1	sp|Q91X20|ASH2L_MOUSE Set1/Ash2 histone methyltransferase complex subunit ASH2 OS=Mus musculus GN=Ash2l PE=1 SV=1	2.5	1	22	1047	1068	AUCCUCAUCAUCCUCGUCCUCA	UGGGGACGGGGGUGAUGAGGAC	Cleavage
lpu-miR414a	MIR414	c119468_g1_i1	-	1	1	24	607	630	AUCCUCAUCAUCCUCGUCCUCAUC	GAAAAGGAUGGGGAUGAUGAGGAU	Cleavage
lpu-miR414a	MIR414	c41683_g1_i2	sp|Q93VV5|PTR16_ARATH Probable peptide/nitrate transporter At1g59740 OS=Arabidopsis thaliana GN=At1g59740 PE=2 SV=1	2	1	23	622	644	AUCCUCAUCAUCCUCGUCCUCAU	AGGGGGACGAGGAUGAUGAGCAU	Cleavage
lpu-miR414a	MIR414	c31563_g1_i1	sp|Q84UQ1|RH42_ORYSJ DEAD-box ATP-dependent RNA helicase 42 OS=Oryza sativa subsp. japonica GN=Os08g0159900 PE=2 SV=1	1.5	1	21	1028	1048	AUCCUCAUCAUCCUCGUCCUC	GAUGACGAGGAUGAUGAGGGU	Cleavage
lpu-miR414a	MIR414	c39432_g1_i1	sp|Q63945|SET_RAT Protein SET OS=Rattus norvegicus GN=Set PE=1 SV=2	2.5	1	24	849	872	AUCCUCAUCAUCCUCGUCCUCAUC	GUUGAAGAUGAGGAUGAUGAGGAG	Cleavage
lpu-miR414a	MIR414	c49485_g2_i1	sp|Q9FM89|FDL38_ARATH F-box/FBD/LRR-repeat protein At5g56420 OS=Arabidopsis thaliana GN=At5g56420 PE=2 SV=1	2	1	21	1608	1628	AUCCUCAUCAUCCUCGUCCUC	GAGGGUGGGGAUGGUGAGGAU	Cleavage
lpu-miR414a	MIR414	c43248_g1_i1	sp|Q8RWC5|FLA16_ARATH Fasciclin-like arabinogalactan protein 16 OS=Arabidopsis thaliana GN=FLA16 PE=2 SV=1	3	1	24	1452	1475	AUCCUCAUCAUCCUCGUCCUCAUC	GAGGGGGGCGAGGAUGGUGAGGUU	Cleavage
lpu-miR414a	MIR414	c49485_g1_i2	sp|Q84W80|FBL42_ARATH F-box/LRR-repeat protein At3g03360 OS=Arabidopsis thaliana GN=At3g03360 PE=2 SV=2	2	1	21	708	728	AUCCUCAUCAUCCUCGUCCUC	GAGGGUGGGGAUGGUGAGGAU	Cleavage
lpu-miR414a	MIR414	c4518_g1_i1	sp|Q9FYT6|CRS1_MAIZE Chloroplastic group IIA intron splicing facilitator CRS1, chloroplastic OS=Zea mays GN=CRS1 PE=1 SV=1	3	1	21	2267	2287	AUCCUCAUCAUCCUCGUCCUC	GAGGAUGAGGAUGAUGAGGCC	Cleavage
lpu-miR414a	MIR414	c48856_g1_i1	sp|Q8GY23|UPL1_ARATH E3 ubiquitin-protein ligase UPL1 OS=Arabidopsis thaliana GN=UPL1 PE=1 SV=3	2	1	21	1428	1448	AUCCUCAUCAUCCUCGUCCUC	GAGGAAGAGGAUGAUGAGGAC	Cleavage
lpu-miR414a	MIR414	c65019_g1_i1	sp|Q39202|RLK1_ARATH G-type lectin S-receptor-like serine/threonine-protein kinase RLK1 OS=Arabidopsis thaliana GN=RLK1 PE=2 SV=2	2.5	1	24	253	276	AUCCUCAUCAUCCUCGUCCUCAUC	GAGGAGGACGAGGAGGGUGAGGAG	Translation
lpu-miR414a	MIR414	c6164_g1_i2	sp|Q6YZX6|ACOC_ORYSJ Putative aconitate hydratase, cytoplasmic OS=Oryza sativa subsp. japonica GN=Os08g0191100 PE=3 SV=1	2.5	1	24	524	547	AUCCUCAUCAUCCUCGUCCUCAUC	GAGGAGGACGGGGUUGGUGAGGGU	Translation
lpu-miR414a	MIR414	c43731_g3_i1	sp|Q3TWI9|TM63B_MOUSE Transmembrane protein 63B OS=Mus musculus GN=Tmem63b PE=1 SV=1	2.5	1	24	2088	2111	AUCCUCAUCAUCCUCGUCCUCAUC	GGCGAGGAUGAGGAUCAUGAGGAG	Translation
lpu-miR414a	MIR414	c113256_g1_i1	sp|Q9M263|GL24_ARATH Germin-like protein subfamily 2 member 4 OS=Arabidopsis thaliana GN=GLP10 PE=2 SV=1	2.5	1	24	145	168	AUCCUCAUCAUCCUCGUCCUCAUC	GAGGAGGAUGAGGAUGUUGAGGAG	Cleavage
lpu-miR414a	MIR414	c46914_g1_i1	sp|Q6AXS3|DEK_RAT Protein DEK OS=Rattus norvegicus GN=Dek PE=2 SV=1	2.5	1	23	1084	1106	AUCCUCAUCAUCCUCGUCCUCAU	GUGAGGAAGAAGAUGAUGAGGGU	Cleavage
lpu-miR414a	MIR414	c36674_g2_i1	sp|Q801Q7|P4R3B_XENLA Serine/threonine-protein phosphatase 4 regulatory subunit 3-B OS=Xenopus laevis GN=smek2-b PE=2 SV=1	2.5	1	24	2339	2362	AUCCUCAUCAUCCUCGUCCUCAUC	GAUUAUGACGACGAUGAUGAGGGU	Cleavage
lpu-miR414a	MIR414	c29093_g1_i1	-	2.5	1	24	152	175	AUCCUCAUCAUCCUCGUCCUCAUC	GAAGAGGACGAGGAUUAUGAGGCU	Translation
lpu-miR414a	MIR414	c25793_g1_i1	sp|Q8S0F0|FH1_ORYSJ Formin-like protein 1 OS=Oryza sativa subsp. japonica GN=FH1 PE=2 SV=1	2	1	23	1151	1173	AUCCUCAUCAUCCUCGUCCUCAU	AGGAGGAGGAGGAUGGUGAGGGU	Cleavage
lpu-miR414a	MIR414	c49510_g1_i1	sp|P34756|FAB1_YEAST 1-phosphatidylinositol 3-phosphate 5-kinase FAB1 OS=Saccharomyces cerevisiae (strain ATCC 204508 / S288c) GN=FAB1 PE=1 SV=3	2.5	1	22	1245	1266	AUCCUCAUCAUCCUCGUCCUCA	UGAUGAUGACGAUGAUGAGGAU	Cleavage
lpu-miR414a	MIR414	c47495_g1_i1	sp|Q9SGZ5|BXL7_ARATH Probable beta-D-xylosidase 7 OS=Arabidopsis thaliana GN=BXL7 PE=2 SV=2	3	1	24	2398	2421	AUCCUCAUCAUCCUCGUCCUCAUC	GAGGAGGAGGAGGGUGAAGAGGAU	Cleavage
lpu-miR414a	MIR414	c42891_g1_i1	sp|Q0KHU5|PCAT1_DROME 1-acylglycerophosphocholine O-acyltransferase 1 OS=Drosophila melanogaster GN=CG32699 PE=2 SV=1	3	1	24	1271	1294	AUCCUCAUCAUCCUCGUCCUCAUC	GACGAGGCCGAGGAUGAGGGGGAU	Cleavage
lpu-miR414a	MIR414	c101698_g1_i1	-	3	1	24	1319	1342	AUCCUCAUCAUCCUCGUCCUCAUC	GAAGAGGAGGAGGAUGGUGAGUAU	Cleavage
lpu-miR414a	MIR414	c42757_g1_i1	sp|Q9LPF6|PUP11_ARATH Probable purine permease 11 OS=Arabidopsis thaliana GN=PUP11 PE=1 SV=1	3	1	24	914	937	AUCCUCAUCAUCCUCGUCCUCAUC	GAAGAGGAGGGGGAUGAGGAGGAU	Cleavage
lpu-miR414a	MIR414	c45249_g1_i1	sp|Q0JC10|DCAM_ORYSJ S-adenosylmethionine decarboxylase proenzyme OS=Oryza sativa subsp. japonica GN=SAMDC PE=2 SV=1	3	1	24	1029	1052	AUCCUCAUCAUCCUCGUCCUCAUC	GAAGAGGAUGAGAAUGACGAGGAU	Cleavage
lpu-miR414a	MIR414	c48013_g4_i1	-	3	1	24	423	446	AUCCUCAUCAUCCUCGUCCUCAUC	GAGGAGGAUGAUGAUGAUGACGAU	Cleavage
lpu-miR414a	MIR414	c33246_g1_i1	-	3	1	24	711	734	AUCCUCAUCAUCCUCGUCCUCAUC	GAGGGAGACGAGGAUGAUGACGAU	Cleavage
lpu-miR414a	MIR414	c30052_g1_i1	sp|Q9SAH3|Y1887_ARATH Putative receptor-like protein kinase At1g80870 OS=Arabidopsis thaliana GN=At1g80870 PE=1 SV=1	3	1	24	692	715	AUCCUCAUCAUCCUCGUCCUCAUC	GAGGAGGACGGCGAUGAGGAGGAU	Cleavage
lpu-miR414a	MIR414	c8777_g1_i1	sp|Q9LHF1|LRX4_ARATH Leucine-rich repeat extensin-like protein 4 OS=Arabidopsis thaliana GN=LRX4 PE=1 SV=1	2.5	1	24	282	305	AUCCUCAUCAUCCUCGUCCUCAUC	GGAGAGGAAGAGGAUGGUGAGGAG	Cleavage
lpu-miR414a	MIR414	c101315_g1_i1	sp|Q9SL78|ATL12_ARATH Putative RING-H2 finger protein ATL12 OS=Arabidopsis thaliana GN=ATL12 PE=2 SV=1	3	1	23	299	321	AUCCUCAUCAUCCUCGUCCUCAU	AUGAGGAGGAGGAAGGUGAGGGU	Translation
lpu-miR414a	MIR414	c58781_g1_i1	-	2.5	1	24	91	114	AUCCUCAUCAUCCUCGUCCUCAUC	GGGGAGGGAGAGGAUGAUGAGGAG	Cleavage
lpu-miR414a	MIR414	c85154_g1_i1	-	2.5	1	24	595	618	AUCCUCAUCAUCCUCGUCCUCAUC	GAGGAGGAUGAGAACGAUGAGGAU	Translation
lpu-miR414a	MIR414	c119626_g1_i1	sp|Q7Y1V5|C78AB_ORYSJ Cytochrome P450 78A11 OS=Oryza sativa subsp. japonica GN=CYP78A11 PE=1 SV=2	3	1	24	115	138	AUCCUCAUCAUCCUCGUCCUCAUC	GAGGAGGGCGAGGAAGAUGGGGAG	Translation
lpu-miR414a	MIR414	c66513_g1_i1	-	2	1	21	510	530	AUCCUCAUCAUCCUCGUCCUC	GGCGGCGAGGAUGAUGAGGAU	Cleavage
lpu-miR414a	MIR414	c44591_g1_i1	sp|Q9LD90|CBF5_ARATH H/ACA ribonucleoprotein complex subunit 4 OS=Arabidopsis thaliana GN=CBF5 PE=1 SV=1	3	1	23	1475	1497	AUCCUCAUCAUCCUCGUCCUCAU	AUAAGGAUGGGGGUGAGGAGGAU	Cleavage
lpu-miR414a	MIR414	c125522_g1_i1	sp|O22126|FLA8_ARATH Fasciclin-like arabinogalactan protein 8 OS=Arabidopsis thaliana GN=FLA8 PE=1 SV=1	3	1	24	297	320	AUCCUCAUCAUCCUCGUCCUCAUC	GAGGAGGACGAGGAGGCUGAGGAG	Translation
lpu-miR414a	MIR414	c39103_g1_i1	sp|O74503|UAF30_SCHPO Upstream activation factor subunit spp27 OS=Schizosaccharomyces pombe (strain 972 / ATCC 24843) GN=spp27 PE=1 SV=1	3	1	24	346	369	AUCCUCAUCAUCCUCGUCCUCAUC	GAAGAGGAGGAGGAGGAUGAGGAG	Translation
lpu-miR414a	MIR414	c149188_g1_i1	sp|Q9LF46|HACL_ARATH 2-hydroxyacyl-CoA lyase OS=Arabidopsis thaliana GN=HACL PE=2 SV=1	2	1	21	65	85	AUCCUCAUCAUCCUCGUCCUC	GGGGACGAAGAUGGUGAGGAU	Cleavage
lpu-miR414a	MIR414	c61620_g1_i1	sp|Q94JQ6|CESA6_ARATH Cellulose synthase A catalytic subunit 6 [UDP-forming] OS=Arabidopsis thaliana GN=CESA6 PE=1 SV=2	2.5	1	24	174	197	AUCCUCAUCAUCCUCGUCCUCAUC	GUUGAGGGCGAUGAAGAUGAGGAU	Translation
lpu-miR414a	MIR414	c15964_g1_i1	sp|Q9XIL5|PP154_ARATH Pentatricopeptide repeat-containing protein At2g15820 OS=Arabidopsis thaliana GN=At2g15820 PE=2 SV=3	3	1	24	193	216	AUCCUCAUCAUCCUCGUCCUCAUC	GACGACGACGAGGAGGAUGAGGAC	Translation
lpu-miR414a	MIR414	c15964_g1_i2	sp|Q9XIL5|PP154_ARATH Pentatricopeptide repeat-containing protein At2g15820 OS=Arabidopsis thaliana GN=At2g15820 PE=2 SV=3	3	1	24	153	176	AUCCUCAUCAUCCUCGUCCUCAUC	GACGACGACGAGGAGGAUGAGGAC	Translation
lpu-miR414a	MIR414	c31029_g1_i1	sp|P26585|HMGL_SOYBN HMG1/2-like protein OS=Glycine max PE=2 SV=1	3	1	23	539	561	AUCCUCAUCAUCCUCGUCCUCAU	AUGAUGAAGAUGAUGAUGAGGAU	Cleavage
lpu-miR414a	MIR414	c41367_g2_i1	sp|Q9FM67|TI205_ARATH Protein TIC 20-v, chloroplastic OS=Arabidopsis thaliana GN=TIC20-V PE=2 SV=1	2.5	1	21	444	464	AUCCUCAUCAUCCUCGUCCUC	GAGGGCGAGGAAGAUGAGGAA	Translation
lpu-miR437	MIR437	c22768_g1_i1	sp|Q9NUP7|TRM13_HUMAN tRNA guanosine-2'-O-methyltransferase TRM13 homolog OS=Homo sapiens GN=TRMT13 PE=1 SV=2	3	1	21	812	832	UGACAUAGAGAGUUUGACCUU	AAGUUCAAGUCCUCUAUGUCA	Translation
lpu-miR437	MIR437	c42244_g1_i1	-	3	1	20	443	462	UGACAUAGAGAGUUUGACCU	AUGUCAAACUCUUUAUGUUC	Cleavage
lpu-miR5256	MIR475	c33585_g1_i1	sp|Q9LVD3|PP434_ARATH Pentatricopeptide repeat-containing protein At5g57250, mitochondrial OS=Arabidopsis thaliana GN=At5g57250 PE=2 SV=2	3	1	20	1339	1358	UUGAUGGAUUAUGUGAGAUU	AGUUUUACAUAGUCCAUUGA	Cleavage
lpu-miR5256	MIR475	c33492_g1_i1	sp|Q3SZM1|MK67I_BOVIN MKI67 FHA domain-interacting nucleolar phosphoprotein OS=Bos taurus GN=MKI67IP PE=2 SV=1	3	1	20	87	106	UUGAUGGAUUAUGUGAGAUU	UUUCUCACAAAAUCCAUCAA	Translation
lpu-miR5256	MIR475	c108481_g1_i1	sp|Q9SS81|PP221_ARATH Pentatricopeptide repeat-containing protein At3g09060 OS=Arabidopsis thaliana GN=At3g09060 PE=2 SV=1	2.5	1	20	49	68	UUGAUGGAUUAUGUGAGAUU	AAACUUACACAAUCCAUCAA	Translation
lpu-miR5256	MIR475	c23658_g1_i1	sp|Q9LUD4|R18A3_ARATH 60S ribosomal protein L18a-3 OS=Arabidopsis thaliana GN=RPL18AC PE=2 SV=1	3	1	20	134	153	UUGAUGGAUUAUGUGAGAUU	AAUAUCAUAUAAUCCAACAA	Cleavage
lpu-miR5256	MIR475	c48687_g2_i6	sp|Q7X923|SPT16_ORYSJ FACT complex subunit SPT16 OS=Oryza sativa subsp. japonica GN=SPT16 PE=2 SV=2	3	1	20	920	939	UUGAUGGAUUAUGUGAGAUU	AGUCUCACAGGGUUCAUCAA	Translation
lpu-miR5256	MIR475	c48687_g2_i7	sp|Q7X923|SPT16_ORYSJ FACT complex subunit SPT16 OS=Oryza sativa subsp. japonica GN=SPT16 PE=2 SV=2	3	1	20	1124	1143	UUGAUGGAUUAUGUGAGAUU	AGUCUCACAGGGUUCAUCAA	Translation
lpu-miR5256	MIR475	c48687_g2_i5	sp|Q7X923|SPT16_ORYSJ FACT complex subunit SPT16 OS=Oryza sativa subsp. japonica GN=SPT16 PE=2 SV=2	3	1	20	1124	1143	UUGAUGGAUUAUGUGAGAUU	AGUCUCACAGGGUUCAUCAA	Translation
lpu-miR5256	MIR475	c68105_g1_i1	sp|Q54G05|LRRX1_DICDI Putative leucine-rich repeat-containing protein DDB_G0290503 OS=Dictyostelium discoideum GN=DDB_G0290503 PE=4 SV=1	3	1	21	1409	1429	UUGAUGGAUUAUGUGAGAUUU	GGAUAUCGCAUCAUCCAUCAA	Translation
lpu-miR5256	MIR475	c31379_g1_i1	-	3	1	20	126	145	UUGAUGGAUUAUGUGAGAUU	ACUCUCAUGCAAUCCAUCAA	Translation
lpu-miR473	MIR477	c34980_g1_i1	-	2.5	1	22	971	992	UUUCUCUCUCUUAGGGCUUCCA	UGGAAGCCAUGAGAGGGAGAGA	Cleavage
lpu-miR473	MIR477	c12941_g1_i1	sp|P52884|SAR2_SOLLC GTP-binding protein SAR2 OS=Solanum lycopersicum GN=SAR2 PE=2 SV=1	2.5	1	22	167	188	UUUCUCUCUCUUAGGGCUUCCA	UGGAUACCCUAGGAGAGAGAAA	Cleavage
lpu-miR473	MIR477	c45798_g1_i1	-	1.5	1	20	128	147	UUUCUCUCUCUUAGGGCUUC	GAAACCCUAGGAGAGAGAAA	Cleavage
lpu-miR473	MIR477	c38167_g1_i1	sp|P34788|RS18_ARATH 40S ribosomal protein S18 OS=Arabidopsis thaliana GN=RPS18A PE=1 SV=1	1.5	1	20	347	366	UUUCUCUCUCUUAGGGCUUC	GAAACCCUAGGAGAGAGAAA	Cleavage
lpu-miR473	MIR477	c38023_g1_i1	-	1.5	1	20	1696	1715	UUUCUCUCUCUUAGGGCUUC	GAAACCCUAGGAGAGAGAAA	Cleavage
lpu-miR473	MIR477	c48086_g3_i1	sp|Q54NX0|RRMJ3_DICDI rRNA methyltransferase 3 homolog OS=Dictyostelium discoideum GN=fsjC PE=3 SV=1	1.5	1	20	5	24	UUUCUCUCUCUUAGGGCUUC	GAAACCCUAGGAGAGAGAAA	Cleavage
lpu-miR473	MIR477	c7008_g1_i1	sp|Q8GWK2|AP2L4_ARATH AP2-like ethylene-responsive transcription factor At2g41710 OS=Arabidopsis thaliana GN=At2g41710 PE=2 SV=2	2	1	20	166	185	UUUCUCUCUCUUAGGGCUUC	AAAACCCUAAGAGAGAGAAA	Cleavage
lpu-miR473	MIR477	c29841_g1_i2	-	2	1	20	436	455	UUUCUCUCUCUUAGGGCUUC	GAAACCCUAGGAGAGAGAGA	Cleavage
lpu-miR473	MIR477	c46622_g1_i1	sp|Q9C5S1|MKP1_ARATH Protein-tyrosine-phosphatase MKP1 OS=Arabidopsis thaliana GN=MKP1 PE=1 SV=1	2.5	1	21	2488	2508	UUUCUCUCUCUUAGGGCUUCC	GUAAGACCUAGGAGAGAGAAA	Cleavage
lpu-miR473	MIR477	c73528_g1_i1	sp|F4ISY0|Y2837_ARATH WEB family protein At2g38370 OS=Arabidopsis thaliana GN=At2g38370 PE=2 SV=1	3	1	21	208	229	UUUCUCUCUC-UUAGGGCUUCC	GGAAGCCCUAAAGAGGGAGGAA	Translation
lpu-miR473	MIR477	c45575_g2_i1	sp|P49045|VPE_SOYBN Vacuolar-processing enzyme OS=Glycine max PE=2 SV=1	2.5	1	22	652	673	UUUCUCUCUCUUAGGGCUUCCA	UCGAAGCCUUGAAAGAGAGAGA	Translation
lpu-miR473	MIR477	c45896_g1_i1	sp|Q5ZJ01|F108B_CHICK Abhydrolase domain-containing protein FAM108B1 OS=Gallus gallus GN=FAM108B1 PE=2 SV=1	2.5	1	20	218	237	UUUCUCUCUCUUAGGGCUUC	AAAACCCUAGGAGAGAGAAA	Cleavage
lpu-miR473	MIR477	c49344_g2_i4	sp|Q7XPY2|PMA1_ORYSJ Plasma membrane ATPase OS=Oryza sativa subsp. japonica GN=Os04g0656100 PE=2 SV=1	2.5	1	20	3251	3270	UUUCUCUCUCUUAGGGCUUC	CAAACCCUAGGAGAGAGAAA	Cleavage
lpu-miR473	MIR477	c38242_g1_i1	-	3	1	20	539	558	UUUCUCUCUCUUAGGGCUUC	GAGGUUUUAAGGGAGAGAAG	Cleavage
lpu-miR473	MIR477	c37256_g1_i1	sp|Q9ZV88|BEH4_ARATH BES1/BZR1 homolog protein 4 OS=Arabidopsis thaliana GN=BEH4 PE=1 SV=1	2.5	1	20	1060	1079	UUUCUCUCUCUUAGGGCUUC	GAAGCCAUGGGAGGGAGAAA	Cleavage
lpu-miR473	MIR477	c141439_g1_i1	-	3	1	21	241	261	UUUCUCUCUCUUAGGGCUUCC	GGAAGCCCCAAAAGAGGGAAG	Translation
lpu-miR473	MIR477	c41312_g1_i1	sp|Q0ILZ4|RH9_ORYSJ DEAD-box ATP-dependent RNA helicase 9 OS=Oryza sativa subsp. japonica GN=Os12g0611200 PE=2 SV=1	3	1	20	884	903	UUUCUCUCUCUUAGGGCUUC	CAAGCCCAAAGAGAGAGAAC	Cleavage
lpu-miR473	MIR477	c50832_g1_i1	sp|Q9AUR7|COPA2_ORYSJ Coatomer subunit alpha-2 OS=Oryza sativa subsp. japonica GN=Os03g0711500 PE=2 SV=1	3	1	22	435	456	UUUCUCUCUCUUAGGGCUUCCA	UUGAGGCCCUGAGGCAGGGAAA	Cleavage
lpu-miR473	MIR477	c22041_g1_i1	sp|Q647H2|AHY3_ARAHY Arachin Ahy-3 OS=Arachis hypogaea PE=1 SV=1	3	1	20	143	162	UUUCUCUCUCUUAGGGCUUC	UAAGCCCUGAAAGAGAGGAA	Translation
lpu-miR473	MIR477	c44067_g5_i1	-	3	1	20	83	102	UUUCUCUCUCUUAGGGCUUC	AGAGCCCUCAGAGAGAGAGA	Cleavage
lpu-miR473	MIR477	c39857_g1_i1	sp|O24361|PSB5_SPIOL Proteasome subunit beta type-5 OS=Spinacia oleracea PE=2 SV=1	3	1	20	1078	1097	UUUCUCUCUCUUAGGGCUUC	CGAACCCUAGGAGAGAGAAA	Cleavage
lpu-miR473	MIR477	c10229_g1_i1	sp|Q9SR40|LAC7_ARATH Laccase-7 OS=Arabidopsis thaliana GN=LAC7 PE=2 SV=1	3	1	20	40	59	UUUCUCUCUCUUAGGGCUUC	GAAGCCCUCAGAGAGAAAAG	Cleavage
lpu-miR473	MIR477	c48095_g1_i1	-	3	1	20	569	588	UUUCUCUCUCUUAGGGCUUC	GAAGCCUGAAGAGAGACAAA	Cleavage
lpu-miR473	MIR477	c46078_g1_i1	sp|Q9SAG8|DNAJ8_ARATH Chaperone protein dnaJ 8, chloroplastic OS=Arabidopsis thaliana GN=ATJ8 PE=2 SV=1	3	1	20	710	729	UUUCUCUCUCUUAGGGCUUC	GAAGCCCUAUGAGUGAGAGA	Translation
lpu-miR473	MIR477	c37302_g1_i1	sp|O13864|IMB1_SCHPO Importin subunit beta-1 OS=Schizosaccharomyces pombe (strain 972 / ATCC 24843) GN=kap95 PE=2 SV=1	3	1	20	1090	1109	UUUCUCUCUCUUAGGGCUUC	GAAGCCCUAGCAGAGGGAGG	Translation
lpu-miR473	MIR477	c43660_g1_i1	sp|O81117|C94A1_VICSA Cytochrome P450 94A1 OS=Vicia sativa GN=CYP94A1 PE=2 SV=2	3	1	20	1132	1151	UUUCUCUCUCUUAGGGCUUC	GGAGCCUGAGGAGAGAGAGA	Cleavage
lpu-miR473	MIR477	c44588_g1_i1	sp|Q91VH1|ADR1_MOUSE Adiponectin receptor protein 1 OS=Mus musculus GN=Adipor1 PE=1 SV=1	2.5	1	20	12	31	UUUCUCUCUCUUAGGGCUUC	GAAGCUACAAGAGAGAGAAA	Cleavage
lpu-miR473	MIR477	c48090_g1_i1	sp|Q93VT8|ACLB1_ORYSJ ATP-citrate synthase beta chain protein 1 OS=Oryza sativa subsp. japonica GN=ACLB-1 PE=2 SV=1	3	1	22	834	855	UUUCUCUCUCUUAGGGCUUCCA	UUGAUGCCCUAAAAGGGGGAAA	Translation
lpu-miR473	MIR477	c39399_g1_i2	sp|Q9LDD8|MCCB_ARATH Methylcrotonoyl-CoA carboxylase beta chain, mitochondrial OS=Arabidopsis thaliana GN=MCCB PE=2 SV=1	3	1	20	1574	1593	UUUCUCUCUCUUAGGGCUUC	GGAGGCCUACGAGAGAGAAG	Translation
lpu-miR473	MIR477	c101968_g1_i1	sp|Q0DKP3|TIR1A_ORYSJ Transport inhibitor response 1-like protein Os05g0150500 OS=Oryza sativa subsp. japonica GN=Os05g0150500 PE=2 SV=2	3	1	20	207	226	UUUCUCUCUCUUAGGGCUUC	GAAGGCCUGAGAUAGAGAGA	Cleavage
lpu-miR473	MIR477	c31582_g1_i1	sp|Q9ZW34|ENO3_ARATH Cytosolic enolase 3 OS=Arabidopsis thaliana GN=ENO3 PE=2 SV=1	2.5	1	20	1659	1677	UUUCUCUCUCUUAGGGCUUC	GAAGCC-UAGGAGAGAGAAA	Cleavage
lpu-miR477a	MIR477	c117862_g1_i1	sp|Q8S3U9|EXOC2_ARATH Exocyst complex component 2 OS=Arabidopsis thaliana GN=SEC5A PE=1 SV=1	2.5	1	20	4	23	UAAGCUUUUGUUGGAGAGGA	UCUUCUCCAACAAAGGUUUU	Cleavage
lpu-miR477a	MIR477	c9299_g1_i1	sp|Q9XGC9|MSH2_MAIZE DNA mismatch repair protein MSH2 OS=Zea mays GN=MUS1 PE=3 SV=1	2.5	1	20	128	147	UAAGCUUUUGUUGGAGAGGA	UCCUCUCUAACAAAAGGUUG	Cleavage
lpu-miR477a	MIR477	c43589_g1_i1	sp|Q8S3U9|EXOC2_ARATH Exocyst complex component 2 OS=Arabidopsis thaliana GN=SEC5A PE=1 SV=1	2.5	1	20	759	778	UAAGCUUUUGUUGGAGAGGA	UCUUCUCCAACAAAGGUUUU	Cleavage
lpu-miR477a	MIR477	c35121_g1_i1	sp|Q9LYL9|Y3623_ARATH BTB/POZ domain-containing protein At3g56230 OS=Arabidopsis thaliana GN=At3g56230 PE=2 SV=1	2	1	20	1078	1097	UAAGCUUUUGUUGGAGAGGA	UUCUCGCCAAUAAAAGCUUA	Cleavage
lpu-miR477a	MIR477	c47688_g1_i1	-	3	1	20	118	137	UAAGCUUUUGUUGGAGAGGA	UCCUCUUCAGCAAAAGAUUG	Cleavage
lpu-miR477a	MIR477	c45975_g1_i1	-	3	1	20	1099	1118	UAAGCUUUUGUUGGAGAGGA	GCCUCUCCAAUAAUAGCUUA	Cleavage
lpu-miR477a	MIR477	c67061_g1_i1	-	3	1	20	218	237	UAAGCUUUUGUUGGAGAGGA	UUCUUUCCAACAAGCGCUUA	Cleavage
lpu-miR477a	MIR477	c88960_g1_i1	-	3	1	20	407	426	UAAGCUUUUGUUGGAGAGGA	UUUUCUUCGAUAAAAGCUUG	Cleavage
lpu-miR477a	MIR477	c47688_g1_i3	sp|Q9NR20|DYRK4_HUMAN Dual specificity tyrosine-phosphorylation-regulated kinase 4 OS=Homo sapiens GN=DYRK4 PE=1 SV=2	3	1	20	2365	2384	UAAGCUUUUGUUGGAGAGGA	UCCUCUUCAGCAAAAGAUUG	Cleavage
lpu-miR477a	MIR477	c135809_g1_i1	-	3	1	20	387	406	UAAGCUUUUGUUGGAGAGGA	UCCUGUCCAACAGAAACUUA	Cleavage
lpu-miR477a	MIR477	c46561_g1_i2	sp|P78346|RPP30_HUMAN Ribonuclease P protein subunit p30 OS=Homo sapiens GN=RPP30 PE=1 SV=1	3	1	20	2441	2460	UAAGCUUUUGUUGGAGAGGA	UCCACUCCACCAAGAGCUUG	Translation
lpu-miR477a	MIR477	c39796_g1_i2	sp|Q93ZS4|NIK3_ARATH Protein NSP-INTERACTING KINASE 3 OS=Arabidopsis thaliana GN=NIK3 PE=1 SV=1	3	1	19	472	491	UAAGCUU-UUGUUGGAGAGG	CCUCUCUAACAAUAAGUUUA	Cleavage
lpu-miR477b	MIR477	c136845_g1_i1	sp|Q54ES9|TCPB_DICDI T-complex protein 1 subunit beta OS=Dictyostelium discoideum GN=cct2 PE=1 SV=1	2.5	1	20	365	384	UGGACUGCUUUGGGGUGAUG	CAUCAUCCUUAAGCAGUCUA	Translation
lpu-miR477b	MIR477	c44244_g1_i1	-	3	1	21	1676	1696	UGGACUGCUUUGGGGUGAUGG	UCAUCACCAUCAAGCAGUUCA	Translation
lpu-miR477b	MIR477	c44029_g2_i3	sp|Q9FM19|HIR1_ARATH Hypersensitive-induced response protein 1 OS=Arabidopsis thaliana GN=HIR1 PE=1 SV=1	3	1	20	233	252	UGGACUGCUUUGGGGUGAUG	CCUCCCCCUGAAGCAGUCCA	Cleavage
lpu-miR477b	MIR477	c33127_g1_i2	sp|Q852M1|ALDO2_ORYSJ Probable aldehyde oxidase 2 OS=Oryza sativa subsp. japonica GN=Os03g0790900 PE=2 SV=1	3	1	20	4117	4136	UGGACUGCUUUGGGGUGAUG	CACCAUCCCCAAGCAGUUCA	Translation
lpu-miR477b	MIR477	c38658_g1_i1	sp|O82178|PP186_ARATH Pentatricopeptide repeat-containing protein At2g35130 OS=Arabidopsis thaliana GN=At2g35130 PE=2 SV=1	3	1	21	250	270	UGGACUGCUUUGGGGUGAUGG	UCAUCAAGCGAAAGCAGUCCA	Cleavage
lpu-miR477c	MIR477	c48619_g1_i1	sp|Q8TGM7|ART2_YEAST Putative uncharacterized protein ART2 OS=Saccharomyces cerevisiae (strain ATCC 204508 / S288c) GN=ART2 PE=5 SV=1	0	1	24	7420	7443	GUGGAAACCUGUAGGGGGGGUUUG	CAAACCCCCCCUACAGGUUUCCAC	Cleavage
lpu-miR477c	MIR477	c5835_g1_i1	-	3	1	23	158	180	GUGGAAACCUGUAGGGGGGGUUU	AGAACUCCACUGCAGGUUUCCAC	Cleavage
lpu-miR477c	MIR477	c4947_g1_i1	sp|Q8DI01|FABZ_THEEB 3-hydroxyacyl-[acyl-carrier-protein] dehydratase FabZ OS=Thermosynechococcus elongatus (strain BP-1) GN=fabZ PE=3 SV=1	3	1	23	289	311	GUGGAAACCUGUAGGGGGGGUUU	GAUCCUGCCCCACAGGUUUCCAU	Cleavage
lpu-miR482d	MIR482	c49457_g1_i1	sp|P14280|PME1_SOLLC Pectinesterase 1 OS=Solanum lycopersicum GN=PME1.9 PE=1 SV=5	0	1	23	1187	1209	AGAAUGUGAGAAUUGGGAAAAAG	CUUUUUCCCAAUUCUCACAUUCU	Cleavage
lpu-miR482d	MIR482	c14248_g1_i1	-	3	1	23	111	133	AGAAUGUGAGAAUUGGGAAAAAG	UUUAUUCCCAGAUCUUACAUUCU	Cleavage
lpu-miR482d	MIR482	c44413_g2_i2	-	3	1	21	2490	2510	AGAAUGUGAGAAUUGGGAAAA	UUUUUCCAAUUCUUGUGUUUU	Cleavage
lpu-miR482d	MIR482	c45751_g1_i4	sp|Q80TN4|DJC16_MOUSE DnaJ homolog subfamily C member 16 OS=Mus musculus GN=Dnajc16 PE=1 SV=2	3	1	23	45	67	AGAAUGUGAGAAUUGGGAAAAAG	CUCUUUCCCGAUCCUCUCAUUCU	Translation
lpu-miR482d	MIR482	c45751_g1_i1	sp|Q9RUG2|DNAJ_DEIRA Chaperone protein DnaJ OS=Deinococcus radiodurans (strain ATCC 13939 / DSM 20539 / JCM 16871 / LMG 4051 / NBRC 15346 / NCIMB 9279 / R1 / VKM B-1422) GN=dnaJ PE=3 SV=2	3	1	23	45	67	AGAAUGUGAGAAUUGGGAAAAAG	CUCUUUCCCGAUCCUCUCAUUCU	Translation
lpu-miR482d	MIR482	c34231_g1_i2	sp|P56521|HDA19_MAIZE Probable histone deacetylase 19 OS=Zea mays PE=2 SV=1	3	1	23	656	678	AGAAUGUGAGAAUUGGGAAAAAG	CUCUCUCUUAACUCUCACAUUCU	Cleavage
lpu-miR482d	MIR482	c34231_g1_i3	sp|P56521|HDA19_MAIZE Probable histone deacetylase 19 OS=Zea mays PE=2 SV=1	3	1	23	656	678	AGAAUGUGAGAAUUGGGAAAAAG	CUCUCUCUUAACUCUCACAUUCU	Cleavage
lpu-miR482d	MIR482	c20740_g1_i1	sp|Q9JIM3|RAD26_MOUSE Putative DNA repair and recombination protein RAD26-like OS=Mus musculus GN=Rad26l PE=2 SV=2	3	1	20	937	956	AGAAUGUGAGAAUUGGGAAA	UUUUCCAGUGCUCGCAUUUU	Translation
lpu-miR482d	MIR482	c66763_g1_i1	sp|Q8C0K5|GDC_MOUSE Graves disease carrier protein homolog OS=Mus musculus GN=Slc25a16 PE=2 SV=1	3	1	20	1268	1287	AGAAUGUGAGAAUUGGGAAA	UUUUCCAGGGCUCACAUUCU	Translation
lpu-miR482d	MIR482	c32332_g1_i1	sp|Q86UW6|N4BP2_HUMAN NEDD4-binding protein 2 OS=Homo sapiens GN=N4BP2 PE=1 SV=2	3	1	20	780	799	AGAAUGUGAGAAUUGGGAAA	UUUACCAGUUUUGACAUUCU	Cleavage
lpu-miR482d	MIR482	c46142_g2_i2	-	3	1	20	2571	2590	AGAAUGUGAGAAUUGGGAAA	UUUGCUAAUUCGUACAUUCU	Translation
lpu-miR482d	MIR482	c46279_g1_i3	sp|Q9Y305|ACOT9_HUMAN Acyl-coenzyme A thioesterase 9, mitochondrial OS=Homo sapiens GN=ACOT9 PE=1 SV=2	3	1	22	794	815	AGAAUGUGAGAAUUGGGAAAAA	UCUAUCCCUCUUCUCACAUUCU	Cleavage
lpu-miR482e	MIR482	c48384_g1_i2	sp|Q11002|CANA_DROME Calpain-A OS=Drosophila melanogaster GN=CalpA PE=1 SV=2	3	1	21	1330	1350	UGGGUGGUUUGGUAAGACUUU	AAAGUCUUGCCAAGACAUCCA	Cleavage
lpu-miR482e	MIR482	c51552_g1_i1	sp|Q944K2|OST48_ARATH Dolichyl-diphosphooligosaccharide--protein glycosyltransferase 48 kDa subunit OS=Arabidopsis thaliana GN=OST48 PE=2 SV=1	2.5	1	20	19	38	UGGGUGGUUUGGUAAGACUU	AAGUUUUGCCAGACCACUCG	Cleavage
lpu-miR482e	MIR482	c83907_g1_i1	sp|P14381|YTX2_XENLA Transposon TX1 uncharacterized 149 kDa protein OS=Xenopus laevis PE=4 SV=1	3	1	21	847	867	UGGGUGGUUUGGUAAGACUUU	AAAGUCCUACCAAACCAUCUU	Cleavage
lpu-miR482e	MIR482	c54686_g1_i1	-	3	1	21	42	62	UGGGUGGUUUGGUAAGACUUU	AGAGUCUUACAAAGCUACUCA	Translation
lpu-miR482e	MIR482	c60873_g1_i1	sp|Q07123|AMO2_ARTS1 Copper methylamine oxidase OS=Arthrobacter sp. (strain P1) GN=maoII PE=1 SV=1	2.5	1	21	79	99	UGGGUGGUUUGGUAAGACUUU	GAAGACUUGCCAAACCACUUA	Cleavage
lpu-miR482e	MIR482	c2594_g1_i1	-	3	1	21	596	616	UGGGUGGUUUGGUAAGACUUU	AAAUUUUUACCAAGCUAUCCA	Cleavage
lpu-miR482e	MIR482	c5464_g1_i1	sp|Q6IDL4|P24D3_ARATH Transmembrane emp24 domain-containing protein p24delta3 OS=Arabidopsis thaliana GN=At1g09580 PE=1 SV=1	3	1	21	123	143	UGGGUGGUUUGGUAAGACUUU	GAAGUCUUACCAAACCAGCGA	Cleavage
lpu-miR482e	MIR482	c44205_g1_i2	sp|Q7XL03|CLPD2_ORYSJ Chaperone protein ClpD2, chloroplastic OS=Oryza sativa subsp. japonica GN=CLPD2 PE=2 SV=2	3	1	20	2770	2789	UGGGUGGUUUGGUAAGACUU	CAGUCUGAUCAAACCAUCCA	Cleavage
lpu-miR482e	MIR482	c68151_g1_i1	-	3	1	21	41	61	UGGGUGGUUUGGUAAGACUUU	GGAUCCUUACCAAACCAUCCA	Cleavage
lpu-miR482e	MIR482	c45469_g1_i1	-	3	1	20	609	628	UGGGUGGUUUGGUAAGACUU	AAUUCUUCUCAAACCACUCA	Cleavage
lpu-miR482e	MIR482	c49530_g1_i1	sp|Q9FJK8|RP8L4_ARATH Probable disease resistance RPP8-like protein 4 OS=Arabidopsis thaliana GN=RPP8L4 PE=2 SV=1	3	1	19	2246	2265	UGGGUGGU-UUGGUAAGACU	GGUCUUGCCAAGACCACCCA	Translation
lpu-miR482a	MIR482	c47558_g1_i2	sp|Q9LMA1|FMO1_ARATH Probable flavin-containing monooxygenase 1 OS=Arabidopsis thaliana GN=FMO1 PE=2 SV=1	2.5	1	20	453	472	UUGCCGAUACCUCCCAUACC	GGUGUGGGAGGUGUCGGUGG	Cleavage
lpu-miR482a	MIR482	c39158_g1_i1	sp|Q9SCZ4|FERON_ARATH Receptor-like protein kinase FERONIA OS=Arabidopsis thaliana GN=FER PE=1 SV=1	3	1	22	1919	1940	UUGCCGAUACCUCCCAUACCGA	UUGGUGUGGGUGGUUUCGGUAA	Cleavage
lpu-miR482a	MIR482	c67082_g1_i1	sp|Q0WV90|TPR1_ARATH Topless-related protein 1 OS=Arabidopsis thaliana GN=TPR1 PE=1 SV=3	3	1	20	118	137	UUGCCGAUACCUCCCAUACC	GGUUUGGGAGAUAUCGGCAU	Translation
lpu-miR2218	MIR482	c43775_g1_i1	sp|Q9M667|RPP13_ARATH Disease resistance protein RPP13 OS=Arabidopsis thaliana GN=RPP13 PE=2 SV=2	3	1	21	167	187	UUUUUGCCGAUACCACCCAUU	AAUGGGUGGUCUCGGUAAGAC	Translation
lpu-miR2218	MIR482	c44039_g1_i1	sp|Q5ZMS6|TDRD3_CHICK Tudor domain-containing protein 3 OS=Gallus gallus GN=TDRD3 PE=2 SV=1	2.5	1	21	1097	1117	UUUUUGCCGAUACCACCCAUU	AAUAGAUGGUAUCGGCGAAAA	Cleavage
lpu-miR2218	MIR482	c35641_g2_i1	sp|Q9C501|PPR70_ARATH Pentatricopeptide repeat-containing protein At1g33350 OS=Arabidopsis thaliana GN=PCMP-E57 PE=2 SV=1	3	1	21	897	917	UUUUUGCCGAUACCACCCAUU	GAUGGGUGGUGGUGGUAAAGA	Translation
lpu-miR2218	MIR482	c139987_g1_i1	-	3	1	21	380	400	UUUUUGCCGAUACCACCCAUU	GAUGGAUGGUAUCGGUGAAGG	Cleavage
lpu-miR2218	MIR482	c45297_g4_i1	sp|Q12955|ANK3_HUMAN Ankyrin-3 OS=Homo sapiens GN=ANK3 PE=1 SV=3	3	1	20	2721	2740	UUUUUGCCGAUACCACCCAU	UUGGGUGGUGGUGGCAAAAA	Translation
lpu-miR482b	MIR482	c39128_g1_i4	-	3	1	22	411	432	UUCCCAAUACCUCUCAUGCCAA	UUGGCAGGAGAGGUAUUUGGAG	Cleavage
lpu-miR482b	MIR482	c6881_g1_i1	sp|Q7XBQ9|RGA2_SOLBU Disease resistance protein RGA2 OS=Solanum bulbocastanum GN=RGA2 PE=1 SV=1	2.5	1	22	1367	1388	UUCCCAAUACCUCUCAUGCCAA	UUGGGAUUGGAGGUAUUGGGAA	Cleavage
lpu-miR482b	MIR482	c103843_g1_i1	sp|Q9LX66|HERK_ARATH Receptor-like protein kinase HERK 1 OS=Arabidopsis thaliana GN=HERK1 PE=1 SV=1	3	1	22	282	303	UUCCCAAUACCUCUCAUGCCAA	UUGGCGUUGGAGGUUUUGGGAA	Cleavage
lpu-miR482b	MIR482	c45215_g1_i1	sp|P93841|ISPE_SOLLC 4-diphosphocytidyl-2-C-methyl-D-erythritol kinase, chloroplastic/chromoplastic (Fragment) OS=Solanum lycopersicum GN=ISPE PE=1 SV=1	3	1	20	1373	1392	UUCCCAAUACCUCUCAUGCC	GCCAUGAGGGGAAUUGGGAG	Translation
lpu-miR482c	MIR482	c48388_g2_i1	sp|Q6YVX9|C3H16_ORYSJ Zinc finger CCCH domain-containing protein 16 OS=Oryza sativa subsp. japonica GN=Os02g0557500 PE=2 SV=2	1	1	20	759	778	GGAAUGGGCUGAUUGGGAUA	UAUCCCAAUCAGCCCAUUCA	Cleavage
lpu-miR482c	MIR482	c49421_g1_i1	sp|Q0WL80|UGGG_ARATH UDP-glucose:glycoprotein glucosyltransferase OS=Arabidopsis thaliana GN=UGGT PE=1 SV=1	2.5	1	20	468	487	GGAAUGGGCUGAUUGGGAUA	UGUCUAAAUCAGUCCAUUCC	Cleavage
lpu-miR528b	MIR528	c42861_g1_i2	sp|Q0IIX9|TFP11_XENTR Tuftelin-interacting protein 11 OS=Xenopus tropicalis GN=tfip11 PE=2 SV=2	2.5	1	20	1990	2009	CCUGUGCCUUCCUCUUCCAU	CAGGAAGAGGAAGGCACGGG	Cleavage
lpu-miR528b	MIR528	c36737_g1_i1	sp|Q9SNQ2|ANM42_ORYSJ Probable protein arginine N-methyltransferase 4.2 OS=Oryza sativa subsp. japonica GN=PRMT4.2 PE=2 SV=1	2	1	21	1303	1323	CCUGUGCCUUCCUCUUCCAUU	GGUGGUAGAGGAAGGCAUAGG	Cleavage
lpu-miR528b	MIR528	c42861_g1_i3	-	2.5	1	20	472	491	CCUGUGCCUUCCUCUUCCAU	CAGGAAGAGGAAGGCACGGG	Cleavage
lpu-miR528b	MIR528	c46095_g1_i1	sp|O59921|TPS1_EMENI Alpha,alpha-trehalose-phosphate synthase [UDP-forming] OS=Emericella nidulans (strain FGSC A4 / ATCC 38163 / CBS 112.46 / NRRL 194 / M139) GN=tpsA PE=3 SV=1	2.5	1	20	582	601	CCUGUGCCUUCCUCUUCCAU	GUGGAGGAGGAAGGCGCAGA	Cleavage
lpu-miR528b	MIR528	c40752_g1_i1	sp|Q0DGG8|SAT5_ORYSJ Probable serine acetyltransferase 5 OS=Oryza sativa subsp. japonica GN=SAT5 PE=2 SV=2	3	1	21	740	760	CCUGUGCCUUCCUCUUCCAUU	AGUGGGAGAAGGAGGCGCAGG	Cleavage
lpu-miR528b	MIR528	c41447_g1_i1	sp|C0LGP9|IMK3_ARATH Probable leucine-rich repeat receptor-like protein kinase IMK3 OS=Arabidopsis thaliana GN=IMK3 PE=1 SV=1	3	1	21	885	905	CCUGUGCCUUCCUCUUCCAUU	GGUGGGAGGGGGAGGUGCAGG	Cleavage
lpu-miR528b	MIR528	c85623_g1_i1	sp|Q0DKW8|LTI6B_ORYSJ Hydrophobic protein LTI6B OS=Oryza sativa subsp. japonica GN=LTI6B PE=2 SV=1	2.5	1	21	85	105	CCUGUGCCUUCCUCUUCCAUU	AAUGGCGGAUGAAGGCACAGG	Cleavage
lpu-miR528b	MIR528	c15860_g1_i1	-	3	1	21	149	169	CCUGUGCCUUCCUCUUCCAUU	AGUGGAAGCGGAAGGAACAGG	Cleavage
lpu-miR528b	MIR528	c27985_g1_i1	sp|Q9LXF2|PP385_ARATH Pentatricopeptide repeat-containing protein At5g15300 OS=Arabidopsis thaliana GN=PCMP-E40 PE=2 SV=2	3	1	20	18	37	CCUGUGCCUUCCUCUUCCAU	UUGGAGGAGGAAGGUGUAGG	Cleavage
lpu-miR528b	MIR528	c24316_g1_i2	sp|O81001|GRF1_ARATH Growth-regulating factor 1 OS=Arabidopsis thaliana GN=GRF1 PE=1 SV=1	3	1	21	256	276	CCUGUGCCUUCCUCUUCCAUU	GGUCGAAGGGGAAGGCGCGGG	Cleavage
lpu-miR528b	MIR528	c44639_g1_i2	sp|Q9SQ57|PXG_SESIN Peroxygenase OS=Sesamum indicum GN=SOP1 PE=1 SV=1	2.5	1	21	194	214	CCUGUGCCUUCCUCUUCCAUU	GAUGGAACAGUAGGGCACAGG	Translation
lpu-miR528b	MIR528	c26129_g1_i1	-	3	1	21	230	250	CCUGUGCCUUCCUCUUCCAUU	ACUGGAGGAAGAAGGUACAGG	Cleavage
lpu-miR528b	MIR528	c9862_g1_i1	-	2.5	1	20	413	432	CCUGUGCCUUCCUCUUCCAU	AUGGAAGAAGACGGCGCAGG	Translation
lpu-miR528b	MIR528	c87382_g1_i1	sp|Q5ZLG0|AACS_CHICK Acetoacetyl-CoA synthetase OS=Gallus gallus GN=AACS PE=2 SV=1	3	1	21	264	284	CCUGUGCCUUCCUCUUCCAUU	GAUCGAAGGGGAACGUACAGG	Cleavage
lpu-miR528b	MIR528	c45354_g1_i1	sp|P42744|ULA1_ARATH NEDD8-activating enzyme E1 regulatory subunit OS=Arabidopsis thaliana GN=AXR1 PE=1 SV=1	3	1	21	1823	1842	CCUGUGCCUUCCUCUUCCAUU	GAUGGAGGAGGG-GGCACAGG	Translation
lpu-miR528a	MIR528	c49423_g1_i3	-	2.5	1	21	91	111	UGGAAGGGGCAUGCAGAGGGU	GCUCUCUACAUGCUCCUUCUA	Cleavage
lpu-miR528a	MIR528	c49423_g1_i2	sp|O81635|ATK4_ARATH Kinesin-4 OS=Arabidopsis thaliana GN=ATK4 PE=1 SV=2	2.5	1	21	91	111	UGGAAGGGGCAUGCAGAGGGU	GCUCUCUACAUGCUCCUUCUA	Cleavage
lpu-miR528a	MIR528	c47051_g2_i1	sp|P00302|STEL_TOXVR Stellacyanin OS=Toxicodendron vernicifluum PE=1 SV=1	2.5	1	20	30	49	UGGAAGGGGCAUGCAGAGGG	UCUUCUGCUUGCCUCUUCCA	Cleavage
lpu-miR528a	MIR528	c88645_g1_i1	sp|B9DGD6|ACS_ARATH Acetate--CoA ligase ACS, chloroplastic/glyoxysomal OS=Arabidopsis thaliana GN=ACS PE=1 SV=1	3	1	21	183	203	UGGAAGGGGCAUGCAGAGGGU	AUCCGCUGCAUUCUCCUUCCA	Translation
lpu-miR528a	MIR528	c46472_g1_i1	sp|Q5M8S7|NIPA_XENTR NIPA-like protein OS=Xenopus tropicalis GN=zc3hc1 PE=2 SV=1	3	1	21	1945	1965	UGGAAGGGGCAUGCAGAGGGU	GCCCUCUGUUUGCUCCUUCCC	Cleavage
lpu-miR528a	MIR528	c49263_g1_i2	sp|Q84P24|4CLL6_ARATH 4-coumarate--CoA ligase-like 6 OS=Arabidopsis thaliana GN=4CLL6 PE=2 SV=2	3	1	20	2032	2051	UGGAAGGGGCAUGCAGAGGG	CCCUCUACAUGCCUCUUCUC	Cleavage
lpu-miR528a	MIR528	c135334_g1_i1	-	2.5	1	20	173	192	UGGAAGGGGCAUGCAGAGGG	CCCACUGCUUGCUCCUUCCA	Cleavage
lpu-miR528a	MIR528	c30567_g1_i1	sp|P92966|RSP41_ARATH Arginine/serine-rich-splicing factor RSP41 OS=Arabidopsis thaliana GN=RSP41 PE=1 SV=2	2.5	1	20	406	425	UGGAAGGGGCAUGCAGAGGG	CCCUCUCCCUGCCUCUUCCA	Cleavage
lpu-miR528a	MIR528	c22768_g1_i1	sp|Q9NUP7|TRM13_HUMAN tRNA guanosine-2'-O-methyltransferase TRM13 homolog OS=Homo sapiens GN=TRMT13 PE=1 SV=2	3	1	20	248	267	UGGAAGGGGCAUGCAGAGGG	UCUUCUGUGUGACCCUUCCA	Translation
lpu-miR528a	MIR528	c44221_g1_i1	sp|O82627|SSG1_ANTMA Granule-bound starch synthase 1, chloroplastic/amyloplastic OS=Antirrhinum majus GN=WAXY PE=2 SV=1	3	1	20	351	370	UGGAAGGGGCAUGCAGAGGG	UUCUUUGCAGGUCCCUUCCA	Translation
lpu-miR528a	MIR528	c93807_g1_i1	sp|Q9Y566|SHAN1_HUMAN SH3 and multiple ankyrin repeat domains protein 1 OS=Homo sapiens GN=SHANK1 PE=1 SV=2	3	1	20	170	189	UGGAAGGGGCAUGCAGAGGG	CCCUCUGCAUUCACCUUCUG	Translation
lpu-miR528a	MIR528	c105229_g1_i1	sp|P93407|SODCP_ORYSJ Superoxide dismutase [Cu-Zn], chloroplastic OS=Oryza sativa subsp. japonica GN=SODCP PE=1 SV=1	3	1	20	287	306	UGGAAGGGGCAUGCAGAGGG	UCCUCUGCCCGCCCUUUCCA	Translation
lpu-miR528a	MIR528	c25894_g1_i1	-	3	1	20	96	115	UGGAAGGGGCAUGCAGAGGG	CCCUUUGAAUACCCCUUUCA	Translation
lpu-miR528a	MIR528	c37868_g2_i1	-	3	1	21	270	289	UGGAAGGGGCAUGCAGAGGGU	GCCCUCUGCG-GCCUCUUCCA	Translation
lpu-miR529a	MIR529	c33377_g1_i1	-	2	1	21	148	168	GCUGUACCCUUUCUCUUCUUC	GAAGAAGAGAAGGCGUGCAGC	Cleavage
lpu-miR529a	MIR529	c46140_g1_i1	-	3	1	21	244	264	GCUGUACCCUUUCUCUUCUUC	GAGGGAGAGAAAGGGUGUAGA	Cleavage
lpu-miR529a	MIR529	c33647_g1_i2	sp|Q0VHD6|TSGD1_ZINOF (+)-germacrene D synthase OS=Zingiber officinale PE=1 SV=1	2.5	1	21	679	699	GCUGUACCCUUUCUCUUCUUC	GAACAAGAGGAAGGGUAUAGU	Cleavage
lpu-miR529a	MIR529	c112678_g1_i1	sp|Q7EXZ2|SPL14_ORYSJ Squamosa promoter-binding-like protein 14 OS=Oryza sativa subsp. japonica GN=SPL14 PE=2 SV=1	3	1	21	22	42	GCUGUACCCUUUCUCUUCUUC	GAAGAAGGGGAAGGGUGUGGU	Cleavage
lpu-miR529a	MIR529	c90078_g1_i1	-	3	1	20	54	73	GCUGUACCCUUUCUCUUCUU	UAGAAGGGAAGGGGUGCGGC	Cleavage
lpu-miR529a	MIR529	c39383_g1_i1	sp|Q9SCN8|CD48D_ARATH Cell division control protein 48 homolog D OS=Arabidopsis thaliana GN=CDC48D PE=1 SV=1	3	1	20	300	319	GCUGUACCCUUUCUCUUCUU	AAGAAGAGGAGGGAUACAGU	Cleavage
lpu-miR529a	MIR529	c11428_g1_i1	-	2.5	1	20	807	826	GCUGUACCCUUUCUCUUCUU	AGGAAGGAAGAGGGUACAGC	Cleavage
lpu-miR529a	MIR529	c102704_g1_i1	-	3	1	20	47	66	GCUGUACCCUUUCUCUUCUU	GCGAAGAGAAACGGUACAGC	Translation
lpu-miR529a	MIR529	c32144_g1_i1	sp|O22860|RL38_ARATH 60S ribosomal protein L38 OS=Arabidopsis thaliana GN=RPL38A PE=2 SV=1	3	1	20	210	229	GCUGUACCCUUUCUCUUCUU	AAGAGGAGCAAGGGUGUAGU	Cleavage
lpu-miR529c	MIR529	c145737_g1_i1	-	0.5	1	20	1	20	AGAAGAGAGAGAGUACAGCU	AGCUGUGCUCUCUCUCUUCU	Cleavage
lpu-miR529c	MIR529	c110150_g1_i1	sp|Q0JGI1|SPL2_ORYSJ Squamosa promoter-binding-like protein 2 OS=Oryza sativa subsp. japonica GN=SPL2 PE=2 SV=2	1.5	1	20	139	158	AGAAGAGAGAGAGUACAGCU	AACUGUGCUCUCUCUCUUCU	Cleavage
lpu-miR529c	MIR529	c44862_g1_i8	-	2.5	1	21	185	205	AGAAGAGAGAGAGUACAGCUU	GAUCUAUACUCUCUCUUUUCU	Cleavage
lpu-miR529c	MIR529	c46337_g1_i1	sp|Q5E9Q1|PGLT1_BOVIN Protein O-glucosyltransferase 1 OS=Bos taurus GN=POGLUT1 PE=2 SV=1	3	1	21	242	262	AGAAGAGAGAGAGUACAGCUU	GAGCUGUACUCCCUUUUUUCC	Translation
lpu-miR529c	MIR529	c44323_g1_i1	sp|Q6ATJ8|RH16_ORYSJ DEAD-box ATP-dependent RNA helicase 16 OS=Oryza sativa subsp. japonica GN=Os03g0728800 PE=2 SV=1	2.5	1	20	260	279	AGAAGAGAGAGAGUACAGCU	AUCUGUGUUCUUUCUCUUCU	Cleavage
lpu-miR529c	MIR529	c113989_g1_i1	-	3	1	20	163	182	AGAAGAGAGAGAGUACAGCU	AGUUUUAUUUUCUUUCUUCU	Cleavage
lpu-miR529c	MIR529	c66837_g1_i1	sp|Q852K6|SAP7_ORYSJ Zinc finger A20 and AN1 domain-containing stress-associated protein 7 OS=Oryza sativa subsp. japonica GN=SAP7 PE=2 SV=1	3	1	21	670	690	AGAAGAGAGAGAGUACAGCUU	GAGCUCUCCUCUCUCUCUUCC	Cleavage
lpu-miR529c	MIR529	c91619_g1_i1	sp|O95202|LETM1_HUMAN LETM1 and EF-hand domain-containing protein 1, mitochondrial OS=Homo sapiens GN=LETM1 PE=1 SV=1	3	1	21	55	75	AGAAGAGAGAGAGUACAGCUU	AAGCUGUUGCCUCUCUCUUCU	Cleavage
lpu-miR529c	MIR529	c140095_g1_i1	sp|Q8GYX8|DNJ10_ARATH Chaperone protein dnaJ 10 OS=Arabidopsis thaliana GN=ATJ10 PE=2 SV=2	3	1	20	174	193	AGAAGAGAGAGAGUACAGCU	AGGUGUACUUUUUUUUUUCU	Cleavage
lpu-miR529c	MIR529	c133940_g1_i1	sp|Q69L19|CSLC2_ORYSJ Probable xyloglucan glycosyltransferase 2 OS=Oryza sativa subsp. japonica GN=CSLC2 PE=2 SV=2	2.5	1	21	367	386	AGAAGAGAGAGAGUACAGCUU	GAGCU-UGCUCUCUCUCUUCU	Cleavage
lpu-miR529c	MIR529	c47731_g1_i1	-	3	1	20	248	267	AGAAGAGAGAGAGUACAGCU	AACUUUGCUCUCUCUUUUCU	Cleavage
lpu-miR529c	MIR529	c48240_g1_i2	sp|Q9S7Q2|PP124_ARATH Pentatricopeptide repeat-containing protein At1g74850, chloroplastic OS=Arabidopsis thaliana GN=PTAC2 PE=2 SV=1	3	1	20	1056	1075	AGAAGAGAGAGAGUACAGCU	AGCUGUACUUGCCCUUUUCU	Translation
lpu-miR529c	MIR529	c48240_g1_i3	sp|Q9S7Q2|PP124_ARATH Pentatricopeptide repeat-containing protein At1g74850, chloroplastic OS=Arabidopsis thaliana GN=PTAC2 PE=2 SV=1	3	1	20	2673	2692	AGAAGAGAGAGAGUACAGCU	AGCUGUACUUGCCCUUUUCU	Translation
lpu-miR529c	MIR529	c22452_g1_i1	sp|Q8GY23|UPL1_ARATH E3 ubiquitin-protein ligase UPL1 OS=Arabidopsis thaliana GN=UPL1 PE=1 SV=3	3	1	20	2893	2912	AGAAGAGAGAGAGUACAGCU	AGCUUUCCUCUCUUUCUUUU	Cleavage
lpu-miR529c	MIR529	c141510_g1_i1	-	3	1	20	300	318	AGAAGAGAGAGAGUACAGCU	AGCUGUAC-CUCUUUCUUUU	Cleavage
lpu-miR529c	MIR529	c137496_g1_i1	-	3	1	19	2	21	AGAAGAGAGAGAGUA-CAGC	GCUGCUUCUCUCUCUCUUCU	Cleavage
lpu-miR529d	MIR529	c145737_g1_i1	-	1.5	1	20	1	20	AGAAGAGAGAGAGUACAGCC	AGCUGUGCUCUCUCUCUUCU	Cleavage
lpu-miR529d	MIR529	c110150_g1_i1	sp|Q0JGI1|SPL2_ORYSJ Squamosa promoter-binding-like protein 2 OS=Oryza sativa subsp. japonica GN=SPL2 PE=2 SV=2	2.5	1	20	139	158	AGAAGAGAGAGAGUACAGCC	AACUGUGCUCUCUCUCUUCU	Cleavage
lpu-miR529d	MIR529	c145452_g1_i1	-	3	1	20	4	23	AGAAGAGAGAGAGUACAGCC	GGCUUUGCUCUCUCUCUCCU	Cleavage
lpu-miR529d	MIR529	c30704_g2_i1	-	3	1	21	345	365	AGAAGAGAGAGAGUACAGCCC	GGGCUGUACCGGCUCUCUUCU	Translation
lpu-miR529d	MIR529	c111879_g1_i1	sp|Q9ST43|PH1_ARATH Pleckstrin homology domain-containing protein 1 OS=Arabidopsis thaliana GN=PH1 PE=2 SV=2	3	1	20	153	172	AGAAGAGAGAGAGUACAGCC	GGUUUUCUUCUCUCUCUUCU	Cleavage
lpu-miR529d	MIR529	c48380_g1_i1	sp|O74944|POLK_SCHPO DNA polymerase kappa OS=Schizosaccharomyces pombe (strain 972 / ATCC 24843) GN=mug40 PE=1 SV=3	3	1	20	1545	1564	AGAAGAGAGAGAGUACAGCC	GGCGGUAAUUUUUCUCUUCU	Cleavage
lpu-miR529d	MIR529	c37837_g1_i2	sp|Q9FLH0|NMCP_ARATH Putative nuclear matrix constituent protein 1-like protein OS=Arabidopsis thaliana GN=At5g65770 PE=2 SV=1	3	1	20	3596	3615	AGAAGAGAGAGAGUACAGCC	GGCUGUCCACUCUUUUUUCU	Cleavage
lpu-miR529d	MIR529	c137496_g1_i1	-	3	1	19	2	21	AGAAGAGAGAGAGUA-CAGC	GCUGCUUCUCUCUCUCUUCU	Cleavage
lpu-miR529e	MIR529_2	c28358_g1_i1	-	2	1	20	318	337	GGAAGAGAGAUUGUAGAGGC	GCCUCUACGAUUUCUCUUCG	Cleavage
lpu-miR529e	MIR529_2	c48951_g1_i1	sp|Q9SG80|ASD1_ARATH Alpha-L-arabinofuranosidase 1 OS=Arabidopsis thaliana GN=ASD1 PE=1 SV=1	3	1	20	990	1009	GGAAGAGAGAUUGUAGAGGC	CCCUCUAUAGUUUUUCUUCC	Cleavage
lpu-miR529e	MIR529_2	c66375_g1_i1	sp|Q9ZVT9|C2GR1_ARATH C2 and GRAM domain-containing protein At1g03370 OS=Arabidopsis thaliana GN=At1g03370 PE=2 SV=4	3	1	20	51	70	GGAAGAGAGAUUGUAGAGGC	UUCUCCACAAUCUCUCUUCU	Cleavage
lpu-miR529e	MIR529_2	c46207_g1_i1	sp|O81283|TC159_ARATH Translocase of chloroplast 159, chloroplastic OS=Arabidopsis thaliana GN=TOC159 PE=1 SV=1	2.5	1	20	2856	2875	GGAAGAGAGAUUGUAGAGGC	GUUUCUACACUCUCUCUUUC	Translation
lpu-miR529e	MIR529_2	c43908_g1_i1	-	3	1	20	525	544	GGAAGAGAGAUUGUAGAGGC	GCCUCUCCCAUCUCUCUUCA	Cleavage
lpu-miR529e	MIR529_2	c75978_g1_i1	sp|Q65G95|COAE_BACLD Dephospho-CoA kinase OS=Bacillus licheniformis (strain DSM 13 / ATCC 14580) GN=coaE PE=3 SV=1	3	1	20	472	490	GGAAGAGAGAUUGUAGAGGC	GCUUCUACAAUCU-UCUUCC	Cleavage
lpu-miR529e	MIR529_2	c67171_g1_i1	sp|Q0WPX7|BAG2_ARATH BAG family molecular chaperone regulator 2 OS=Arabidopsis thaliana GN=BAG2 PE=2 SV=1	2.5	1	20	745	763	GGAAGAGAGAUUGUAGAGGC	GUCUC-ACAAUCUCUCUUCC	Cleavage
lpu-miR774a	MIR774	c47407_g1_i1	sp|Q9FMQ1|PP376_ARATH Pentatricopeptide repeat-containing protein At5g12100, mitochondrial OS=Arabidopsis thaliana GN=At5g12100 PE=2 SV=1	3	1	22	2447	2468	UUUGUAACCCAUAUCUCCUCGU	AUGAGGAGAUGUGUGUUCCAAA	Translation
lpu-miR774a	MIR774	c47703_g1_i2	sp|Q05609|CTR1_ARATH Serine/threonine-protein kinase CTR1 OS=Arabidopsis thaliana GN=CTR1 PE=1 SV=1	2.5	1	20	1798	1817	UUUGUAACCCAUAUCUCCUC	GGGGAGAUAUGGGAUAUAAA	Cleavage
lpu-miR774a	MIR774	c47003_g1_i2	sp|Q88FY2|6HN3M_PSEPK 6-hydroxynicotinate 3-monooxygenase OS=Pseudomonas putida (strain KT2440) GN=nicC PE=1 SV=1	3	1	20	747	766	UUUGUAACCCAUAUCUCCUC	GUGGAGAUAUGUGUUAUGAA	Translation
lpu-miR774b	MIR774	c136138_g1_i1	-	3	1	23	145	167	UGAGAUGGAGAUUUGGAUGUACC	GGUGCAGCCAAAUCUCCAUGUCA	Cleavage
lpu-miR774b	MIR774	c4497_g1_i1	sp|Q8GUN5|PHL1_ARATH Protein PHR1-LIKE 1 OS=Arabidopsis thaliana GN=PHL1 PE=1 SV=1	2.5	1	21	689	709	UGAGAUGGAGAUUUGGAUGUA	UACAUCUGAAUCUCCAACUCA	Cleavage
lpu-miR774b	MIR774	c44854_g2_i1	sp|Q69V23|CESA3_ORYSJ Probable cellulose synthase A catalytic subunit 3 [UDP-forming] OS=Oryza sativa subsp. japonica GN=CESA3 PE=2 SV=1	2.5	1	21	893	913	UGAGAUGGAGAUUUGGAUGUA	UACAACCAGAUCUCCAUCUCU	Cleavage
lpu-miR774b	MIR774	c47260_g1_i3	sp|A4IM04|MURE_GEOTN UDP-N-acetylmuramoyl-L-alanyl-D-glutamate--2,6-diaminopimelate ligase OS=Geobacillus thermodenitrificans (strain NG80-2) GN=murE PE=3 SV=1	2.5	1	21	262	282	UGAGAUGGAGAUUUGGAUGUA	UGCAUCAGAAUCUUCAUCUCA	Cleavage
lpu-miR774b	MIR774	c47260_g1_i1	sp|A4IM04|MURE_GEOTN UDP-N-acetylmuramoyl-L-alanyl-D-glutamate--2,6-diaminopimelate ligase OS=Geobacillus thermodenitrificans (strain NG80-2) GN=murE PE=3 SV=1	2.5	1	21	262	282	UGAGAUGGAGAUUUGGAUGUA	UGCAUCAGAAUCUUCAUCUCA	Cleavage
lpu-miR774b	MIR774	c48661_g1_i4	sp|P0A9T5|TAS_SHIFL Protein tas OS=Shigella flexneri GN=tas PE=3 SV=1	3	1	20	93	112	UGAGAUGGAGAUUUGGAUGU	UCAUUUAAAUCUCCAUCUCC	Cleavage
lpu-miR774b	MIR774	c51014_g1_i1	sp|P48631|FD6E2_SOYBN Omega-6 fatty acid desaturase, endoplasmic reticulum isozyme 2 OS=Glycine max GN=FAD2-2 PE=2 SV=1	3	1	22	868	889	UGAGAUGGAGAUUUGGAUGUAC	GCGCGUCCAGAUCUUCAUCUCC	Cleavage
lpu-miR774b	MIR774	c47430_g1_i1	sp|Q9M2S4|LRKS4_ARATH L-type lectin-domain containing receptor kinase S.4 OS=Arabidopsis thaliana GN=LECRKS4 PE=1 SV=1	3	1	20	531	550	UGAGAUGGAGAUUUGGAUGU	UUAUCUAAAUUUCUAUCUCA	Cleavage
lpu-miR774b	MIR774	c143343_g1_i1	sp|Q10147|TCPB_SCHPO Probable T-complex protein 1 subunit beta OS=Schizosaccharomyces pombe (strain 972 / ATCC 24843) GN=cct2 PE=2 SV=1	3	1	21	371	391	UGAGAUGGAGAUUUGGAUGUA	UUCAUCCAAAGUUCUAUCUCA	Translation
lpu-miR774b	MIR774	c50358_g1_i1	sp|Q94G00|PIN1_MALDO Peptidyl-prolyl cis-trans isomerase Pin1 OS=Malus domestica GN=PIN1 PE=2 SV=1	3	1	21	133	153	UGAGAUGGAGAUUUGGAUGUA	UACUUUCUAAUUUCCAUCUCA	Cleavage
lpu-miR774b	MIR774	c107210_g1_i1	sp|Q2R076|GRC10_ORYSJ Glutaredoxin-C10 OS=Oryza sativa subsp. japonica GN=GRXC10 PE=3 SV=1	2.5	1	20	4	23	UGAGAUGGAGAUUUGGAUGU	ACUUCCAAAUCAUCAUCUCA	Translation
lpu-miR774b	MIR774	c85565_g1_i1	sp|Q9SR02|MED14_ARATH Mediator of RNA polymerase II transcription subunit 14 OS=Arabidopsis thaliana GN=MED14 PE=1 SV=1	3	1	20	479	498	UGAGAUGGAGAUUUGGAUGU	AUAUCUAAAUAUUCAUUUCA	Translation
lpu-miR774b	MIR774	c102356_g1_i1	-	3	1	20	686	705	UGAGAUGGAGAUUUGGAUGU	AUAUCCAAAGCUCGAUCUCA	Translation
lpu-miR774b	MIR774	c49309_g1_i2	sp|Q9QY81|PO210_MOUSE Nuclear pore membrane glycoprotein 210 OS=Mus musculus GN=Nup210 PE=1 SV=2	3	1	20	4610	4629	UGAGAUGGAGAUUUGGAUGU	ACAUUAGAAUCUUCAUUUCA	Cleavage
lpu-miR774b	MIR774	c38954_g1_i1	sp|Q9FLG8|SPNS2_ARATH Probable sphingolipid transporter spinster homolog 2 OS=Arabidopsis thaliana GN=At5g64500 PE=2 SV=1	3	1	20	149	168	UGAGAUGGAGAUUUGGAUGU	ACAUGCAAAUUUGCAUUUCA	Cleavage
lpu-miR774b	MIR774	c38000_g1_i1	sp|Q93ZY2|ROGF1_ARATH Rop guanine nucleotide exchange factor 1 OS=Arabidopsis thaliana GN=ROPGEF1 PE=1 SV=2	3	1	20	1143	1163	UGAGAUGGAGAU-UUGGAUGU	GCAUCCGGUAUCUCCAUCUCA	Cleavage
lpu-miR774c	MIR774	c118581_g1_i1	sp|Q8LGG8|USPAL_ARATH Universal stress protein A-like protein OS=Arabidopsis thaliana GN=At3g01520 PE=1 SV=2	2.5	1	20	642	661	UAGAUGUAGAUAUGGAUGAU	AUCAUUCAUGUAUAUAUCUA	Translation
lpu-miR774c	MIR774	c40053_g1_i2	sp|A1VMG1|DNAJ_POLNA Chaperone protein DnaJ OS=Polaromonas naphthalenivorans (strain CJ2) GN=dnaJ PE=3 SV=1	3	1	20	33	52	UAGAUGUAGAUAUGGAUGAU	AUCAUCUAUGUCUAUAUCCA	Cleavage
lpu-miR774c	MIR774	c47268_g1_i1	sp|Q9FFN2|GLYT3_ARATH Probable glycosyltransferase At5g03795 OS=Arabidopsis thaliana GN=At5g03795 PE=3 SV=2	2.5	1	20	325	344	UAGAUGUAGAUAUGGAUGAU	AUCAUCCAUCUCUACAACUA	Translation
lpu-miR774c	MIR774	c48799_g1_i1	sp|Q0V8E4|ASND1_BOVIN Asparagine synthetase domain-containing protein 1 OS=Bos taurus GN=ASNSD1 PE=2 SV=1	3	1	21	1814	1834	UAGAUGUAGAUAUGGAUGAUC	GGUCAUCCAUUUGUACAUCUG	Translation
lpu-miR774c	MIR774	c72966_g1_i1	sp|B6SFA4|MAA3_ARATH Probable helicase MAGATAMA 3 OS=Arabidopsis thaliana GN=MAA3 PE=2 SV=1	3	1	20	127	146	UAGAUGUAGAUAUGGAUGAU	AUCAACUGUAUUUACGUCUA	Cleavage
lpu-miR774c	MIR774	c42904_g2_i1	-	3	1	20	265	284	UAGAUGUAGAUAUGGAUGAU	AUCAUCUGAAUCUGCAUCUG	Cleavage
lpu-miR774c	MIR774	c52148_g1_i1	sp|P52948|NUP98_HUMAN Nuclear pore complex protein Nup98-Nup96 OS=Homo sapiens GN=NUP98 PE=1 SV=4	3	1	20	2710	2729	UAGAUGUAGAUAUGGAUGAU	AUCAUCCAUGUCGAUAUCUU	Cleavage
lpu-miR774c	MIR774	c39219_g1_i1	sp|Q03091|BSN1_BACAM Extracellular ribonuclease OS=Bacillus amyloliquefaciens GN=bsn PE=1 SV=1	3	1	20	298	317	UAGAUGUAGAUAUGGAUGAU	AUCAUCUAUUUCUCCAUCUA	Translation
lpu-miR774c	MIR774	c48921_g1_i6	sp|Q945S8|ASHH3_ARATH Histone-lysine N-methyltransferase ASHH3 OS=Arabidopsis thaliana GN=ASHH3 PE=2 SV=2	3	1	20	778	797	UAGAUGUAGAUAUGGAUGAU	AUUGUCCAUUUCUGCAUCUG	Translation
lpu-miR827a	MIR827	c38063_g1_i1	sp|Q2QT65|C3H66_ORYSJ Zinc finger CCCH domain-containing protein 66 OS=Oryza sativa subsp. japonica GN=Os12g0405100 PE=2 SV=1	3	1	21	152	172	UUAGAUGAUCAUCAGCGAACA	UGUUCGUUGCUGGUCAUCUGG	Cleavage
lpu-miR827a	MIR827	c43669_g1_i1	sp|Q42605|GALE1_ARATH UDP-glucose 4-epimerase 1 OS=Arabidopsis thaliana GN=At1g12780 PE=1 SV=2	3	1	20	949	968	UUAGAUGAUCAUCAGCGAAC	UUUGGCUGAUGGUCAUCUAG	Cleavage
lpu-miR827a	MIR827	c137910_g1_i1	sp|Q9FDX1|SKIP1_ARATH F-box protein SKIP1 OS=Arabidopsis thaliana GN=SKIP1 PE=1 SV=1	2.5	1	20	639	657	UUAGAUGAUCAUCAGCGAAC	GUUC-CUGAUGAUUAUCUAA	Cleavage
lpu-miR827b	MIR827_4	c48918_g1_i1	-	3	1	21	1122	1142	UUAGAUGAUCUUCAACGAACA	UGUUUGUUGAAGGACAUCUAU	Cleavage
lpu-miR827b	MIR827_4	c49237_g2_i6	sp|Q8RXD4|BRCA1_ARATH Protein BREAST CANCER SUSCEPTIBILITY 1 homolog OS=Arabidopsis thaliana GN=BRCA1 PE=2 SV=1	3	1	20	216	235	UUAGAUGAUCUUCAACGAAC	GAUUGUUGCAGAUCAUCUGA	Cleavage
lpu-miR827c	MIR827_5	c41450_g1_i1	sp|Q39237|TGA1_ARATH Transcription factor TGA1 OS=Arabidopsis thaliana GN=TGA1 PE=1 SV=2	2.5	1	20	626	645	UUAGAUGAACUUCAACGAAC	GUUUGUUGAAGUUUUUCUAA	Cleavage
lpu-miR828	MIR828	c45028_g1_i1	sp|Q9FNV8|MY114_ARATH Transcription factor MYB114 OS=Arabidopsis thaliana GN=MYB114 PE=1 SV=1	1.5	1	22	515	536	UCUUGCUCAAAUGAGGAUUCCA	UGGAACUCUCAUUUGAGCAAGA	Cleavage
lpu-miR828	MIR828	c25948_g1_i1	sp|Q9FNV8|MY114_ARATH Transcription factor MYB114 OS=Arabidopsis thaliana GN=MYB114 PE=1 SV=1	2.5	1	22	443	464	UCUUGCUCAAAUGAGGAUUCCA	UGGAACUCUCACUUGAGCAAGA	Translation
lpu-miR828	MIR828	c38457_g1_i1	sp|Q06850|CDPK1_ARATH Calcium-dependent protein kinase 1 OS=Arabidopsis thaliana GN=CPK1 PE=1 SV=1	3	1	21	1302	1322	UCUUGCUCAAAUGAGGAUUCC	GGAAUACUGGUUUGGGCAAGA	Cleavage
lpu-miR834	MIR834	c117074_g1_i1	-	3	1	20	709	728	GCCACGGCUGCUGCUACGAU	AUGCUAGCACCAGCCGUGGC	Translation
lpu-miR838	MIR838	c42091_g1_i1	sp|Q3SWY8|ZUFSP_BOVIN Zinc finger with UFM1-specific peptidase domain protein OS=Bos taurus GN=ZUFSP PE=2 SV=1	2.5	1	20	746	765	UAAGAAUGAGAUGCAAAGAU	AUCUUUGCAUCUUUUUUUUA	Cleavage
lpu-miR838	MIR838	c2255_g1_i1	sp|Q8LKW0|TERT_ORYSJ Telomerase reverse transcriptase OS=Oryza sativa subsp. japonica GN=TERT PE=2 SV=2	3	1	21	61	81	UAAGAAUGAGAUGCAAAGAUG	CAUAUUUGCAUCUCAUCUUUA	Cleavage
lpu-miR838	MIR838	c38074_g1_i3	-	3	1	21	68	88	UAAGAAUGAGAUGCAAAGAUG	CAUCCUUGAGUUUCAUUCUUA	Cleavage
lpu-miR838	MIR838	c12088_g1_i1	sp|Q5N749|MOR1_ORYSJ Protein MOR1 OS=Oryza sativa subsp. japonica GN=MOR1 PE=2 SV=1	3	1	20	362	381	UAAGAAUGAGAUGCAAAGAU	AUCUUUGUAAUUCAUUCUUU	Translation
lpu-miR838	MIR838	c139986_g1_i1	sp|A2X254|SPX2_ORYSI SPX domain-containing protein 2 OS=Oryza sativa subsp. indica GN=SPX2 PE=4 SV=1	3	1	21	332	352	UAAGAAUGAGAUGCAAAGAUG	UAUUUUUCCCUCUCAUUUUUA	Cleavage
lpu-miR838	MIR838	c31858_g1_i2	sp|O13821|VPS27_SCHPO Vacuolar protein sorting-associated protein 27 OS=Schizosaccharomyces pombe (strain 972 / ATCC 24843) GN=sst4 PE=2 SV=1	3	1	21	1104	1123	UAAGAAUGAGAUGCAAAGAUG	CGUCUUU-CAUCUCAUUCUUG	Cleavage
lpu-miR838	MIR838	c12785_g1_i1	-	3	1	20	627	646	UAAGAAUGAGAUGCAAAGAU	AUCUUGGCUUCUCAUUCUUC	Cleavage
lpu-miR838	MIR838	c100586_g1_i1	sp|Q9M658|MOM1_ARATH Helicase protein MOM1 OS=Arabidopsis thaliana GN=MOM1 PE=1 SV=1	3	1	20	1115	1134	UAAGAAUGAGAUGCAAAGAU	AUCUUUCCAGCUCAUUUUUG	Translation
lpu-miR838	MIR838	c42898_g1_i1	-	3	1	21	294	313	UAAGAAUGAGAUGCAAAGAUG	CAUCUUU-CAUCACAUUCUUA	Translation
lpu-miR845a	MIR845_1	c43851_g1_i2	sp|O23969|SF21_HELAN Pollen-specific protein SF21 OS=Helianthus annuus GN=SF21 PE=2 SV=1	3	1	24	854	877	AAAUGCUCUGAUACCAGUUGAUGG	UCAACAGAUGGUAUAGGAGCAUUU	Translation
lpu-miR845a	MIR845_1	c47076_g1_i1	sp|Q93YN9|IPPK_ARATH Inositol-pentakisphosphate 2-kinase OS=Arabidopsis thaliana GN=IPK1 PE=1 SV=1	3	1	20	153	172	AAAUGCUCUGAUACCAGUUG	CAGUUGGUGUUAGGGUAUUU	Cleavage
lpu-miR845a	MIR845_1	c92087_g1_i1	sp|A5GHN3|GRPE_SYNPW Protein GrpE OS=Synechococcus sp. (strain WH7803) GN=grpE PE=3 SV=1	2.5	1	22	479	500	AAAUGCUCUGAUACCAGUUGAU	AACGACAGCUAUCAGAGCAUUU	Cleavage
lpu-miR845b	MIR845_1	c48863_g1_i3	sp|Q9LJJ1|PP259_ARATH Putative pentatricopeptide repeat-containing protein At3g28640 OS=Arabidopsis thaliana GN=PCMP-E79 PE=3 SV=1	1	1	22	3	24	UCGCUCUGAUACCAAAUGUAUG	CUUACAUUUGGUAUCGGAGUGA	Cleavage
lpu-miR845b	MIR845_1	c44875_g1_i7	sp|P19672|YQXC_BACSU Putative rRNA methyltransferase YqxC OS=Bacillus subtilis (strain 168) GN=yqxC PE=3 SV=3	3	1	20	1523	1542	UCGCUCUGAUACCAAAUGUA	AACAAGUGGUAUCAGAGCGA	Cleavage
lpu-miR845b	MIR845_1	c49540_g2_i1	sp|P10978|POLX_TOBAC Retrovirus-related Pol polyprotein from transposon TNT 1-94 OS=Nicotiana tabacum PE=2 SV=1	3	1	20	49	68	UCGCUCUGAUACCAAAUGUA	AACAAGUGGUAUCAGAGCGA	Cleavage
lpu-miR845b	MIR845_1	c38198_g1_i1	sp|Q8YNE3|IF3_NOSS1 Translation initiation factor IF-3 OS=Nostoc sp. (strain PCC 7120 / UTEX 2576) GN=infC PE=3 SV=1	3	1	20	1030	1049	UCGCUCUGAUACCAAAUGUA	UAUUAUUGGUAUUAGAGCGA	Cleavage
lpu-miR845c	MIR845_1	c40067_g1_i1	sp|P09469|VATA_DAUCA V-type proton ATPase catalytic subunit A OS=Daucus carota PE=2 SV=1	2.5	1	21	748	768	AUUGGUAUCAGAGCAAAGGUU	AGCUUUUGUUCUGAUGUCAAU	Cleavage
lpu-miR845c	MIR845_1	c43420_g1_i2	-	3	1	21	1145	1165	AUUGGUAUCAGAGCAAAGGUU	AAUGUUUGCUCUGAUGUUAAU	Cleavage
lpu-miR845c	MIR845_1	c37078_g1_i1	sp|O81126|RZP22_ARATH Serine/arginine-rich splicing factor RSZ22 OS=Arabidopsis thaliana GN=RSZ22 PE=1 SV=1	3	1	21	964	984	AUUGGUAUCAGAGCAAAGGUU	GACCUUUGCUUUGAUAUUCAU	Cleavage
lpu-miR845c	MIR845_1	c41457_g1_i1	sp|Q8L7E5|WIT1_ARATH WPP domain-interacting tail-anchored protein 1 OS=Arabidopsis thaliana GN=WIT1 PE=1 SV=2	2.5	1	21	732	752	AUUGGUAUCAGAGCAAAGGUU	GAUUUUUGUCCUGAUACCAAU	Cleavage
lpu-miR845c	MIR845_1	c47670_g1_i1	sp|Q9LZ19|PP364_ARATH Pentatricopeptide repeat-containing protein At5g04780 OS=Arabidopsis thaliana GN=PCMP-H16 PE=2 SV=2	2.5	1	20	433	452	AUUGGUAUCAGAGCAAAGGU	AUCUUUGAUCGGAUACCAAU	Translation
lpu-miR845c	MIR845_1	c46675_g1_i2	sp|Q9NW08|RPC2_HUMAN DNA-directed RNA polymerase III subunit RPC2 OS=Homo sapiens GN=POLR3B PE=1 SV=2	3	1	21	2847	2867	AUUGGUAUCAGAGCAAAGGUU	GACCUGGGCUCUGAUACCAAG	Cleavage
lpu-miR845c	MIR845_1	c44491_g1_i1	sp|Q5R8D8|DNJC7_PONAB DnaJ homolog subfamily C member 7 OS=Pongo abelii GN=DNAJC7 PE=2 SV=1	3	1	20	2300	2319	AUUGGUAUCAGAGCAAAGGU	ACCUGUGCUUUGAUGCUGAU	Cleavage
lpu-miR845c	MIR845_1	c27623_g1_i1	sp|Q8LIL0|CUS_ORYSJ Curcuminoid synthase OS=Oryza sativa subsp. japonica GN=Os07g0271500 PE=1 SV=2	3	1	20	316	334	AUUGGUAUCAGAGCAAAGGU	ACCUUUGCUCUGA-ACUAAU	Cleavage
lpu-miR845d	MIR845_1	c48816_g7_i2	sp|P10978|POLX_TOBAC Retrovirus-related Pol polyprotein from transposon TNT 1-94 OS=Nicotiana tabacum PE=2 SV=1	0	1	21	581	601	ACCGGCUCUGAUACCAAUUUG	CAAAUUGGUAUCAGAGCCGGU	Cleavage
lpu-miR845d	MIR845_1	c13871_g1_i2	-	2	1	21	331	351	ACCGGCUCUGAUACCAAUUUG	CAAAAUGGUAUCAGAGCCGGG	Cleavage
lpu-miR845d	MIR845_1	c144202_g1_i1	-	2	1	20	313	332	ACCGGCUCUGAUACCAAUUU	CAAUUGGUAUCAGAGCCGGA	Cleavage
lpu-miR845d	MIR845_1	c48355_g3_i1	sp|P0C522|ATPAM_ORYSJ ATP synthase subunit alpha, mitochondrial OS=Oryza sativa subsp. japonica GN=ATPA PE=1 SV=1	2.5	1	21	2204	2224	ACCGGCUCUGAUACCAAUUUG	CAAAUUGGUGUCAAAGUUGGU	Cleavage
lpu-miR845d	MIR845_1	c48990_g1_i1	sp|A1XD93|TFP11_PANTR Tuftelin-interacting protein 11 OS=Pan troglodytes GN=TFIP11 PE=2 SV=1	3	1	21	2144	2164	ACCGGCUCUGAUACCAAUUUG	CAAAAUGGUAUCAGGGCUGGA	Cleavage
lpu-miR845d	MIR845_1	c143959_g1_i1	sp|Q95028|LDH_DROME L-lactate dehydrogenase OS=Drosophila melanogaster GN=ImpL3 PE=2 SV=1	3	1	21	169	189	ACCGGCUCUGAUACCAAUUUG	CAAAUUGGUGCCAGAGCCGAU	Translation
lpu-miR845d	MIR845_1	c134664_g1_i1	sp|Q9SQ64|COR2_PAPSO Non-functional NADPH-dependent codeinone reductase 2 OS=Papaver somniferum GN=COR2 PE=1 SV=1	3	1	21	109	129	ACCGGCUCUGAUACCAAUUUG	CAACUUGGUAUCAGAUCUGGU	Cleavage
lpu-miR845d	MIR845_1	c40882_g1_i1	sp|Q9LX20|ASPL1_ARATH Aspartic proteinase-like protein 1 OS=Arabidopsis thaliana GN=At5g10080 PE=1 SV=1	2.5	1	21	1865	1885	ACCGGCUCUGAUACCAAUUUG	UGAAUUGGUAUGGGAGUCGGU	Translation
lpu-miR845e	MIR845_1	c52562_g1_i1	-	2.5	1	24	16	39	ACCGGCUCUGAUACCAAACUGAUG	CAGAAGUUUGGUAUCAGAGCCAGG	Cleavage
lpu-miR845e	MIR845_1	c48816_g7_i2	sp|P10978|POLX_TOBAC Retrovirus-related Pol polyprotein from transposon TNT 1-94 OS=Nicotiana tabacum PE=2 SV=1	2	1	21	581	601	ACCGGCUCUGAUACCAAACUG	CAAAUUGGUAUCAGAGCCGGU	Cleavage
lpu-miR845e	MIR845_1	c39470_g1_i1	sp|P82280|RAV2_ARATH AP2/ERF and B3 domain-containing transcription repressor RAV2 OS=Arabidopsis thaliana GN=RAV2 PE=2 SV=1	3	1	19	752	771	ACCGGCUC-UGAUACCAAAC	UUUUGGUAUCACGAGCCGGU	Translation
lpu-miR845f	MIR845_2	c47511_g2_i3	-	1	1	21	167	187	UUGCUCUGAUACCAAUUGAUG	UAACAAUUGGUAUCAGAGCAA	Cleavage
lpu-miR845f	MIR845_2	c47511_g2_i1	-	1	1	21	167	187	UUGCUCUGAUACCAAUUGAUG	UAACAAUUGGUAUCAGAGCAA	Cleavage
lpu-miR845f	MIR845_2	c41360_g1_i1	sp|Q40677|ALFC_ORYSJ Fructose-bisphosphate aldolase, chloroplastic OS=Oryza sativa subsp. japonica GN=Os11g0171300 PE=1 SV=2	1	1	21	1629	1649	UUGCUCUGAUACCAAUUGAUG	UAACAAUUGGUAUCAGAGCAA	Cleavage
lpu-miR845f	MIR845_2	c45916_g1_i1	sp|Q652P4|CPSF2_ORYSJ Cleavage and polyadenylation specificity factor subunit 2 OS=Oryza sativa subsp. japonica GN=Os09g0569400 PE=2 SV=1	2.5	1	21	790	810	UUGCUCUGAUACCAAUUGAUG	CAACAAUUGGUAUCAGAGCCA	Cleavage
lpu-miR845f	MIR845_2	c42457_g1_i1	sp|Q53PC7|COPB1_ORYSJ Coatomer subunit beta-1 OS=Oryza sativa subsp. japonica GN=Os11g0174000 PE=2 SV=1	2	1	21	3200	3220	UUGCUCUGAUACCAAUUGAUG	UAUUAGUUGGUAGCAGAGCAA	Translation
lpu-miR845f	MIR845_2	c44875_g1_i7	sp|P19672|YQXC_BACSU Putative rRNA methyltransferase YqxC OS=Bacillus subtilis (strain 168) GN=yqxC PE=3 SV=3	2.5	1	21	1522	1542	UUGCUCUGAUACCAAUUGAUG	CAACAAGUGGUAUCAGAGCGA	Cleavage
lpu-miR845f	MIR845_2	c49540_g2_i1	sp|P10978|POLX_TOBAC Retrovirus-related Pol polyprotein from transposon TNT 1-94 OS=Nicotiana tabacum PE=2 SV=1	2.5	1	21	48	68	UUGCUCUGAUACCAAUUGAUG	CAACAAGUGGUAUCAGAGCGA	Cleavage
lpu-miR845f	MIR845_2	c36213_g1_i1	-	2.5	1	20	1062	1081	UUGCUCUGAUACCAAUUGAU	AUCAAUUGCUGUCAGAGCAU	Cleavage
lpu-miR845f	MIR845_2	c39226_g1_i2	sp|O22160|TL15A_ARATH Thylakoid lumenal 15 kDa protein 1, chloroplastic OS=Arabidopsis thaliana GN=At2g44920 PE=1 SV=2	3	1	21	710	730	UUGCUCUGAUACCAAUUGAUG	CAACAAGUGGUAUCAGAGCAC	Cleavage
lpu-miR845f	MIR845_2	c41659_g1_i2	-	2.5	1	20	799	818	UUGCUCUGAUACCAAUUGAU	AUCCAGUGGUAUCAGAGUAA	Cleavage
lpu-miR845f	MIR845_2	c8672_g1_i1	sp|Q9M3B6|PKP4_ARATH Plastidial pyruvate kinase 4, chloroplastic OS=Arabidopsis thaliana GN=PKP4 PE=2 SV=1	3	1	21	616	636	UUGCUCUGAUACCAAUUGAUG	CAUGUAUUGGCAUCAGAGCAA	Translation
lpu-miR845g	MIR845_3	c42033_g1_i1	sp|Q9SIK7|PSNB_ARATH Presenilin-like protein At2g29900 OS=Arabidopsis thaliana GN=At2g29900 PE=2 SV=1	2.5	1	21	36	56	UGAAGCUCUGAUACCAAUUGU	ACAAUUGGUAUCAGAGCUUAC	Cleavage
lpu-miR845g	MIR845_3	c41576_g2_i1	sp|P81898|PNAA_PRUDU Peptide-N4-(N-acetyl-beta-glucosaminyl)asparagine amidase A OS=Prunus dulcis PE=1 SV=2	3	1	20	97	116	UGAAGCUCUGAUACCAAUUG	CAAUUGCAAUCAAAGCUUCA	Cleavage
lpu-miR845g	MIR845_3	c133897_g1_i1	sp|P45175|RNG_HAEIN Ribonuclease G OS=Haemophilus influenzae (strain ATCC 51907 / DSM 11121 / KW20 / Rd) GN=rng PE=3 SV=1	3	1	20	1005	1024	UGAAGCUCUGAUACCAAUUG	CAAUUGAAACCAGAGCUUCA	Translation
lpu-miR859	MIR859	c15627_g1_i1	sp|Q84ZC0|VATH_ORYSJ Probable V-type proton ATPase subunit H OS=Oryza sativa subsp. japonica GN=Os07g0549700 PE=2 SV=1	2.5	1	21	1307	1327	UUCUCUCUUGUGAAGUCAUCU	AGAUGUCUUCACCAGAGAGAG	Translation
lpu-miR859	MIR859	c46027_g2_i1	sp|Q653F4|GT61_ORYSJ Probable glucuronosyltransferase Os06g0687900 OS=Oryza sativa subsp. japonica GN=Os06g0687900 PE=2 SV=1	3	1	21	1236	1256	UUCUCUCUUGUGAAGUCAUCU	AGGUGACGUCAUAAGGGAGGA	Cleavage
lpu-miR859	MIR859	c22412_g1_i2	sp|Q9FJP9|DHSB3_ARATH Succinate dehydrogenase [ubiquinone] iron-sulfur subunit 3, mitochondrial OS=Arabidopsis thaliana GN=SDH2-3 PE=2 SV=1	3	1	21	9	29	UUCUCUCUUGUGAAGUCAUCU	AGUUAGCUUCACAAGAGAGAG	Cleavage
lpu-miR859	MIR859	c135929_g1_i1	sp|Q9FLS0|FB253_ARATH F-box protein At5g07610 OS=Arabidopsis thaliana GN=At5g07610 PE=2 SV=1	3	1	20	372	391	UUCUCUCUUGUGAAGUCAUC	CAUGGCUGCGCAAGAGAGAA	Cleavage
lpu-miR859	MIR859	c34899_g1_i1	-	2.5	1	20	371	390	UUCUCUCUUGUGAAGUCAUC	GAUGAGCUCACAAGAGGGAA	Cleavage
lpu-miR859	MIR859	c46064_g4_i1	sp|Q6H6Q7|HSFA3_ORYSJ Heat stress transcription factor A-3 OS=Oryza sativa subsp. japonica GN=HSFA3 PE=2 SV=1	2.5	1	20	634	652	UUCUCUCUUGUGAAGUCAUC	GAUGACUUC-CAGGAGAGAA	Translation
lpu-miR859	MIR859	c11050_g1_i2	sp|Q2TBM9|SRAC1_BOVIN Protein SERAC1 OS=Bos taurus GN=SERAC1 PE=2 SV=1	3	1	21	535	554	UUCUCUCUUGUGAAGUCAUCU	GGAU-AUUUCACAAGGGAGAA	Cleavage
lpu-miR859	MIR859	c35808_g1_i1	sp|P24155|THOP1_RAT Thimet oligopeptidase OS=Rattus norvegicus GN=Thop1 PE=1 SV=4	3	1	20	1238	1257	UUCUCUCUUGUGAAGUCAUC	GAUCUCUUCCCAAGAGAGAA	Translation
lpu-miR861	MIR861	c43868_g2_i1	sp|O04705|GAO1D_WHEAT Gibberellin 20 oxidase 1-D OS=Triticum aestivum GN=GA20ox1D PE=1 SV=1	2.5	1	21	80	100	UGGAUAUGUGUUCAAGGUUGG	CUAAUAUUGAACAUAUAUCCA	Cleavage
lpu-miR861	MIR861	c39256_g1_i2	sp|A5DXE2|SEC13_LODEL Protein transport protein SEC13 OS=Lodderomyces elongisporus (strain ATCC 11503 / CBS 2605 / JCM 1781 / NBRC 1676 / NRRL YB-4239) GN=SEC13 PE=3 SV=1	3	1	21	919	939	UGGAUAUGUGUUCAAGGUUGG	CUAGCCUCGAGCACAUAUCUA	Cleavage
lpu-miR861	MIR861	c46091_g1_i1	sp|Q8RQD1|GLND_AZOBR [Protein-PII] uridylyltransferase OS=Azospirillum brasilense GN=glnD PE=3 SV=1	3	1	21	409	429	UGGAUAUGUGUUCAAGGUUGG	UCAACUUUGUACACAUAACCA	Cleavage
lpu-miR861	MIR861	c37819_g1_i2	sp|B9KFK6|DNAJ_CAMLR Chaperone protein DnaJ OS=Campylobacter lari (strain RM2100 / D67 / ATCC BAA-1060) GN=dnaJ PE=3 SV=1	3	1	21	500	520	UGGAUAUGUGUUCAAGGUUGG	CCAACCUUGGCCAGAUAUUCA	Translation
lpu-miR861	MIR861	c45040_g1_i1	-	3	1	20	386	405	UGGAUAUGUGUUCAAGGUUG	AACCCUUGAAUAUAUAUCCA	Cleavage
lpu-miR861	MIR861	c101417_g1_i1	sp|B8AJT9|MRS2I_ORYSI Magnesium transporter MRS2-I OS=Oryza sativa subsp. indica GN=MRS2-I PE=3 SV=1	3	1	20	218	237	UGGAUAUGUGUUCAAGGUUG	CAACCAUGGAUACGUAUUCA	Cleavage
lpu-miR861	MIR861	c47394_g1_i1	sp|Q8K1N1|PLPL8_MOUSE Calcium-independent phospholipase A2-gamma OS=Mus musculus GN=Pnpla8 PE=2 SV=1	3	1	20	3293	3312	UGGAUAUGUGUUCAAGGUUG	CAGCCUUGUAUACAUGUCCG	Cleavage
lpu-miR861	MIR861	c42451_g1_i1	-	3	1	20	592	611	UGGAUAUGUGUUCAAGGUUG	CAAAAUUGAAUAUAUAUCCA	Cleavage
lpu-miR861	MIR861	c38700_g1_i1	sp|P97868|RBBP6_MOUSE E3 ubiquitin-protein ligase RBBP6 OS=Mus musculus GN=Rbbp6 PE=1 SV=5	3	1	20	285	304	UGGAUAUGUGUUCAAGGUUG	CAACUUUCUACGCAUAUCCA	Cleavage
lpu-miR1510	MIR1510	c15317_g1_i1	sp|Q06GZ0|ATPB_DRIGR ATP synthase subunit beta, chloroplastic OS=Drimys granadensis GN=atpB PE=3 SV=1	0	1	20	672	691	GUACUGUUUUACCUACUCCA	UGGAGUAGGUAAAACAGUAC	Cleavage
lpu-miR1510	MIR1510	c69948_g1_i1	sp|Q43681|NLTP_VIGUN Probable non-specific lipid-transfer protein AKCS9 OS=Vigna unguiculata PE=2 SV=1	2	1	21	552	572	GUACUGUUUUACCUACUCCAC	GUGGAGUGGGUAGAACAGUGU	Cleavage
lpu-miR1510	MIR1510	c49364_g1_i3	sp|Q941F1|PLA15_ARATH Phospholipase A1-Igamma1, chloroplastic OS=Arabidopsis thaliana GN=At1g06800 PE=1 SV=2	3	1	21	498	518	GUACUGUUUUACCUACUCCAC	GUCGAGUAGGUGAAGUAGUGC	Cleavage
lpu-miR1510	MIR1510	c47577_g1_i4	-	2.5	1	20	297	316	GUACUGUUUUACCUACUCCA	UGGAGUGGGAGAAGCAGUAC	Translation
lpu-miR1511b	MIR1511	c45874_g1_i1	sp|Q91WR3|ASCC2_MOUSE Activating signal cointegrator 1 complex subunit 2 OS=Mus musculus GN=Ascc2 PE=2 SV=1	3	1	20	1816	1835	AUCGAACCAAGCUCUGAUAC	GGAUGAGAGUUUGGUUUGAU	Cleavage
lpu-miR1511a	MIR1511	c32845_g1_i2	sp|Q9SF38|PP222_ARATH Pentatricopeptide repeat-containing protein At3g09650, chloroplastic OS=Arabidopsis thaliana GN=HCF152 PE=2 SV=1	3	1	21	1115	1135	AGCAGCUCUGAUACCAUGAAA	UAUCAUGGUAUCAGAGUGGCU	Cleavage
lpu-miR1511a	MIR1511	c35573_g1_i1	-	3	1	20	363	382	AGCAGCUCUGAUACCAUGAA	CUCAUGGUAUUGAAGCUGCU	Cleavage
lpu-miR1511a	MIR1511	c15830_g1_i1	sp|Q2QXC6|WNK9_ORYSJ Probable serine/threonine-protein kinase WNK9 OS=Oryza sativa subsp. japonica GN=WNK9 PE=2 SV=1	3	1	20	633	652	AGCAGCUCUGAUACCAUGAA	UUUAUGGCACCAGAGCUGUU	Translation
lpu-miR1515	MIR1515	c35193_g1_i1	sp|O49453|Y4844_ARATH Uncharacterized protein At4g28440 OS=Arabidopsis thaliana GN=At4g28440 PE=1 SV=1	3	1	20	692	711	UCAUUUUGCGUGGAAUGAGA	UUUUAUUUCAUGUAAAAUGG	Cleavage
lpu-miR1515	MIR1515	c39722_g1_i1	sp|Q93Z92|RING4_ARATH E3 ubiquitin-protein ligase At4g11680 OS=Arabidopsis thaliana GN=At4g11680 PE=2 SV=1	2.5	1	20	736	755	UCAUUUUGCGUGGAAUGAGA	UAUCAUUCCACACAGAAUGA	Translation
lpu-miR1515	MIR1515	c113082_g1_i1	sp|Q9XGX1|CHS7_SORBI Chalcone synthase 7 OS=Sorghum bicolor GN=CHS7 PE=3 SV=1	3	1	20	139	158	UCAUUUUGCGUGGAAUGAGA	UCUCAUCUCAUCCAAAAUGA	Translation
lpu-miR1515	MIR1515	c30789_g1_i2	sp|Q4KLU2|PRP39_XENLA Pre-mRNA-processing factor 39 OS=Xenopus laevis GN=prpf39 PE=2 SV=1	3	1	20	620	638	UCAUUUUGCGUGGAAUGAGA	UCUC-UUCCACGAAAAAUGA	Cleavage
lpu-miR1521	MIR1521	c32993_g1_i1	sp|Q1PSI9|IDND_VITVI L-idonate 5-dehydrogenase OS=Vitis vinifera GN=VIT_16s0100g00290 PE=1 SV=2	2.5	1	20	1222	1241	UAAUGGAAAAUGUUGAUGCU	AUCAUCGGCAUUUUCCGUUA	Cleavage
lpu-miR1521	MIR1521	c104897_g1_i1	-	3	1	20	366	385	UAAUGGAAAAUGUUGAUGCU	GGCAUAAACAUUUUCCUUUA	Cleavage
lpu-miR1521	MIR1521	c49738_g1_i1	sp|Q6R0E3|TRP5_ARATH Telomere repeat-binding protein 5 OS=Arabidopsis thaliana GN=TRP5 PE=1 SV=2	3	1	20	692	711	UAAUGGAAAAUGUUGAUGCU	AGUAUCAACAGUUUCCAUGA	Translation
lpu-miR1521	MIR1521	c47689_g1_i1	sp|Q9NZW4|DSPP_HUMAN Dentin sialophosphoprotein OS=Homo sapiens GN=DSPP PE=1 SV=2	2.5	1	20	577	596	UAAUGGAAAAUGUUGAUGCU	AGAAUUACCAUUUUCCAUUA	Cleavage
lpu-miR1521	MIR1521	c67547_g1_i1	-	3	1	20	9	28	UAAUGGAAAAUGUUGAUGCU	AGCAUCAAUGGUGUCCAUUA	Translation
lpu-miR1521	MIR1521	c46149_g1_i7	-	3	1	20	430	449	UAAUGGAAAAUGUUGAUGCU	GGCAUCAAGAUGUUUCAUUA	Translation
lpu-miR1521	MIR1521	c46149_g1_i5	sp|Q5L0Q3|RNC_GEOKA Ribonuclease 3 OS=Geobacillus kaustophilus (strain HTA426) GN=rnc PE=3 SV=1	3	1	20	508	527	UAAUGGAAAAUGUUGAUGCU	GGCAUCAAGAUGUUUCAUUA	Translation
lpu-miR1521	MIR1521	c44057_g1_i2	sp|Q6DKG0|NAA35_RAT N-alpha-acetyltransferase 35, NatC auxiliary subunit OS=Rattus norvegicus GN=Naa35 PE=2 SV=1	3	1	20	2157	2176	UAAUGGAAAAUGUUGAUGCU	AGCAGCACCAUUUUCUAUUG	Cleavage
lpu-miR1521	MIR1521	c71128_g1_i1	-	3	1	20	75	93	UAAUGGAAAAUGUUGAUGCU	GGCA-CAAUAUUUUCCAUUA	Cleavage
lpu-miR1521	MIR1521	c5586_g1_i1	sp|P13603|ADH1_TRIRP Alcohol dehydrogenase 1 OS=Trifolium repens GN=ADH1 PE=2 SV=1	3	1	20	443	462	UAAUGGAAAAUGUUGAUGCU	AGAAUCAAGAUUCUCCAUUA	Cleavage
lpu-miR1858	MIR1858	c39546_g2_i1	sp|Q9S7P9|SNP33_ARATH SNAP25 homologous protein SNAP33 OS=Arabidopsis thaliana GN=SNAP33 PE=1 SV=1	2	1	21	301	321	UGGAGGUGGAAGGAGUGGGGC	GUCCCACUUCUUCCAUCUUCA	Cleavage
lpu-miR1858	MIR1858	c105693_g1_i1	sp|Q94IW5|C90D2_ORYSJ Cytochrome P450 90D2 OS=Oryza sativa subsp. japonica GN=CYP90D2 PE=1 SV=1	2	1	21	107	127	UGGAGGUGGAAGGAGUGGGGC	GUCCUUCUCCUUCCACCUCCA	Cleavage
lpu-miR1858	MIR1858	c4780_g1_i1	sp|Q9ZSS6|THD1_ARATH Threonine dehydratase biosynthetic, chloroplastic OS=Arabidopsis thaliana GN=OMR1 PE=1 SV=1	2	1	21	131	151	UGGAGGUGGAAGGAGUGGGGC	GCCCCACCUCUUCCACCUCCG	Cleavage
lpu-miR1858	MIR1858	c46136_g1_i1	sp|Q9C7R6|PUB17_ARATH U-box domain-containing protein 17 OS=Arabidopsis thaliana GN=PUB17 PE=2 SV=1	2	1	20	556	575	UGGAGGUGGAAGGAGUGGGG	UGCCACUCCUUCCACCUCCA	Cleavage
lpu-miR1858	MIR1858	c102509_g1_i1	-	2	1	20	312	331	UGGAGGUGGAAGGAGUGGGG	UCCCACUCCUUCCACUUCCU	Cleavage
lpu-miR1858	MIR1858	c55999_g1_i1	-	2	1	20	445	464	UGGAGGUGGAAGGAGUGGGG	UCCCACUCCUUCCACUUCCC	Cleavage
lpu-miR1858	MIR1858	c124348_g1_i1	sp|Q8LPK0|AB8A_ARATH ABC transporter A family member 8 OS=Arabidopsis thaliana GN=ABCA8 PE=2 SV=3	2	1	20	100	119	UGGAGGUGGAAGGAGUGGGG	CUUCACUCUUUCCAUCUCCA	Cleavage
lpu-miR1858	MIR1858	c29989_g1_i3	sp|P19242|HSP21_PEA 17.1 kDa class II heat shock protein OS=Pisum sativum GN=HSP17.7 PE=2 SV=1	2	1	20	113	132	UGGAGGUGGAAGGAGUGGGG	CUCUACUCUUUCCACUUCCA	Cleavage
lpu-miR1858	MIR1858	c52369_g1_i1	-	2	1	21	163	183	UGGAGGUGGAAGGAGUGGGGC	GCCCGACUCCCUCCACCUCCA	Translation
lpu-miR1858	MIR1858	c141075_g1_i1	sp|Q9C7F7|UGPI5_ARATH Uncharacterized GPI-anchored protein At1g27950 OS=Arabidopsis thaliana GN=At1g27950 PE=1 SV=1	2.5	1	20	349	368	UGGAGGUGGAAGGAGUGGGG	AUCCGCUCCUUCCACUUCCA	Cleavage
lpu-miR1858	MIR1858	c2409_g2_i1	-	2.5	1	20	166	185	UGGAGGUGGAAGGAGUGGGG	CUCCAUUUCUUCCAUCUUCA	Cleavage
lpu-miR1858	MIR1858	c45413_g1_i1	sp|Q9LSM5|SGT1_ARATH Protein SGT1 homolog At5g65490 OS=Arabidopsis thaliana GN=At5g65490 PE=2 SV=1	2	1	20	197	216	UGGAGGUGGAAGGAGUGGGG	CUCCACUCUCUCCACCUCCA	Translation
lpu-miR1858	MIR1858	c137125_g1_i1	sp|Q9FKA5|Y5957_ARATH Uncharacterized protein At5g39570 OS=Arabidopsis thaliana GN=At5g39570 PE=1 SV=1	3	1	21	387	407	UGGAGGUGGAAGGAGUGGGGC	GCUCCGCUCCCUCCACCUCCU	Translation
lpu-miR1858	MIR1858	c39727_g1_i1	-	2.5	1	20	597	616	UGGAGGUGGAAGGAGUGGGG	UCUUAUUCCUUCCAUCUCCA	Cleavage
lpu-miR1858	MIR1858	c135927_g1_i1	-	2.5	1	20	339	358	UGGAGGUGGAAGGAGUGGGG	CUCCACUUUUUCCAUCUCUA	Cleavage
lpu-miR1858	MIR1858	c43224_g2_i2	-	2	1	20	617	636	UGGAGGUGGAAGGAGUGGGG	CCCCACUCCUUCAACUUCCG	Cleavage
lpu-miR1858	MIR1858	c8023_g1_i1	sp|Q93XP7|CZOG1_MAIZE Cis-zeatin O-glucosyltransferase 1 OS=Zea mays GN=CISZOG1 PE=1 SV=1	3	1	21	211	231	UGGAGGUGGAAGGAGUGGGGC	GCUCCGCUCCAUCCGCUUCCA	Translation
lpu-miR1858	MIR1858	c36103_g1_i2	sp|B3ETC6|ERA_AMOA5 GTPase Era OS=Amoebophilus asiaticus (strain 5a2) GN=era PE=3 SV=1	2	1	20	135	154	UGGAGGUGGAAGGAGUGGGG	CCCCACUUCCUCCACUUCCA	Translation
lpu-miR1858	MIR1858	c44857_g1_i3	sp|Q39846|SBP65_SOYBN Seed biotin-containing protein SBP65 OS=Glycine max GN=SBP65 PE=1 SV=1	2.5	1	20	1647	1666	UGGAGGUGGAAGGAGUGGGG	UCUCGCUUCUUCUACCUCCA	Cleavage
lpu-miR1858	MIR1858	c35114_g1_i1	sp|O64765|UAP1_ARATH Probable UDP-N-acetylglucosamine pyrophosphorylase OS=Arabidopsis thaliana GN=At2g35020 PE=2 SV=1	2	1	20	204	223	UGGAGGUGGAAGGAGUGGGG	UCCCACUCCCUCCACUUCCA	Translation
lpu-miR1858	MIR1858	c80648_g1_i1	-	3	1	21	100	120	UGGAGGUGGAAGGAGUGGGGC	GCCCUGCCUCUUCCACCUCCG	Cleavage
lpu-miR1858	MIR1858	c47912_g1_i3	sp|Q6P2Z6|NMD3_XENTR 60S ribosomal export protein NMD3 OS=Xenopus tropicalis GN=nmd3 PE=2 SV=1	3	1	21	300	320	UGGAGGUGGAAGGAGUGGGGC	GCUCCUCUCCUUCUGCCUCCG	Cleavage
lpu-miR1858	MIR1858	c142492_g1_i1	sp|O42915|UFD1_SCHPO Ubiquitin fusion degradation protein 1 OS=Schizosaccharomyces pombe (strain 972 / ATCC 24843) GN=ufd1 PE=2 SV=4	3	1	20	96	115	UGGAGGUGGAAGGAGUGGGG	CCCCACUCCUUCUGGCUUCA	Cleavage
lpu-miR1858	MIR1858	c98969_g1_i1	sp|Q9SIA5|DTX1_ARATH MATE efflux family protein DTX1 OS=Arabidopsis thaliana GN=DTX1 PE=2 SV=1	3	1	20	251	270	UGGAGGUGGAAGGAGUGGGG	CCCUGCUUCUUCCAGCUCCA	Cleavage
lpu-miR1858	MIR1858	c95628_g1_i1	sp|Q8H0Y8|WRK41_ARATH Probable WRKY transcription factor 41 OS=Arabidopsis thaliana GN=WRKY41 PE=2 SV=2	3	1	20	136	155	UGGAGGUGGAAGGAGUGGGG	UUCCACUCUUUCCACCUUUG	Cleavage
lpu-miR1858	MIR1858	c68010_g1_i1	sp|Q7Y175|UBAX1_ARATH UBA and UBX domain-containing protein At4g15410 OS=Arabidopsis thaliana GN=At4g15410 PE=2 SV=1	3	1	20	920	939	UGGAGGUGGAAGGAGUGGGG	UUCCACUCUUUUCGCCUCCG	Cleavage
lpu-miR1858	MIR1858	c46433_g1_i1	sp|P27309|NUSG_STRVG Transcription antitermination protein NusG OS=Streptomyces virginiae GN=nusG PE=1 SV=2	2	1	20	158	177	UGGAGGUGGAAGGAGUGGGG	CCCCACCACUUCCACCUCCA	Cleavage
lpu-miR1858	MIR1858	c47320_g1_i2	-	3	1	20	97	116	UGGAGGUGGAAGGAGUGGGG	GCCCUCUCCUUCCACCUCCU	Cleavage
lpu-miR1858	MIR1858	c25555_g1_i1	-	2.5	1	20	324	343	UGGAGGUGGAAGGAGUGGGG	UCCUCCUUCUUCCACCUCCA	Cleavage
lpu-miR1858	MIR1858	c49372_g1_i2	sp|Q9LY61|HSPR1_ARATH Nematode resistance protein-like HSPRO1 OS=Arabidopsis thaliana GN=HSPRO1 PE=1 SV=1	2.5	1	20	3	23	UGGAGGUGGA-AGGAGUGGGG	CCCCAUUCCUAUCCACCUCCA	Translation
lpu-miR1858	MIR1858	c37919_g1_i1	-	3	1	21	36	56	UGGAGGUGGAAGGAGUGGGGC	GGCCCACUCCUCCCACCUCCC	Translation
lpu-miR1858	MIR1858	c140100_g1_i1	sp|Q5NAW2|C3H6_ORYSJ Zinc finger CCCH domain-containing protein 6 OS=Oryza sativa subsp. japonica GN=Os01g0258700 PE=2 SV=2	3	1	21	179	199	UGGAGGUGGAAGGAGUGGGGC	GCUGCAUUCCUUGCACCUCCA	Translation
lpu-miR1858	MIR1858	c47486_g1_i1	sp|Q9LV93|AB5F_ARATH ABC transporter F family member 5 OS=Arabidopsis thaliana GN=ABCF5 PE=2 SV=1	3	1	20	937	956	UGGAGGUGGAAGGAGUGGGG	UCCCACUUCUUCCACGUUCA	Cleavage
lpu-miR1858	MIR1858	c42751_g1_i1	sp|Q54BM5|BBP_DICDI Branchpoint-bridging protein OS=Dictyostelium discoideum GN=sf1 PE=3 SV=1	2.5	1	20	2409	2428	UGGAGGUGGAAGGAGUGGGG	CUCAACUUCUUCCACUUCCA	Cleavage
lpu-miR1858	MIR1858	c43181_g1_i2	-	2.5	1	20	150	169	UGGAGGUGGAAGGAGUGGGG	CUCCACCUCUUCCACCUCCG	Cleavage
lpu-miR1858	MIR1858	c85991_g1_i1	-	3	1	21	306	326	UGGAGGUGGAAGGAGUGGGGC	GCUCCUCCUCUUCCACCUCCA	Cleavage
lpu-miR1858	MIR1858	c39927_g1_i1	sp|Q05B51|ADXL_BOVIN Adrenodoxin-like protein, mitochondrial OS=Bos taurus GN=FDX1L PE=2 SV=1	3	1	21	166	186	UGGAGGUGGAAGGAGUGGGGC	GCUCCACCACUUCCACCUCCG	Cleavage
lpu-miR1858	MIR1858	c33920_g1_i1	-	3	1	21	242	262	UGGAGGUGGAAGGAGUGGGGC	GCCCUGCGGCUUCCACCUCCA	Cleavage
lpu-miR1858	MIR1858	c39105_g1_i1	sp|Q9WVL6|EXTL3_MOUSE Exostosin-like 3 OS=Mus musculus GN=Extl3 PE=2 SV=2	3	1	21	374	394	UGGAGGUGGAAGGAGUGGGGC	GCCCCACCCCUCUCAUCUCCA	Translation
lpu-miR1858	MIR1858	c144060_g1_i1	sp|Q9SDA8|FBL10_ARATH F-box/LRR-repeat protein 10 OS=Arabidopsis thaliana GN=FBL10 PE=2 SV=1	3	1	20	17	36	UGGAGGUGGAAGGAGUGGGG	CUCCCCUCCUUCCACCUCUC	Cleavage
lpu-miR1858	MIR1858	c9762_g1_i1	sp|O49841|RAC2A_ARATH Ras-related protein RABC2a OS=Arabidopsis thaliana GN=RABC2A PE=1 SV=1	3	1	20	29	48	UGGAGGUGGAAGGAGUGGGG	UCCCACUCCUCCCACCUCUC	Translation
lpu-miR1858	MIR1858	c81720_g1_i1	sp|P49210|RL9_ORYSJ 60S ribosomal protein L9 OS=Oryza sativa subsp. japonica GN=RPL9 PE=2 SV=3	2.5	1	20	25	44	UGGAGGUGGAAGGAGUGGGG	CCUCACCCCCUCCACCUCCA	Translation
lpu-miR1858	MIR1858	c40350_g1_i1	sp|Q5ZIY4|SBDS_CHICK Ribosome maturation protein SBDS OS=Gallus gallus GN=SBDS PE=2 SV=1	3	1	20	103	122	UGGAGGUGGAAGGAGUGGGG	ACUCCCUCCUUCCACCUCCG	Cleavage
lpu-miR1858	MIR1858	c49115_g1_i4	sp|Q9ZSK5|ZOG_PHALU Zeatin O-glucosyltransferase OS=Phaseolus lunatus GN=ZOG1 PE=2 SV=1	3	1	20	512	531	UGGAGGUGGAAGGAGUGGGG	CCCCACUCCCUUCACUUCCU	Translation
lpu-miR1858	MIR1858	c149997_g1_i1	sp|Q9DBY8|NVL_MOUSE Nuclear valosin-containing protein-like OS=Mus musculus GN=Nvl PE=1 SV=1	3	1	20	14	33	UGGAGGUGGAAGGAGUGGGG	CUCCAUUCCGUCCAUCUCCG	Translation
lpu-miR1858	MIR1858	c11583_g1_i1	sp|P0C8Z7|GDL91_ARATH GDSL esterase/lipase At1g28640 OS=Arabidopsis thaliana GN=At1g28640 PE=2 SV=1	3	1	20	138	157	UGGAGGUGGAAGGAGUGGGG	CCUCAGUUCUUUCACUUCCA	Cleavage
lpu-miR1858	MIR1858	c48023_g2_i2	sp|O74187|ALDH_AGABI Aldehyde dehydrogenase OS=Agaricus bisporus GN=aldA PE=3 SV=1	3	1	20	40	59	UGGAGGUGGAAGGAGUGGGG	CCCCAUUCCUACCAUCUCCC	Translation
lpu-miR1858	MIR1858	c81010_g1_i1	sp|Q4R1I9|ANGLT_ROSHC Anthocyanidin 5,3-O-glucosyltransferase OS=Rosa hybrid cultivar GN=RhGT1 PE=2 SV=1	3	1	20	169	188	UGGAGGUGGAAGGAGUGGGG	CUCCACCUCUUCCGCCUUCA	Cleavage
lpu-miR1858	MIR1858	c31172_g1_i1	-	3	1	20	265	284	UGGAGGUGGAAGGAGUGGGG	CCCCACUCCUCCCCCCUCCG	Translation
lpu-miR1858	MIR1858	c22411_g1_i1	-	3	1	20	173	192	UGGAGGUGGAAGGAGUGGGG	CCUCGCUCUUGCCGCCUCCA	Translation
lpu-miR1858	MIR1858	c22411_g1_i3	-	3	1	20	204	223	UGGAGGUGGAAGGAGUGGGG	CCUCGCUCUUGCCGCCUCCA	Translation
lpu-miR1858	MIR1858	c33405_g1_i1	-	2.5	1	20	267	286	UGGAGGUGGAAGGAGUGGGG	CCCCUCCCCUUCCGCCUCCA	Cleavage
lpu-miR1858	MIR1858	c59878_g1_i1	-	3	1	20	515	534	UGGAGGUGGAAGGAGUGGGG	CCCCACUCGUUCCAUCACCA	Cleavage
lpu-miR1858	MIR1858	c43166_g2_i1	sp|Q9SVG9|CML42_ARATH Calcium-binding protein CML42 OS=Arabidopsis thaliana GN=CML42 PE=1 SV=1	3	1	20	53	72	UGGAGGUGGAAGGAGUGGGG	UCCUCCUCCUUCCGCCUCCG	Cleavage
lpu-miR1858	MIR1858	c36079_g1_i1	sp|Q9FY50|RK10_ARATH 50S ribosomal protein L10, chloroplastic OS=Arabidopsis thaliana GN=RPL10 PE=2 SV=1	3	1	20	143	162	UGGAGGUGGAAGGAGUGGGG	UCCCGCUCCCUCCGCCUCCG	Translation
lpu-miR1858	MIR1858	c21484_g2_i2	sp|P43188|KADC_MAIZE Adenylate kinase, chloroplastic OS=Zea mays GN=ADK1 PE=1 SV=1	3	1	20	149	168	UGGAGGUGGAAGGAGUGGGG	UCCCGCUCUCUCCGCCUCCA	Translation
lpu-miR1858	MIR1858	c34264_g1_i1	sp|P72777|YC54L_SYNY3 Ycf54-like protein OS=Synechocystis sp. (strain PCC 6803 / Kazusa) GN=slr1780 PE=3 SV=1	2.5	1	20	184	203	UGGAGGUGGAAGGAGUGGGG	CCCCGCCCCCUCCACCUCCA	Translation
lpu-miR1858	MIR1858	c10599_g1_i1	-	3	1	20	460	479	UGGAGGUGGAAGGAGUGGGG	CUCCACUCCAUCCACCACCA	Translation
lpu-miR1858	MIR1858	c83539_g1_i1	sp|Q7XJJ7|FAAH_ARATH Fatty acid amide hydrolase OS=Arabidopsis thaliana GN=FAAH PE=1 SV=1	3	1	20	28	47	UGGAGGUGGAAGGAGUGGGG	UUCUUCUUCUUCCACCUCCA	Cleavage
lpu-miR1858	MIR1858	c46529_g1_i1	sp|Q02166|TRPD_ARATH Anthranilate phosphoribosyltransferase, chloroplastic OS=Arabidopsis thaliana GN=PAT1 PE=2 SV=1	2.5	1	20	937	956	UGGAGGUGGAAGGAGUGGGG	CCCCACCCCCUCCACCUUCA	Translation
lpu-miR1858	MIR1858	c11867_g1_i2	-	3	1	20	232	251	UGGAGGUGGAAGGAGUGGGG	CCUCGCUCUCUCCAUCUCCA	Translation
lpu-miR1858	MIR1858	c20616_g1_i1	sp|Q7G6K7|FH3_ORYSJ Formin-like protein 3 OS=Oryza sativa subsp. japonica GN=FH3 PE=2 SV=2	2.5	1	20	1330	1349	UGGAGGUGGAAGGAGUGGGG	CUCCACUCCCGCCACCUCCA	Translation
lpu-miR1858	MIR1858	c38923_g1_i1	-	2.5	1	20	75	94	UGGAGGUGGAAGGAGUGGGG	UCCCUCUCCCUCCACCUCCA	Translation
lpu-miR1858	MIR1858	c44161_g1_i1	sp|Q8K4F5|ABHDB_MOUSE Alpha/beta hydrolase domain-containing protein 11 OS=Mus musculus GN=Abhd11 PE=2 SV=1	3	1	20	169	188	UGGAGGUGGAAGGAGUGGGG	UCCCAUUUCAUCCGCCUCCA	Translation
lpu-miR1858	MIR1858	c46429_g1_i1	sp|Q2RBE3|WNK7_ORYSJ Probable serine/threonine-protein kinase WNK7 OS=Oryza sativa subsp. japonica GN=WNK7 PE=2 SV=2	3	1	20	260	279	UGGAGGUGGAAGGAGUGGGG	CUCCGCUCCUACCGCCUCCG	Translation
lpu-miR1858	MIR1858	c43166_g1_i1	sp|Q7XHW4|CML24_ORYSJ Probable calcium-binding protein CML24 OS=Oryza sativa subsp. japonica GN=CML24 PE=2 SV=1	3	1	20	38	58	UGGAGGUGGAAGGA-GUGGGG	CUCCACCUCCUUCCGCCUCCA	Cleavage
lpu-miR1858	MIR1858	c42074_g1_i1	sp|O24594|HMDH_MAIZE 3-hydroxy-3-methylglutaryl-coenzyme A reductase OS=Zea mays GN=HMGR PE=3 SV=1	3	1	20	146	165	UGGAGGUGGAAGGAGUGGGG	CCCCGCUCCCUCCGCCUUCG	Translation
lpu-miR1858	MIR1858	c44694_g1_i1	sp|Q9M1Y3|SKI35_ARATH F-box/ankyrin repeat protein SKIP35 OS=Arabidopsis thaliana GN=SKIP35 PE=1 SV=1	2.5	1	20	1578	1597	UGGAGGUGGAAGGAGUGGGG	CCUCACUGCUGCCACCUCCA	Translation
lpu-miR1858	MIR1858	c47778_g1_i1	sp|Q9VGW6|MCM5_DROME DNA replication licensing factor Mcm5 OS=Drosophila melanogaster GN=Mcm5 PE=1 SV=1	2.5	1	20	112	131	UGGAGGUGGAAGGAGUGGGG	CCCUCCUCCUCCCACCUCCA	Translation
lpu-miR1858	MIR1858	c136971_g1_i1	sp|Q9SB63|MOS1_ARATH Protein MODIFIER OF SNC1 1 OS=Arabidopsis thaliana GN=MOS1 PE=1 SV=2	3	1	20	633	652	UGGAGGUGGAAGGAGUGGGG	CACCACUUCUUCCACAUCCA	Cleavage
lpu-miR1858	MIR1858	c49130_g3_i1	sp|Q9LX99|GRIMP_ARATH Geminivirus Rep-interacting motor protein OS=Arabidopsis thaliana GN=GRIMP PE=1 SV=1	3	1	20	254	273	UGGAGGUGGAAGGAGUGGGG	CCCCCCUCUUUCCAUCUCUG	Cleavage
lpu-miR1858	MIR1858	c48207_g2_i1	sp|Q84M24|AB1A_ARATH ABC transporter A family member 1 OS=Arabidopsis thaliana GN=ABCA1 PE=2 SV=2	3	1	20	178	197	UGGAGGUGGAAGGAGUGGGG	CCCCACUCUUUCAUCCUCCA	Cleavage
lpu-miR1858	MIR1858	c43299_g1_i1	sp|E7F1C4|SMRDB_DANRE SWI/SNF-related matrix-associated actin-dependent regulator of chromatin subfamily A containing DEAD/H box 1B OS=Danio rerio GN=smarcad1b PE=3 SV=1	3	1	20	236	255	UGGAGGUGGAAGGAGUGGGG	CCCCAAACCUUCCACCUCCU	Cleavage
lpu-miR1858	MIR1858	c104338_g1_i1	sp|Q75L42|CIPKH_ORYSJ CBL-interacting protein kinase 17 OS=Oryza sativa subsp. japonica GN=CIPK17 PE=2 SV=1	3	1	20	126	145	UGGAGGUGGAAGGAGUGGGG	CCCCACGUCGUCCGCCUCCA	Translation
lpu-miR1858	MIR1858	c17830_g1_i1	sp|P50432|GLYC_CAEEL Serine hydroxymethyltransferase OS=Caenorhabditis elegans GN=mel-32 PE=1 SV=2	3	1	20	180	199	UGGAGGUGGAAGGAGUGGGG	CACCACUCCUCCCGUCUCCA	Translation
lpu-miR1858	MIR1858	c105229_g1_i1	sp|P93407|SODCP_ORYSJ Superoxide dismutase [Cu-Zn], chloroplastic OS=Oryza sativa subsp. japonica GN=SODCP PE=1 SV=1	3	1	20	494	513	UGGAGGUGGAAGGAGUGGGG	CUUCACGGCUUCCACCUCCA	Cleavage
lpu-miR1858	MIR1858	c15282_g1_i1	-	3	1	20	571	590	UGGAGGUGGAAGGAGUGGGG	CUCCGCCCAUUCCACCUCCA	Cleavage
lpu-miR1858	MIR1858	c105494_g1_i1	-	3	1	20	67	86	UGGAGGUGGAAGGAGUGGGG	CACCUCUCCUUCCACCUCUG	Cleavage
lpu-miR1858	MIR1858	c26648_g2_i1	sp|Q9LN01|PPR21_ARATH Pentatricopeptide repeat-containing protein At1g08070 OS=Arabidopsis thaliana GN=PCMP-H12 PE=2 SV=1	3	1	20	220	239	UGGAGGUGGAAGGAGUGGGG	CUCCAAUCCCUCCACCUCUA	Translation
lpu-miR1861	MIR1861	c46085_g1_i1	-	2	1	20	955	974	UCUUGUAGCAGAACUGACAG	UUGUCAGUUCUGCUGUGAGA	Cleavage
lpu-miR1861	MIR1861	c86590_g1_i1	-	3	1	21	1142	1162	UCUUGUAGCAGAACUGACAGA	UCUGCAAGUUUUGCUACAGGA	Cleavage
lpu-miR1861	MIR1861	c48657_g1_i2	sp|Q9SGG3|ALA5_ARATH Putative phospholipid-transporting ATPase 5 OS=Arabidopsis thaliana GN=ALA5 PE=2 SV=1	3	1	21	3062	3082	UCUUGUAGCAGAACUGACAGA	UUUGUUAUUUCUUCUACAAGA	Translation
lpu-miR1861	MIR1861	c47350_g1_i2	sp|Q5XI31|PIGS_RAT GPI transamidase component PIG-S OS=Rattus norvegicus GN=Pigs PE=2 SV=3	3	1	20	1241	1260	UCUUGUAGCAGAACUGACAG	CAGUCAGGUUUGCUACAGGA	Cleavage
lpu-miR1863	MIR1863	c48752_g1_i2	sp|Q8GYB8|OPR2_ARATH 12-oxophytodienoate reductase 2 OS=Arabidopsis thaliana GN=OPR2 PE=2 SV=2	2	1	20	426	445	CAAGCUCUGAUACCAUGUUA	UAACAUGAUAUCAGAGCUUC	Cleavage
lpu-miR1863	MIR1863	c49198_g1_i2	sp|O14981|BTAF1_HUMAN TATA-binding protein-associated factor 172 OS=Homo sapiens GN=BTAF1 PE=1 SV=2	3	1	23	586	608	CAAGCUCUGAUACCAUGUUAAAG	CAUUAACAGGGUGUUGGAGUUUG	Cleavage
lpu-miR1863	MIR1863	c130144_g1_i1	-	3	1	20	172	191	CAAGCUCUGAUACCAUGUUA	UAGCAUGGUAGAAGAGUUUG	Translation
lpu-miR2118	MIR2118	c6881_g1_i1	sp|Q7XBQ9|RGA2_SOLBU Disease resistance protein RGA2 OS=Solanum bulbocastanum GN=RGA2 PE=1 SV=1	3	1	22	1367	1388	UUCCCAAUGCCUCUCAUGCCAA	UUGGGAUUGGAGGUAUUGGGAA	Cleavage
lpu-miR2118	MIR2118	c45215_g1_i1	sp|P93841|ISPE_SOLLC 4-diphosphocytidyl-2-C-methyl-D-erythritol kinase, chloroplastic/chromoplastic (Fragment) OS=Solanum lycopersicum GN=ISPE PE=1 SV=1	3	1	20	1373	1392	UUCCCAAUGCCUCUCAUGCC	GCCAUGAGGGGAAUUGGGAG	Translation
lpu-miR2673	MIR2673	c7968_g1_i1	-	2.5	1	24	454	477	UGAUCUUCCUCUCCUCUUCCAGUU	AAUUGGAGGAGGAGAGGAGGAUGA	Cleavage
lpu-miR2673	MIR2673	c45600_g1_i5	sp|C6TBN2|AKR1_SOYBN Probable aldo-keto reductase 1 OS=Glycine max GN=AKR1 PE=2 SV=1	2.5	1	24	557	580	UGAUCUUCCUCUCCUCUUCCAGUU	AGUUGGUGGAGGAGGGGAAGAUUA	Cleavage
lpu-miR2673	MIR2673	c48717_g5_i1	sp|Q66GI4|PRRP1_ARATH Proteinaceous RNase P 1, chloroplastic/mitochondrial OS=Arabidopsis thaliana GN=PRORP1 PE=1 SV=1	2	1	24	1841	1864	UGAUCUUCCUCUCCUCUUCCAGUU	GGCGGGAAGGGGAGGGGGAGGUCA	Cleavage
lpu-miR2673	MIR2673	c47457_g1_i2	sp|C6TBN2|AKR1_SOYBN Probable aldo-keto reductase 1 OS=Glycine max GN=AKR1 PE=2 SV=1	3	1	24	554	577	UGAUCUUCCUCUCCUCUUCCAGUU	AAUUGGUGGAAGAGGGGAAGAUCA	Cleavage
lpu-miR2673	MIR2673	c38708_g1_i1	sp|P49310|GRP1_SINAL Glycine-rich RNA-binding protein GRP1A OS=Sinapis alba PE=2 SV=1	2	1	21	1318	1338	UGAUCUUCCUCUCCUCUUCCA	UGGAUGGGGAGGGGAAGAUCA	Cleavage
lpu-miR2673	MIR2673	c44334_g1_i2	-	2.5	1	21	1245	1265	UGAUCUUCCUCUCCUCUUCCA	UGGAGGAGGAGAGGGAGAGCA	Cleavage
lpu-miR2673	MIR2673	c44334_g1_i2	-	2.5	1	21	1427	1447	UGAUCUUCCUCUCCUCUUCCA	UGGAGGAGGAGAGGGAGAGCA	Cleavage
lpu-miR2673	MIR2673	c7671_g1_i2	sp|Q6ATY4|U603_ORYSJ UPF0603 protein Os05g0401100, chloroplastic OS=Oryza sativa subsp. japonica GN=Os05g0401100 PE=3 SV=1	3	1	21	1106	1126	UGAUCUUCCUCUCCUCUUCCA	UGGAGGGGGAGAGGAGGGUCU	Cleavage
lpu-miR2673	MIR2673	c41266_g4_i2	sp|Q7Y0E8|NRX11_ORYSJ Probable nucleoredoxin 1-1 OS=Oryza sativa subsp. japonica GN=Os03g0405500 PE=2 SV=1	3	1	22	1622	1643	UGAUCUUCCUCUCCUCUUCCAG	CUGGAGAUGGAGAGGAAGAUCG	Cleavage
lpu-miR2673	MIR2673	c52653_g1_i1	-	2.5	1	21	129	149	UGAUCUUCCUCUCCUCUUCCA	UGGGGGAGGAGAUGAAGAUCG	Translation
lpu-miR2673	MIR2673	c12923_g1_i1	sp|Q4R794|S35F5_MACFA Solute carrier family 35 member F5 OS=Macaca fascicularis GN=SLC35F5 PE=2 SV=1	2.5	1	20	1550	1569	UGAUCUUCCUCUCCUCUUCC	GGAGGAGGAGAGGGGGAUCC	Cleavage
lpu-miR2673	MIR2673	c136343_g1_i1	sp|Q9SUG3|ITPK2_ARATH Inositol-tetrakisphosphate 1-kinase 2 OS=Arabidopsis thaliana GN=ITPK2 PE=2 SV=2	3	1	22	434	455	UGAUCUUCCUCUCCUCUUCCAG	CUGGAGGACCAGAGGAGGAUCA	Cleavage
lpu-miR2673	MIR2673	c48496_g2_i1	sp|Q3ED78|C3H7_ARATH Zinc finger CCCH domain-containing protein 7 OS=Arabidopsis thaliana GN=At1g21570 PE=1 SV=1	2	1	20	144	163	UGAUCUUCCUCUCCUCUUCC	GGAAGAGGGGGAGAAGAUCA	Translation
lpu-miR2673	MIR2673	c42308_g1_i1	sp|Q84MA2|IP5P1_ARATH Type I inositol 1,4,5-trisphosphate 5-phosphatase 1 OS=Arabidopsis thaliana GN=IP5P1 PE=1 SV=2	3	1	23	398	420	UGAUCUUCCUCUCCUCUUCCAGU	GCGGGAGGAGGAGAGGCGGAUCG	Cleavage
lpu-miR2673	MIR2673	c42308_g1_i2	sp|Q84MA2|IP5P1_ARATH Type I inositol 1,4,5-trisphosphate 5-phosphatase 1 OS=Arabidopsis thaliana GN=IP5P1 PE=1 SV=2	3	1	23	353	375	UGAUCUUCCUCUCCUCUUCCAGU	GCGGGAGGAGGAGAGGCGGAUCG	Cleavage
lpu-miR2673	MIR2673	c26153_g2_i1	sp|Q8BKC5|IPO5_MOUSE Importin-5 OS=Mus musculus GN=Ipo5 PE=1 SV=3	3	1	24	2237	2260	UGAUCUUCCUCUCCUCUUCCAGUU	AGCGGGUUGAGGGGAGGAAGAUUA	Cleavage
lpu-miR2673	MIR2673	c147705_g1_i1	sp|Q99NB9|SF3B1_MOUSE Splicing factor 3B subunit 1 OS=Mus musculus GN=Sf3b1 PE=1 SV=1	2	1	20	38	57	UGAUCUUCCUCUCCUCUUCC	GGAGCAGGAGAGGAGGAUCA	Cleavage
lpu-miR2673	MIR2673	c53047_g1_i1	sp|Q8H151|AAE13_ARATH Malonate--CoA ligase OS=Arabidopsis thaliana GN=AAE13 PE=1 SV=1	3	1	24	1846	1869	UGAUCUUCCUCUCCUCUUCCAGUU	AAGAGGAGGAGGGGAGGAGGAGCA	Cleavage
lpu-miR2673	MIR2673	c70936_g1_i1	sp|Q8C1D8|IWS1_MOUSE Protein IWS1 homolog OS=Mus musculus GN=Iws1 PE=1 SV=1	3	1	20	71	90	UGAUCUUCCUCUCCUCUUCC	UGAAGGGGAGAGGGAGAUCC	Cleavage
lpu-miR2673	MIR2673	c40856_g1_i1	sp|Q94B60|CLPP4_ARATH ATP-dependent Clp protease proteolytic subunit 4, chloroplastic OS=Arabidopsis thaliana GN=CLPP4 PE=1 SV=1	3	1	21	1204	1224	UGAUCUUCCUCUCCUCUUCCA	UGGAGAGGGAGAGGGAGGUCA	Cleavage
lpu-miR2673	MIR2673	c26222_g1_i1	sp|P29450|TRXF_PEA Thioredoxin F-type, chloroplastic OS=Pisum sativum PE=2 SV=1	3	1	20	729	748	UGAUCUUCCUCUCCUCUUCC	AGAAGGGGAGAGGGAGAUCU	Cleavage
lpu-miR2673	MIR2673	c17259_g1_i1	-	3	1	24	432	455	UGAUCUUCCUCUCCUCUUCCAGUU	AGCCGGAAGAGAAGGCGGAGAUCA	Translation
lpu-miR2673	MIR2673	c135748_g1_i1	sp|Q9FJW6|PP451_ARATH Pentatricopeptide repeat-containing protein At5g67570, chloroplastic OS=Arabidopsis thaliana GN=DG1 PE=1 SV=2	2.5	1	22	317	338	UGAUCUUCCUCUCCUCUUCCAG	CGGGAUGAGGAGAGGAGGAUUG	Cleavage
lpu-miR2673	MIR2673	c37643_g1_i4	sp|C0LGD7|Y1684_ARATH Probable LRR receptor-like serine/threonine-protein kinase At1g06840 OS=Arabidopsis thaliana GN=At1g06840 PE=1 SV=2	2.5	1	20	3204	3223	UGAUCUUCCUCUCCUCUUCC	GGAAGAGGAGAAGGAGAUUG	Translation
lpu-miR2673	MIR2673	c48131_g2_i2	sp|Q9LNJ9|FKGP_ARATH Bifunctional fucokinase/fucose pyrophosphorylase OS=Arabidopsis thaliana GN=FKGP PE=1 SV=2	3	1	23	2759	2781	UGAUCUUCCUCUCCUCUUCCAGU	ACAGGAGGAGGAUGGCAAGAUCA	Translation
lpu-miR2673	MIR2673	c41426_g1_i1	sp|Q9NS00|C1GLT_HUMAN Glycoprotein-N-acetylgalactosamine 3-beta-galactosyltransferase 1 OS=Homo sapiens GN=C1GALT1 PE=1 SV=1	3	1	20	1863	1882	UGAUCUUCCUCUCCUCUUCC	GGAAGAGGAGAGGGGGGUGA	Cleavage
lpu-miR2673	MIR2673	c117523_g1_i1	sp|Q9FR35|PRX2C_ORYSJ Peroxiredoxin-2C OS=Oryza sativa subsp. japonica GN=PRXIIC PE=1 SV=1	2.5	1	20	164	183	UGAUCUUCCUCUCCUCUUCC	GGAGGAGGAGGAGGAGAUCA	Translation
lpu-miR2673	MIR2673	c37643_g1_i3	-	2.5	1	20	257	276	UGAUCUUCCUCUCCUCUUCC	GGAAGAGGAGAAGGAGAUUG	Translation
lpu-miR2673	MIR2673	c19896_g2_i1	sp|Q945T0|RALF_TOBAC Rapid alkalinization factor OS=Nicotiana tabacum GN=RALF PE=1 SV=1	2.5	1	20	6	25	UGAUCUUCCUCUCCUCUUCC	GGAGGAGGAGGAGGAGAUCA	Translation
lpu-miR2673	MIR2673	c137353_g1_i1	sp|Q6P6X9|NUP53_DANRE Nucleoporin NUP53 OS=Danio rerio GN=nup35 PE=1 SV=1	3	1	20	75	94	UGAUCUUCCUCUCCUCUUCC	GGAGGAGGGGAGGUAGAUCG	Cleavage
lpu-miR2673	MIR2673	c60382_g1_i1	-	2.5	1	20	216	235	UGAUCUUCCUCUCCUCUUCC	GGAGGAGAAGAGGGAGAUCG	Cleavage
lpu-miR2873	MIR2873	c104014_g1_i1	sp|Q9M358|UVSSA_ARATH UV-stimulated scaffold protein A homolog OS=Arabidopsis thaliana GN=At3g61800 PE=3 SV=1	2	1	24	446	469	UGAGUUUGGUCUUAAAUUUGGUGA	UUGUCAAGAUUAAGACCAAGCUCA	Cleavage
lpu-miR2873	MIR2873	c118279_g1_i1	-	2.5	1	21	103	123	UGAGUUUGGUCUUAAAUUUGG	UCGAAUUUGAGAUUAGACUCA	Cleavage
lpu-miR2873	MIR2873	c60658_g1_i1	sp|Q5E946|PARK7_BOVIN Protein DJ-1 OS=Bos taurus GN=PARK7 PE=2 SV=1	3	1	24	11	34	UGAGUUUGGUCUUAAAUUUGGUGA	UCAGCAAUUUUGAGAGCGAACUCA	Translation
lpu-miR2873	MIR2873	c38255_g1_i1	sp|Q09809|YAB9_SCHPO Uncharacterized membrane protein C2G11.09 OS=Schizosaccharomyces pombe (strain 972 / ATCC 24843) GN=SPAC2G11.09 PE=2 SV=2	3	1	24	50	74	UGAGUUUG-GUCUUAAAUUUGGUGA	UCACAAAACUUAAGACUCAAACUCA	Translation
lpu-miR2873	MIR2873	c40550_g1_i1	sp|Q55GJ3|NCA2_DICDI Nuclear control of ATPase protein 2 OS=Dictyostelium discoideum GN=nca2 PE=3 SV=1	3	1	24	112	136	UGAGUUUGGUCU-UAAAUUUGGUGA	UGAUCAAAUUUGUAGAUCAAACUCA	Cleavage
lpu-miR2873	MIR2873	c32849_g1_i1	sp|Q9FLP0|MA651_ARATH 65-kDa microtubule-associated protein 1 OS=Arabidopsis thaliana GN=MAP65-1 PE=1 SV=1	3	1	20	59	78	UGAGUUUGGUCUUAAAUUUG	UCCAUUUAAGACCAAACUCA	Cleavage
lpu-miR2873	MIR2873	c34817_g1_i1	sp|Q13472|TOP3A_HUMAN DNA topoisomerase 3-alpha OS=Homo sapiens GN=TOP3A PE=1 SV=1	3	1	20	2357	2376	UGAGUUUGGUCUUAAAUUUG	CAAAUUUGAGGUCAAAUUCU	Cleavage
lpu-miR2873	MIR2873	c48051_g1_i3	-	3	1	23	559	581	UGAGUUUGGUCUUAAAUUUGGUG	CCUCAUAUUUAAGACCAAAAUUA	Cleavage
lpu-miR2873	MIR2873	c41787_g1_i1	sp|Q93ZY7|NUD12_ARATH Nudix hydrolase 12, mitochondrial OS=Arabidopsis thaliana GN=NUDT12 PE=2 SV=1	3	1	21	425	445	UGAGUUUGGUCUUAAAUUUGG	UCAUAUUUAAGAUUGAAUUCA	Cleavage
lpu-miR2873	MIR2873	c22670_g1_i1	sp|Q2TA63|TM147_RAT Transmembrane protein 147 OS=Rattus norvegicus GN=Tmem147 PE=2 SV=1	3	1	20	496	515	UGAGUUUGGUCUUAAAUUUG	CAAAUUUAAUACCAGAUUUG	Translation
lpu-miR3434	MIR3434	c100825_g1_i1	sp|Q7V9C9|GRPE_PROMM Protein GrpE OS=Prochlorococcus marinus (strain MIT 9313) GN=grpE PE=3 SV=1	2.5	1	20	891	910	GCUGAUUUCCUGAUUUUGGA	GACAAAAUCAGGAAAUCAGU	Cleavage
lpu-miR3434	MIR3434	c53657_g1_i1	sp|Q9LS39|CCR4C_ARATH Carbon catabolite repressor protein 4 homolog 3 OS=Arabidopsis thaliana GN=CCR4-3 PE=2 SV=2	3	1	20	293	312	GCUGAUUUCCUGAUUUUGGA	AACAAAAUCAGGAAAUUGGC	Cleavage
lpu-miR3434	MIR3434	c29045_g1_i1	sp|Q6SA95|FA9_FELCA Coagulation factor IX OS=Felis catus GN=F9 PE=3 SV=1	3	1	21	297	317	GCUGAUUUCCUGAUUUUGGAC	GUCGAGAAUCGGGAGGUCAGC	Cleavage
lpu-miR3434	MIR3434	c101267_g1_i1	-	2.5	1	20	931	950	GCUGAUUUCCUGAUUUUGGA	UUCAGAUUCAGGAAAUCAGU	Cleavage
lpu-miR3434	MIR3434	c127067_g1_i1	-	3	1	21	233	253	GCUGAUUUCCUGAUUUUGGAC	GACCAGAAUCACGAAAUCAGU	Translation
lpu-miR3434	MIR3434	c48194_g2_i1	sp|Q9LRA7|TPS9_ARATH Probable alpha,alpha-trehalose-phosphate synthase [UDP-forming] 9 OS=Arabidopsis thaliana GN=TPS9 PE=1 SV=1	3	1	21	2826	2846	GCUGAUUUCCUGAUUUUGGAC	GUUCGCAAUCAGGUAAUCAGC	Cleavage
lpu-miR3434	MIR3434	c104811_g1_i1	sp|Q5F418|PSMD1_CHICK 26S proteasome non-ATPase regulatory subunit 1 OS=Gallus gallus GN=PSMD1 PE=2 SV=1	3	1	20	137	156	GCUGAUUUCCUGAUUUUGGA	UUCAAAAUCAGAAGAUCAGA	Translation
lpu-miR3434	MIR3434	c35292_g1_i1	sp|Q00451|PRF1_SOLLC 36.4 kDa proline-rich protein OS=Solanum lycopersicum GN=TPRP-F1 PE=2 SV=1	3	1	20	714	733	GCUGAUUUCCUGAUUUUGGA	UCCAAAGUAGGGAAAUUAGU	Cleavage
lpu-miR3434	MIR3434	c128913_g1_i1	sp|P46151|MTHR1_YEAST Methylenetetrahydrofolate reductase 1 OS=Saccharomyces cerevisiae (strain ATCC 204508 / S288c) GN=MET12 PE=1 SV=2	3	1	20	91	110	GCUGAUUUCCUGAUUUUGGA	UCCCAGGGCAGGAAAUCAGC	Cleavage
lpu-miR3434	MIR3434	c45474_g1_i1	-	3	1	20	1805	1824	GCUGAUUUCCUGAUUUUGGA	UCCAACGUCAAGAAAUCAGU	Translation
lpu-miR3434	MIR3434	c45290_g1_i1	sp|B9RUN8|GUF1_RICCO Translation factor GUF1 homolog, mitochondrial OS=Ricinus communis GN=RCOM_0855130 PE=3 SV=1	3	1	20	217	236	GCUGAUUUCCUGAUUUUGGA	UCCAAAGACAGCAAAUCAGU	Translation
lpu-miR3630	MIR3630	c31828_g1_i4	sp|Q84YK7|BGL27_ORYSJ Beta-glucosidase 27 OS=Oryza sativa subsp. japonica GN=BGLU27 PE=2 SV=1	3	1	20	306	325	GCAAGUGAUGAUGGAACAGA	UCUUUUUCAUCAUCGCUUGA	Cleavage
lpu-miR3630	MIR3630	c45959_g3_i4	-	3	1	22	290	311	GCAAGUGAUGAUGGAACAGACA	UUUCAGUAUCAUCAUCAUUUGC	Cleavage
lpu-miR3630	MIR3630	c45881_g1_i1	sp|P37107|SR54C_ARATH Signal recognition particle 54 kDa protein, chloroplastic OS=Arabidopsis thaliana GN=FFC PE=1 SV=1	3	1	20	1824	1843	GCAAGUGAUGAUGGAACAGA	UCUGUUUCUCUAUCACUUGC	Translation
lpu-miR3630	MIR3630	c29345_g1_i1	sp|Q1LXS2|PSMG2_DANRE Proteasome assembly chaperone 2 OS=Danio rerio GN=psmg2 PE=2 SV=1	3	1	22	658	679	GCAAGUGAUGAUGGAACAGACA	UAUCACUACCAUCAUCACUUGC	Cleavage
lpu-miR4376	MIR4376	c46465_g1_i2	sp|Q9LF79|ACA8_ARATH Calcium-transporting ATPase 8, plasma membrane-type OS=Arabidopsis thaliana GN=ACA8 PE=1 SV=1	2.5	1	21	217	237	AUCGCAGGAGAGAUGAUGCCU	AGGUCUCAUCUCUCCUGCGAC	Cleavage
lpu-miR4376	MIR4376	c45422_g1_i1	-	3	1	21	12	32	AUCGCAGGAGAGAUGAUGCCU	ACGCAUCAUCUCUCUUGCAAU	Cleavage
lpu-miR4376	MIR4376	c36004_g1_i1	sp|Q8GZ79|TI201_ARATH Protein TIC 20-I, chloroplastic OS=Arabidopsis thaliana GN=TIC20-I PE=1 SV=1	3	1	20	86	105	AUCGCAGGAGAGAUGAUGCC	GGCAUCAUUUCUCCGGCGAC	Cleavage
lpu-miR5376	MIR4998	c38965_g1_i1	sp|O23755|EF2_BETVU Elongation factor 2 OS=Beta vulgaris PE=2 SV=1	1	1	20	1276	1295	UGAAGGUUUGAAGAGUUUGG	CCAAACGCUUCAAACCUUCA	Cleavage
lpu-miR5376	MIR4998	c3485_g1_i2	sp|P14655|GLNA2_ORYSJ Glutamine synthetase, chloroplastic OS=Oryza sativa subsp. japonica GN=GLN2 PE=1 SV=1	2	1	20	266	285	UGAAGGUUUGAAGAGUUUGG	CCAAGUUCUUCAUACCUUCA	Cleavage
lpu-miR5376	MIR4998	c38811_g1_i1	sp|Q9FKT4|QKIL2_ARATH KH domain-containing protein At5g56140 OS=Arabidopsis thaliana GN=At5g56140 PE=2 SV=1	2.5	1	20	283	302	UGAAGGUUUGAAGAGUUUGG	CCAAACUCUACAAGUCUUCG	Translation
lpu-miR5376	MIR4998	c48219_g1_i1	sp|Q5H7P5|EBM_LILLO Mannosylglycoprotein endo-beta-mannosidase OS=Lilium longiflorum GN=EBM PE=1 SV=4	3	1	20	2528	2547	UGAAGGUUUGAAGAGUUUGG	UCAAACUUUUCAGACCGUCA	Cleavage
lpu-miR5376	MIR4998	c45368_g2_i1	sp|Q9M401|BCAT3_ARATH Branched-chain-amino-acid aminotransferase 3, chloroplastic OS=Arabidopsis thaliana GN=BCAT3 PE=1 SV=1	2.5	1	20	47	67	UGAAGGU-UUGAAGAGUUUGG	CCAAGCUCUUCAACACCUUCA	Cleavage
lpu-miR5376	MIR4998	c15154_g1_i1	sp|Q9CAB7|PXG4_ARATH Probable peroxygenase 4 OS=Arabidopsis thaliana GN=PXG4 PE=1 SV=1	3	1	20	87	106	UGAAGGUUUGAAGAGUUUGG	ACAACUUCUUCAAACUUUCA	Cleavage
lpu-miR5376	MIR4998	c72973_g1_i1	sp|Q94J16|HFA4B_ORYSJ Heat stress transcription factor A-4b OS=Oryza sativa subsp. japonica GN=HSFA4B PE=2 SV=1	3	1	20	88	107	UGAAGGUUUGAAGAGUUUGG	UUGGAAUCUUCAAACCUUCA	Cleavage
lpu-miR5376	MIR4998	c28157_g1_i1	sp|O23755|EF2_BETVU Elongation factor 2 OS=Beta vulgaris PE=2 SV=1	3	1	20	218	237	UGAAGGUUUGAAGAGUUUGG	CCAGACGCUUCAAACCCUCA	Cleavage
lpu-miR5376	MIR4998	c48254_g1_i2	sp|Q9FHK9|MD26B_ARATH Probable mediator of RNA polymerase II transcription subunit 26b OS=Arabidopsis thaliana GN=MED26B PE=2 SV=1	3	1	20	735	754	UGAAGGUUUGAAGAGUUUGG	CUAAAUUUUUCCAAUCUUCA	Translation
lpu-miR5376	MIR4998	c136231_g1_i1	sp|Q9T034|SYFA_ARATH Probable phenylalanine--tRNA ligase alpha subunit OS=Arabidopsis thaliana GN=At4g39280 PE=2 SV=3	2.5	1	20	494	513	UGAAGGUUUGAAGAGUUUGG	CCCAUUUCUUCAAACCUUCA	Cleavage
lpu-miR5376	MIR4998	c41549_g1_i1	sp|Q9FJY7|PP449_ARATH Pentatricopeptide repeat-containing protein At5g66520 OS=Arabidopsis thaliana GN=PCMP-H61 PE=2 SV=1	3	1	20	184	203	UGAAGGUUUGAAGAGUUUGG	CCAAACCCUUCGGAUCUUCG	Cleavage
lpu-miR5376	MIR4998	c43906_g1_i1	sp|Q940Q2|PPR19_ARATH Pentatricopeptide repeat-containing protein At1g07590, mitochondrial OS=Arabidopsis thaliana GN=At1g07590 PE=2 SV=1	2.5	1	20	842	861	UGAAGGUUUGAAGAGUUUGG	CCGUAGUCUUCAAACCUUCA	Cleavage
lpu-miR5376	MIR4998	c46889_g1_i4	-	3	1	20	336	355	UGAAGGUUUGAAGAGUUUGG	CCAAACAUUUCGAGCUUUCA	Cleavage
lpu-miR5376	MIR4998	c48254_g1_i1	sp|Q9FHK9|MD26B_ARATH Probable mediator of RNA polymerase II transcription subunit 26b OS=Arabidopsis thaliana GN=MED26B PE=2 SV=1	3	1	20	1336	1355	UGAAGGUUUGAAGAGUUUGG	CUAAAUUUUUCCAAUCUUCA	Translation
lpu-miR5376	MIR4998	c35428_g1_i1	sp|Q54U63|LVSC_DICDI BEACH domain-containing protein lvsC OS=Dictyostelium discoideum GN=lvsC PE=4 SV=2	3	1	20	531	550	UGAAGGUUUGAAGAGUUUGG	CCAACCGCUUCAAACCUUCU	Cleavage
lpu-miR5376	MIR4998	c38944_g1_i1	sp|Q9FLZ8|EDL2_ARATH EID1-like F-box protein 2 OS=Arabidopsis thaliana GN=EDL2 PE=2 SV=1	3	1	20	301	320	UGAAGGUUUGAAGAGUUUGG	CGAAACUAUUCAAGCCUUUA	Cleavage
lpu-miR5376	MIR4998	c44616_g2_i1	-	3	1	20	1079	1098	UGAAGGUUUGAAGAGUUUGG	CCAAAUUCUUAUAAUCUUCA	Translation
lpu-miR5079	MIR5079	c86398_g1_i1	-	1	1	21	116	136	UUGGAUCUUUGAUUUUGGUGC	GCACCAGAGUCAAAGAUCCAA	Cleavage
lpu-miR5079	MIR5079	c126662_g1_i1	-	2.5	1	21	185	205	UUGGAUCUUUGAUUUUGGUGC	GCACCGGAGUUGAAGAUCCAA	Cleavage
lpu-miR5079	MIR5079	c41529_g1_i2	-	2	1	21	105	125	UUGGAUCUUUGAUUUUGGUGC	GCUCCAAAAUCGAAGAUUCAA	Cleavage
lpu-miR5079	MIR5079	c61694_g1_i1	-	3	1	21	285	305	UUGGAUCUUUGAUUUUGGUGC	GUGUUAAAAUCAAAGAUCCAU	Cleavage
lpu-miR5079	MIR5079	c23650_g1_i1	-	2.5	1	21	185	205	UUGGAUCUUUGAUUUUGGUGC	GCAACAAGGUCAAGGAUCCAA	Cleavage
lpu-miR5079	MIR5079	c40255_g1_i1	sp|Q0JHZ2|C3H11_ORYSJ Zinc finger CCCH domain-containing protein 11 OS=Oryza sativa subsp. japonica GN=Os01g0834700 PE=2 SV=2	3	1	21	64	84	UUGGAUCUUUGAUUUUGGUGC	GUAUCAAAAUCAAAUAUUCAA	Cleavage
lpu-miR5079	MIR5079	c7005_g1_i2	-	3	1	21	390	410	UUGGAUCUUUGAUUUUGGUGC	GCAUCAAAAUUAAUGGUUCAA	Cleavage
lpu-miR5079	MIR5079	c39820_g2_i1	sp|P27061|PPA1_SOLLC Acid phosphatase 1 OS=Solanum lycopersicum GN=APS1 PE=2 SV=1	2.5	1	20	619	638	UUGGAUCUUUGAUUUUGGUG	CAUCAAUAUCAAAGAUCCAC	Cleavage
lpu-miR5079	MIR5079	c67583_g1_i1	sp|Q9M4W3|ISPF_CATRO 2-C-methyl-D-erythritol 2,4-cyclodiphosphate synthase, chloroplastic OS=Catharanthus roseus GN=ISPF PE=2 SV=1	3	1	20	287	306	UUGGAUCUUUGAUUUUGGUG	CACCAAAAUCGAGGAUUCCA	Cleavage
lpu-miR5079	MIR5079	c20387_g1_i2	sp|Q9ZSZ8|FIP37_ARATH FKBP12-interacting protein of 37 kDa OS=Arabidopsis thaliana GN=FIP37 PE=1 SV=1	3	1	21	461	481	UUGGAUCUUUGAUUUUGGUGC	GCCGCAAAAUCAGAGAUUCAA	Cleavage
lpu-miR5079	MIR5079	c47733_g1_i1	sp|A2YQ56|LONM_ORYSI Lon protease homolog, mitochondrial OS=Oryza sativa subsp. indica GN=OsI_27415 PE=2 SV=1	3	1	21	176	196	UUGGAUCUUUGAUUUUGGUGC	GCAUCUAACUCAAAGGUCCAA	Cleavage
lpu-miR5079	MIR5079	c42448_g1_i6	-	3	1	20	249	268	UUGGAUCUUUGAUUUUGGUG	CACCACAAUCAGAGAUGCAA	Cleavage
lpu-miR5079	MIR5079	c45457_g1_i3	sp|Q54X16|GID8_DICDI Glucose-induced degradation protein 8 homolog OS=Dictyostelium discoideum GN=DDB_G0279265 PE=3 SV=2	3	1	20	413	432	UUGGAUCUUUGAUUUUGGUG	CGGCAAAAUCAAGGAUCUGA	Cleavage
lpu-miR5079	MIR5079	c45254_g1_i1	sp|A7RWD2|CIAO1_NEMVE Probable cytosolic iron-sulfur protein assembly protein OS=Nematostella vectensis GN=v1g226592 PE=3 SV=1	3	1	20	163	182	UUGGAUCUUUGAUUUUGGUG	CUCCAAAGUCGAGGAUUCAA	Cleavage
lpu-miR5079	MIR5079	c46256_g1_i3	sp|Q9CAL3|CRK2_ARATH Cysteine-rich receptor-like protein kinase 2 OS=Arabidopsis thaliana GN=CRK2 PE=2 SV=1	3	1	20	2061	2080	UUGGAUCUUUGAUUUUGGUG	CACCAAUAUCAAGGGUUCAG	Cleavage
lpu-miR5079	MIR5079	c140351_g1_i1	sp|Q8CXK5|FOSB_OCEIH Metallothiol transferase FosB OS=Oceanobacillus iheyensis (strain DSM 14371 / JCM 11309 / KCTC 3954 / HTE831) GN=fosB PE=3 SV=2	3	1	20	466	486	UUGGAUC-UUUGAUUUUGGUG	CAUCAAAAUCAAAAGAUCCAG	Cleavage
lpu-miR5079	MIR5079	c41901_g1_i1	sp|Q620W3|EFR3_CAEBR Protein EFR3 homolog OS=Caenorhabditis briggsae GN=CBG02625 PE=3 SV=1	3	1	20	2175	2194	UUGGAUCUUUGAUUUUGGUG	CAACAAAAUAGAGGAUCCAA	Translation
lpu-miR5079	MIR5079	c43873_g1_i1	sp|Q6LL68|BGAL_PHOPR Beta-galactosidase OS=Photobacterium profundum GN=lacZ PE=3 SV=1	3	1	20	776	795	UUGGAUCUUUGAUUUUGGUG	CACCAGAUUCAUAGAUCCAG	Translation
lpu-miR5540	MIR5160	c24059_g1_i1	sp|P52427|PSA4_SPIOL Proteasome subunit alpha type-4 OS=Spinacia oleracea GN=PAC1 PE=2 SV=1	1.5	1	20	863	882	AUGUGCGAGAUCGACGGCCA	UGGUCGUCGAUCUUGUACAU	Cleavage
lpu-miR5540	MIR5160	c1918_g1_i1	sp|Q758M7|SEC23_ASHGO Protein transport protein SEC23 OS=Ashbya gossypii (strain ATCC 10895 / CBS 109.51 / FGSC 9923 / NRRL Y-1056) GN=SEC23 PE=3 SV=1	3	1	20	324	343	AUGUGCGAGAUCGACGGCCA	CGGCUGUCGAUCUUGCAUGU	Cleavage
lpu-miR5540	MIR5160	c45459_g1_i1	sp|Q9SU63|AL2B4_ARATH Aldehyde dehydrogenase family 2 member B4, mitochondrial OS=Arabidopsis thaliana GN=ALDH2B4 PE=1 SV=1	3	1	20	1093	1112	AUGUGCGAGAUCGACGGCCA	AGGCUGUCGAGCUUGCACAU	Translation
lpu-miR5179	MIR5179	c44506_g1_i2	sp|Q9BUI4|RPC3_HUMAN DNA-directed RNA polymerase III subunit RPC3 OS=Homo sapiens GN=POLR3C PE=1 SV=1	3	1	20	2004	2022	UUUUGCUCAAGACCGCGCAA	UUGUGUGGU-UUGAGCAAAA	Translation
lpu-miR5179	MIR5179	c47751_g1_i1	sp|Q5FVD6|SPG21_XENLA Maspardin OS=Xenopus laevis GN=spg21 PE=2 SV=1	3	1	20	924	943	UUUUGCUCAAGACCGCGCAA	UUGGGCGGUACUGAGCAAAA	Translation
lpu-miR5179	MIR5179	c109021_g1_i1	sp|Q9FWA6|PP207_ARATH Pentatricopeptide repeat-containing protein At3g02330 OS=Arabidopsis thaliana GN=PCMP-E90 PE=2 SV=2	3	1	20	197	215	UUUUGCUCAAGACCGCGCAA	UUGCG-GCUCUUGAGCAAAA	Cleavage
lpu-miR5534	MIR5534	c48985_g1_i1	sp|Q9LZJ5|AB14C_ARATH ABC transporter C family member 14 OS=Arabidopsis thaliana GN=ABCC14 PE=1 SV=1	2.5	1	21	847	867	UGAGCGACAAUAGCUAGAAUG	UAUUCUAGCCAUUGUUGCUCU	Cleavage
lpu-miR5534	MIR5534	c47340_g2_i1	sp|Q94KK7|SYP52_ARATH Syntaxin-52 OS=Arabidopsis thaliana GN=SYP52 PE=1 SV=1	2.5	1	21	921	941	UGAGCGACAAUAGCUAGAAUG	UAUUCUGGCUCUUGUUGCUUA	Translation
lpu-miR5565b	MIR5565	c48302_g1_i1	sp|Q66PF2|URT1_FRAAN Putative UDP-rhamnose:rhamnosyltransferase 1 OS=Fragaria ananassa GN=GT4 PE=2 SV=1	3	1	21	59	79	ACAUGUGGCUGGAGGUGAUCC	GGCUUGCCUUCGGCCACAUGU	Cleavage
lpu-miR5565b	MIR5565	c61288_g1_i1	sp|P54567|YQKD_BACSU Uncharacterized protein YqkD OS=Bacillus subtilis (strain 168) GN=yqkD PE=4 SV=1	3	1	20	2	21	ACAUGUGGCUGGAGGUGAUC	AAUCAUCUUCAGUCGCAUGU	Cleavage
lpu-miR5565b	MIR5565	c131144_g1_i1	sp|Q9VG40|CP134_DROME Probable cytochrome P450 313a4 OS=Drosophila melanogaster GN=Cyp313a4 PE=2 SV=4	3	1	20	143	162	ACAUGUGGCUGGAGGUGAUC	GAUCACUUUCAGCAGCAUGU	Cleavage
lpu-miR5565b	MIR5565	c39612_g1_i2	sp|Q8GYX8|DNJ10_ARATH Chaperone protein dnaJ 10 OS=Arabidopsis thaliana GN=ATJ10 PE=2 SV=2	2.5	1	20	777	796	ACAUGUGGCUGGAGGUGAUC	GAUCAUCUUCAUCCAUAUGU	Translation
lpu-miR5565b	MIR5565	c22831_g1_i1	sp|Q04585|YDR09_YEAST Uncharacterized sugar kinase YDR109C OS=Saccharomyces cerevisiae (strain ATCC 204508 / S288c) GN=YDR109C PE=1 SV=1	2.5	1	20	192	211	ACAUGUGGCUGGAGGUGAUC	GAUCACGUCCAUCUACAUGU	Translation
lpu-miR5565b	MIR5565	c42113_g1_i1	sp|Q10717|CYSP2_MAIZE Cysteine proteinase 2 OS=Zea mays GN=CCP2 PE=2 SV=1	3	1	20	1151	1170	ACAUGUGGCUGGAGGUGAUC	GUUCACUUCCAGCCACACGU	Cleavage
lpu-miR5565b	MIR5565	c74775_g1_i1	sp|Q9SUA4|OPT5_ARATH Oligopeptide transporter 5 OS=Arabidopsis thaliana GN=OPT5 PE=2 SV=1	3	1	20	195	214	ACAUGUGGCUGGAGGUGAUC	GAUCAUCUCCUCCCACGUGU	Translation
lpu-miR5565b	MIR5565	c39989_g1_i1	sp|Q9C6C3|AGD2_ARATH ADP-ribosylation factor GTPase-activating protein AGD2 OS=Arabidopsis thaliana GN=AGD2 PE=2 SV=1	3	1	20	1414	1433	ACAUGUGGCUGGAGGUGAUC	GAUCUUCUCCAUCCAUAUGU	Translation
lpu-miR5568a	MIR5568	c7925_g1_i1	sp|Q0JC27|NLP2_ORYSJ Protein NLP2 OS=Oryza sativa subsp. japonica GN=NLP2 PE=2 SV=2	1.5	1	20	544	563	UGAUGUUUUGGAUUUUCUUU	AAAGAAGAUCCAGAACGUCA	Cleavage
lpu-miR5568a	MIR5568	c68407_g1_i1	-	2	1	20	331	350	UGAUGUUUUGGAUUUUCUUU	AAAGGAAAUUCAGAGCAUCA	Cleavage
lpu-miR5568a	MIR5568	c43397_g1_i2	-	2.5	1	20	38	57	UGAUGUUUUGGAUUUUCUUU	GAAGAAAAUCUAAAACAUUU	Cleavage
lpu-miR5568a	MIR5568	c58214_g1_i1	-	2.5	1	20	579	598	UGAUGUUUUGGAUUUUCUUU	AAGGAAAAUCUAAAUCAUCA	Cleavage
lpu-miR5568a	MIR5568	c104548_g1_i1	-	2.5	1	20	611	630	UGAUGUUUUGGAUUUUCUUU	AAAGAAAAUCCAAGUCAUUA	Cleavage
lpu-miR5568a	MIR5568	c103781_g1_i1	sp|A2AU72|ARMC3_MOUSE Armadillo repeat-containing protein 3 OS=Mus musculus GN=Armc3 PE=2 SV=1	2.5	1	20	897	916	UGAUGUUUUGGAUUUUCUUU	AAAGGAAAUCUGGAGCAUCA	Cleavage
lpu-miR5568a	MIR5568	c67445_g1_i1	sp|Q9SND9|Y3028_ARATH Uncharacterized acetyltransferase At3g50280 OS=Arabidopsis thaliana GN=At3g50280 PE=1 SV=1	3	1	21	28	48	UGAUGUUUUGGAUUUUCUUUC	GAAAGAAGAUCGAGAACAUUG	Translation
lpu-miR5568a	MIR5568	c30446_g1_i1	sp|O50003|RL12_PRUAR 60S ribosomal protein L12 OS=Prunus armeniaca GN=RPL12 PE=2 SV=1	3	1	21	35	55	UGAUGUUUUGGAUUUUCUUUC	GGAAGAAGGUCAAGAACAUCA	Translation
lpu-miR5568a	MIR5568	c39808_g1_i1	-	3	1	21	9	29	UGAUGUUUUGGAUUUUCUUUC	GAAGGAGCAUCCAAGGCAUCA	Cleavage
lpu-miR5568a	MIR5568	c42010_g1_i1	sp|P0C042|Y4597_ARATH Uncharacterized protein At4g15970 OS=Arabidopsis thaliana GN=At4g15970 PE=2 SV=1	3	1	21	1006	1026	UGAUGUUUUGGAUUUUCUUUC	GGAAGAAUAUCCAGGGCAUCA	Cleavage
lpu-miR5568a	MIR5568	c28933_g1_i2	sp|Q2MHE4|HT1_ARATH Serine/threonine-protein kinase HT1 OS=Arabidopsis thaliana GN=HT1 PE=1 SV=1	3	1	21	514	534	UGAUGUUUUGGAUUUUCUUUC	GUAAGGAGGUCCAAAACAUUA	Cleavage
lpu-miR5568a	MIR5568	c32590_g1_i1	sp|Q9ZT42|RHF2A_ARATH E3 ubiquitin-protein ligase RHF2A OS=Arabidopsis thaliana GN=RHF2A PE=2 SV=1	3	1	20	143	162	UGAUGUUUUGGAUUUUCUUU	AAGGAGAAUCCAAAAUAUAA	Cleavage
lpu-miR5568a	MIR5568	c102990_g1_i1	sp|P09411|PGK1_MOUSE Phosphoglycerate kinase 1 OS=Mus musculus GN=Pgk1 PE=1 SV=4	3	1	21	32	52	UGAUGUUUUGGAUUUUCUUUC	GAAAGAAAAUACUAAACAUUG	Translation
lpu-miR5568a	MIR5568	c48248_g1_i1	sp|Q40406|CRTI_NARPS Phytoene dehydrogenase, chloroplastic/chromoplastic OS=Narcissus pseudonarcissus GN=PDS1 PE=1 SV=1	2.5	1	20	811	830	UGAUGUUUUGGAUUUUCUUU	AAAGAAGCUUCAAGACAUCA	Cleavage
lpu-miR5568a	MIR5568	c14897_g1_i1	sp|P27347|MNB1B_MAIZE DNA-binding protein MNB1B OS=Zea mays GN=MNB1B PE=1 SV=1	3	1	21	179	199	UGAUGUUUUGGAUUUUCUUUC	GAGAGAAAAAGUAAAACAUCA	Translation
lpu-miR5568a	MIR5568	c28986_g1_i1	-	3	1	20	997	1016	UGAUGUUUUGGAUUUUCUUU	GAAGAAAAUUCAUAACAUCU	Cleavage
lpu-miR5568a	MIR5568	c13797_g1_i1	sp|P21265|PUR8_CHICK Adenylosuccinate lyase OS=Gallus gallus GN=ADSL PE=2 SV=2	3	1	20	10	29	UGAUGUUUUGGAUUUUCUUU	AAAGAAAAUCCACAGAAUCA	Cleavage
lpu-miR5568a	MIR5568	c91661_g1_i1	-	3	1	20	510	529	UGAUGUUUUGGAUUUUCUUU	AGAGAACAUCCAAAUCAUCA	Cleavage
lpu-miR5568a	MIR5568	c37574_g1_i1	sp|Q9FUR2|IP5P2_ARATH Type I inositol 1,4,5-trisphosphate 5-phosphatase 2 OS=Arabidopsis thaliana GN=IP5P2 PE=1 SV=2	3	1	20	45	64	UGAUGUUUUGGAUUUUCUUU	GAAGAAAAUCAGAAACGUUA	Translation
lpu-miR5568a	MIR5568	c37427_g1_i1	sp|P54001|P4HA1_RAT Prolyl 4-hydroxylase subunit alpha-1 OS=Rattus norvegicus GN=P4ha1 PE=2 SV=2	2.5	1	20	105	124	UGAUGUUUUGGAUUUUCUUU	GAAGAAUAUGCAAAACAUCA	Translation
lpu-miR5568a	MIR5568	c37574_g1_i2	sp|Q9FUR2|IP5P2_ARATH Type I inositol 1,4,5-trisphosphate 5-phosphatase 2 OS=Arabidopsis thaliana GN=IP5P2 PE=1 SV=2	3	1	20	369	388	UGAUGUUUUGGAUUUUCUUU	GAAGAAAAUCAGAAACGUUA	Translation
lpu-miR5568a	MIR5568	c38318_g2_i2	sp|Q0JMR0|OPR10_ORYSJ Putative 12-oxophytodienoate reductase 10 OS=Oryza sativa subsp. japonica GN=OPR10 PE=2 SV=1	3	1	20	547	566	UGAUGUUUUGGAUUUUCUUU	AGAGGAGAUCCCAAACAUCG	Translation
lpu-miR5568a	MIR5568	c46984_g1_i1	sp|Q3T0E5|APMAP_BOVIN Adipocyte plasma membrane-associated protein OS=Bos taurus GN=APMAP PE=2 SV=1	3	1	20	168	187	UGAUGUUUUGGAUUUUCUUU	GAAAAAAAUUCAAAAUAUUA	Cleavage
lpu-miR5568a	MIR5568	c48448_g1_i1	sp|Q9SGQ0|VOZ1_ARATH Transcription factor VOZ1 OS=Arabidopsis thaliana GN=VOZ1 PE=1 SV=1	3	1	20	982	1001	UGAUGUUUUGGAUUUUCUUU	GAAGAAGAUCAAAGACAUCG	Translation
lpu-miR5568a	MIR5568	c46935_g1_i1	sp|A6QLH6|NTKL_BOVIN N-terminal kinase-like protein OS=Bos taurus GN=SCYL1 PE=2 SV=1	3	1	20	1631	1650	UGAUGUUUUGGAUUUUCUUU	GAAGAAAAGCCGAAGUAUCA	Cleavage
lpu-miR5568a	MIR5568	c47359_g1_i2	-	3	1	20	1084	1103	UGAUGUUUUGGAUUUUCUUU	GAAGAACAUCAAGAACAUCA	Translation
lpu-miR5568b	MIR5568	c122218_g1_i1	-	1.5	1	21	112	132	UAUAAUUUGGAACGGAGGAAG	CUUCCUCCGUUUCAGGUUAUA	Cleavage
lpu-miR5568b	MIR5568	c53112_g1_i1	sp|Q38935|FK151_ARATH Peptidyl-prolyl cis-trans isomerase FKBP15-1 OS=Arabidopsis thaliana GN=FKBP15-1 PE=1 SV=2	3	1	21	734	754	UAUAAUUUGGAACGGAGGAAG	CAUCUUUUGUUCCAAAUUGUA	Cleavage
lpu-miR5568b	MIR5568	c104143_g1_i1	-	2.5	1	21	699	719	UAUAAUUUGGAACGGAGGAAG	UUUCCUCCGUCCCAAAAUAUA	Translation
lpu-miR5568b	MIR5568	c48171_g1_i2	sp|Q9SF78|GDL29_ARATH GDSL esterase/lipase At1g71691 OS=Arabidopsis thaliana GN=At1g71691 PE=2 SV=1	3	1	21	532	552	UAUAAUUUGGAACGGAGGAAG	CUUCCUCCCUCCUAAGUUAUA	Translation
lpu-miR5568b	MIR5568	c33492_g1_i1	sp|Q3SZM1|MK67I_BOVIN MKI67 FHA domain-interacting nucleolar phosphoprotein OS=Bos taurus GN=MKI67IP PE=2 SV=1	3	1	20	1069	1088	UAUAAUUUGGAACGGAGGAA	UUCUUCAGUUCAAAAUUAUG	Translation
lpu-miR5998	MIR5998	c25320_g1_i1	sp|A0JJX5|SYT4_ARATH Synaptotagmin-4 OS=Arabidopsis thaliana GN=SYT4 PE=2 SV=1	3	1	20	354	373	UACAGGUUGUGUUUUGUUGA	ACAAGGAAACACAAUCUGUA	Cleavage
lpu-miR5998	MIR5998	c40374_g1_i1	sp|Q6XLQ7|CALU_RABIT Calumenin OS=Oryctolagus cuniculus GN=CALU PE=1 SV=2	3	1	20	1828	1847	UACAGGUUGUGUUUUGUUGA	UAGAUGAAAUACAACCUGUA	Cleavage
lpu-miR5998	MIR5998	c40374_g1_i2	sp|O75912|DGKI_HUMAN Diacylglycerol kinase iota OS=Homo sapiens GN=DGKI PE=1 SV=1	3	1	20	2626	2645	UACAGGUUGUGUUUUGUUGA	UAGAUGAAAUACAACCUGUA	Cleavage
lpu-miR5998	MIR5998	c46433_g1_i1	sp|P27309|NUSG_STRVG Transcription antitermination protein NusG OS=Streptomyces virginiae GN=nusG PE=1 SV=2	3	1	20	649	668	UACAGGUUGUGUUUUGUUGA	UCAACAAACCAAAACCUGUU	Translation
lpu-miR6020	MIR6020	c42343_g1_i1	sp|P93798|SNAA_VITVI Alpha-soluble NSF attachment protein OS=Vitis vinifera PE=2 SV=1	3	1	24	1373	1396	UCCAUGUUCUUCUGAGUAUCUUCU	GGGGUGUGUUUAGAAGAACAUGGA	Cleavage
lpu-miR6020	MIR6020	c13113_g1_i1	-	3	1	24	670	693	UCCAUGUUCUUCUGAGUAUCUUCU	AGUACAUACACAGGAGGACAUGGA	Cleavage
lpu-miR6020	MIR6020	c128849_g1_i1	sp|Q8L6Y7|PP193_ARATH Pentatricopeptide repeat-containing protein At2g38420, mitochondrial OS=Arabidopsis thaliana GN=At2g38420 PE=2 SV=2	3	1	24	212	235	UCCAUGUUCUUCUGAGUAUCUUCU	AAGGGAUACGCGGAGGGGCAUGGA	Cleavage
lpu-miR6020	MIR6020	c49266_g1_i1	sp|Q8GU88|PDR7_ORYSJ Putative pleiotropic drug resistance protein 7 OS=Oryza sativa subsp. japonica GN=PDR7 PE=3 SV=1	3	1	20	4040	4059	UCCAUGUUCUUCUGAGUAUC	UCUACUUGGAAGAACAUGGA	Cleavage
lpu-miR6020	MIR6020	c28986_g1_i1	-	3	1	23	750	772	UCCAUGUUCUUCUGAGUAUCUUC	GAUGAUGAUCAGAACGACAUGGA	Translation
lpu-miR6020	MIR6020	c40119_g1_i1	sp|Q84WL9|AP2S_ARATH AP-2 complex subunit sigma OS=Arabidopsis thaliana GN=AP17 PE=2 SV=1	3	1	24	838	862	UCCAUGUUCUUCUG-AGUAUCUUCU	AGCUGAUGCUAUAGAAGAACAUGGA	Cleavage
lpu-miR6020	MIR6020	c37905_g1_i1	sp|Q5JHN1|RAD50_PYRKO DNA double-strand break repair Rad50 ATPase OS=Pyrococcus kodakaraensis (strain ATCC BAA-918 / JCM 12380 / KOD1) GN=rad50 PE=3 SV=1	3	1	20	560	579	UCCAUGUUCUUCUGAGUAUC	GAUAUUGAGAAGAUCAUGGA	Cleavage
lpu-miR6020	MIR6020	c134316_g1_i1	sp|Q9Y2X3|NOP58_HUMAN Nucleolar protein 58 OS=Homo sapiens GN=NOP58 PE=1 SV=1	3	1	20	83	102	UCCAUGUUCUUCUGAGUAUC	GACACUCAGAAGAAUCUGGA	Cleavage
lpu-miR6020	MIR6020	c43221_g1_i1	sp|O74341|TCPG_SCHPO T-complex protein 1 subunit gamma OS=Schizosaccharomyces pombe (strain 972 / ATCC 24843) GN=cct3 PE=1 SV=1	3	1	24	794	817	UCCAUGUUCUUCUGAGUAUCUUCU	GGGCGAGAGUCAGACGAACAUGGA	Translation
lpu-miR6020	MIR6020	c24153_g1_i1	sp|Q9SF29|SYP71_ARATH Syntaxin-71 OS=Arabidopsis thaliana GN=SYP71 PE=1 SV=1	3	1	20	740	759	UCCAUGUUCUUCUGAGUAUC	GAUACACUGAAGAACAUGGC	Cleavage
lpu-miR6023	MIR6023	c10416_g1_i1	sp|Q9C6Z0|FBK17_ARATH F-box/kelch-repeat protein At1g30090 OS=Arabidopsis thaliana GN=At1g30090 PE=2 SV=1	2.5	1	22	353	374	UUCCAUGAGACUGUUUUUGGGU	AUCCAGAAACGGACUCAUGGGA	Translation
lpu-miR6023	MIR6023	c10416_g1_i2	sp|Q9C6Z0|FBK17_ARATH F-box/kelch-repeat protein At1g30090 OS=Arabidopsis thaliana GN=At1g30090 PE=2 SV=1	2.5	1	22	1139	1160	UUCCAUGAGACUGUUUUUGGGU	AUCCAGAAACGGACUCAUGGGA	Translation
lpu-miR6023	MIR6023	c28157_g1_i1	sp|O23755|EF2_BETVU Elongation factor 2 OS=Beta vulgaris PE=2 SV=1	3	1	21	42	62	UUCCAUGAGACUGUUUUUGGG	CUCAAGGACAGUCUCACGGAA	Cleavage
lpu-miR6023	MIR6023	c49259_g1_i2	sp|P23548|GUN_PAEPO Endoglucanase OS=Paenibacillus polymyxa PE=3 SV=2	3	1	20	490	509	UUCCAUGAGACUGUUUUUGG	CCAGAAACAGUCUCAUGGUG	Cleavage
lpu-miR6023	MIR6023	c71075_g1_i1	-	3	1	22	253	274	UUCCAUGAGACUGUUUUUGGGU	GCUCAAGAACACUUUCAUGGAG	Translation
lpu-miR6023	MIR6023	c31961_g1_i1	sp|Q9LW63|PP251_ARATH Putative pentatricopeptide repeat-containing protein At3g23330 OS=Arabidopsis thaliana GN=PCMP-H32 PE=3 SV=1	2.5	1	22	338	359	UUCCAUGAGACUGUUUUUGGGU	GCCCCAACGCAGUCUCAUGGAA	Cleavage
lpu-miR6023	MIR6023	c40330_g1_i2	sp|Q9LS72|PP261_ARATH Pentatricopeptide repeat-containing protein At3g29230 OS=Arabidopsis thaliana GN=PCMP-E27 PE=2 SV=1	3	1	22	134	155	UUCCAUGAGACUGUUUUUGGGU	ACCGAGAUGCAGUCUCAUGGAA	Cleavage
lpu-miR6023	MIR6023	c67169_g1_i1	sp|Q9S7E9|GGT2_ARATH Glutamate--glyoxylate aminotransferase 2 OS=Arabidopsis thaliana GN=GGAT2 PE=1 SV=1	3	1	22	1704	1725	UUCCAUGAGACUGUUUUUGGGU	AUUCAAUGACAGUUUUAUGGAA	Cleavage
lpu-miR6023	MIR6023	c40330_g1_i1	sp|Q9LS72|PP261_ARATH Pentatricopeptide repeat-containing protein At3g29230 OS=Arabidopsis thaliana GN=PCMP-E27 PE=2 SV=1	3	1	22	539	560	UUCCAUGAGACUGUUUUUGGGU	ACCGAGAUGCAGUCUCAUGGAA	Cleavage
lpu-miR6023	MIR6023	c6587_g1_i1	sp|Q6Z351|ALDOL_ORYSJ Putative aldehyde oxidase-like protein OS=Oryza sativa subsp. japonica GN=Os07g0281700 PE=3 SV=1	2.5	1	22	236	257	UUCCAUGAGACUGUUUUUGGGU	AGUCAGACACAGUCUCAUGGGA	Cleavage
lpu-miR6023	MIR6023	c85537_g1_i1	-	3	1	22	839	860	UUCCAUGAGACUGUUUUUGGGU	AACCGACGACAGUCUCAUGGAU	Cleavage
lpu-miR6023	MIR6023	c78440_g1_i1	sp|Q9SUH6|PP341_ARATH Pentatricopeptide repeat-containing protein At4g30700 OS=Arabidopsis thaliana GN=DYW9 PE=2 SV=1	2.5	1	22	514	535	UUCCAUGAGACUGUUUUUGGGU	AGCCAGACACCGUCUCAUGGAA	Cleavage
lpu-miR6023	MIR6023	c44951_g1_i1	sp|Q7Y211|PP285_ARATH Pentatricopeptide repeat-containing protein At3g57430, chloroplastic OS=Arabidopsis thaliana GN=PCMP-H81 PE=2 SV=2	3	1	22	714	735	UUCCAUGAGACUGUUUUUGGGU	AGCGAAACACGGUCUCGUGGAA	Cleavage
lpu-miR6023	MIR6023	c49171_g1_i1	sp|Q55FD6|Y8158_DICDI PHD finger-containing protein DDB_G0268158 OS=Dictyostelium discoideum GN=DDB_G0268158 PE=4 SV=1	3	1	20	1619	1638	UUCCAUGAGACUGUUUUUGG	GCAAAAUCUGUCUCAUGGAA	Cleavage
lpu-miR6023	MIR6023	c38398_g1_i2	-	3	1	20	162	181	UUCCAUGAGACUGUUUUUGG	CAAGAAACAGCUUCAUGGAA	Translation
lpu-miR6283	MIR6283	c107755_g1_i1	-	2.5	1	21	368	388	AAGGGUAGUGGGAAAAUUUGU	GCAAAUUUUCCUGAUGCCCUU	Cleavage
lpu-miR6283	MIR6283	c119758_g1_i1	sp|Q2ULE1|ATG2_ASPOR Autophagy-related protein 2 OS=Aspergillus oryzae (strain ATCC 42149 / RIB 40) GN=atg2 PE=3 SV=1	3	1	21	390	410	AAGGGUAGUGGGAAAAUUUGU	ACAAGUUUGCCCACCACCCUU	Cleavage
lpu-miR6283	MIR6283	c46308_g1_i1	sp|P27598|PHSL_IPOBA Alpha-1,4 glucan phosphorylase L isozyme, chloroplastic/amyloplastic OS=Ipomoea batatas PE=2 SV=1	2.5	1	21	731	751	AAGGGUAGUGGGAAAAUUUGU	ACAAACUUUCCCUCUGCCCUU	Translation
lpu-miR6283	MIR6283	c97717_g1_i1	-	2.5	1	20	159	178	AAGGGUAGUGGGAAAAUUUG	CAAAUUUUCCAACUGCUUUU	Translation
lpu-miR6283	MIR6283	c42132_g1_i2	-	2.5	1	20	1599	1618	AAGGGUAGUGGGAAAAUUUG	CAAAUUUACCAACUACUCUU	Translation
lpu-miR6283	MIR6283	c42132_g1_i1	sp|O94481|TFC5_SCHPO Transcription factor TFIIIB component B'' OS=Schizosaccharomyces pombe (strain 972 / ATCC 24843) GN=bdp1 PE=2 SV=2	2.5	1	20	2804	2823	AAGGGUAGUGGGAAAAUUUG	CAAAUUUACCAACUACUCUU	Translation
lpu-miR6283	MIR6283	c27235_g1_i1	-	3	1	20	365	384	AAGGGUAGUGGGAAAAUUUG	CAAAGUUGUCCAUUACCCUU	Cleavage
lpu-miR6283	MIR6283	c85943_g1_i1	-	3	1	20	232	251	AAGGGUAGUGGGAAAAUUUG	CAAAUAUGCCCGUUACCCUU	Cleavage
lpu-miR6440	MIR6440	c3082_g1_i1	sp|Q11118|WOS2_SCHPO Protein wos2 OS=Schizosaccharomyces pombe (strain 972 / ATCC 24843) GN=wos2 PE=2 SV=1	2.5	1	21	365	385	UUAGUUUGGUCGAUUUUGAGU	GCUCGAUAUCGAUCAAAUUAA	Cleavage
lpu-miR6440	MIR6440	c102876_g1_i1	-	3	1	21	166	186	UUAGUUUGGUCGAUUUUGAGU	GCUCAAUAUUGAUCAAAUUAG	Cleavage
lpu-miR6440	MIR6440	c141259_g1_i1	sp|Q8L3W1|VRN1_ARATH B3 domain-containing transcription factor VRN1 OS=Arabidopsis thaliana GN=VRN1 PE=2 SV=1	3	1	20	94	113	UUAGUUUGGUCGAUUUUGAG	CUCAGAAGUGGCCAAAUUAA	Cleavage
lpu-miR6440	MIR6440	c26413_g1_i1	sp|Q8LC69|ATL8_ARATH RING-H2 finger protein ATL8 OS=Arabidopsis thaliana GN=ATL8 PE=2 SV=2	3	1	20	876	895	UUAGUUUGGUCGAUUUUGAG	CUCAAAUUUGGUCGAACUAA	Cleavage
lpu-miR6440	MIR6440	c38562_g1_i1	sp|Q9FRS4|PPR22_ARATH Pentatricopeptide repeat-containing protein At1g08610 OS=Arabidopsis thaliana GN=At1g08610 PE=2 SV=1	3	1	20	1528	1547	UUAGUUUGGUCGAUUUUGAG	CAUAAGAUCGACCAAAUUAG	Cleavage
lpu-miR6440	MIR6440	c13829_g1_i2	-	3	1	20	767	786	UUAGUUUGGUCGAUUUUGAG	CUCAAACUCCACCAAACUAC	Translation
lpu-miR6440	MIR6440	c32235_g1_i1	sp|Q9SRT2|BH062_ARATH Transcription factor bHLH62 OS=Arabidopsis thaliana GN=BHLH62 PE=2 SV=1	3	1	20	362	381	UUAGUUUGGUCGAUUUUGAG	CUCCAAAUCCAUCAAACUGA	Translation
lpu-miR6440	MIR6440	c40957_g1_i1	sp|Q00766|PHS1_DICDI Glycogen phosphorylase 1 OS=Dictyostelium discoideum GN=glpV PE=1 SV=3	3	1	20	2506	2525	UUAGUUUGGUCGAUUUUGAG	CUCAAAAUCGUCGAAGCUGA	Translation
lpu-miR6440	MIR6440	c5347_g1_i1	sp|Q8LQ74|IAA6_ORYSJ Auxin-responsive protein IAA6 OS=Oryza sativa subsp. japonica GN=IAA6 PE=2 SV=1	3	1	21	999	1018	UUAGUUUGGUCGAUUUUGAGU	GCUCAAAAG-GACCAAACUAA	Cleavage
lpu-miR6450	MIR6450	c40415_g1_i1	sp|Q7XKE9|CLC1_ORYSJ Clathrin light chain 1 OS=Oryza sativa subsp. japonica GN=Os04g0679100 PE=2 SV=1	3	1	20	450	469	UGAGUCAGGGCUCAAGGCUA	UGGCUUUGGGCCCUGAAUCA	Cleavage
lpu-miR6450	MIR6450	c48160_g4_i2	-	3	1	20	374	393	UGAGUCAGGGCUCAAGGCUA	UAUUCUUGAGCCUUGAUUCG	Cleavage
lpu-miR7526	MIR7526	c45605_g1_i3	sp|Q9LY87|RGLG2_ARATH E3 ubiquitin-protein ligase RGLG2 OS=Arabidopsis thaliana GN=RGLG2 PE=1 SV=1	2.5	1	20	304	323	CUGUCAAGGUAGUUGUAACU	GGUUACAACUGCCUUGAGAG	Cleavage
lpu-miR7526	MIR7526	c40171_g1_i1	sp|Q00497|AROK_SOLLC Shikimate kinase, chloroplastic OS=Solanum lycopersicum PE=2 SV=1	3	1	20	399	418	CUGUCAAGGUAGUUGUAACU	AGAUACUACUACUUUGAUAG	Cleavage
[truncated: 880 more rows]
