# Supplementary material for: Small RNA and Transcriptome Sequencing Reveal a Potential miRNA-Mediated Interaction Network That Functions during Somatic Embryogenesis in Lilium pumilum DC. Fisch
Source: Front Plant Sci. 2017 Apr 20;8:566. doi: 10.3389/fpls.2017.00566 (PMC5397531; doi:10.3389/fpls.2017.00566)
Supplement: Supplementary file 11 [file Table11.XLSX]

## Sheet: Sheet1
TABLE S11 GO analysis of targets of known miRNAs in Lilium pumilum DC. Fisch.
miRNA	Target_Acc.	GO ID
lpu-miR156k	c75802_g1_i1	GO:0046872;GO:0003677;GO:0005634;GO:0006355;GO:0006351;
lpu-miR156k	c507_g1_i2	GO:0003677;GO:0005634;GO:0046872;GO:0006355;GO:0009536;GO:0006351;
lpu-miR156k	c507_g1_i1	GO:0046872;GO:0003677;GO:0005634;GO:0006355;GO:0006351;GO:0009536;
lpu-miR156k	c38415_g1_i2	GO:0003677;GO:0005634;
lpu-miR156k	c38415_g1_i1	GO:0010321;GO:0003677;GO:0005634;
lpu-miR159k	c102864_g1_i1	GO:0010466;GO:0008233;GO:0010951;GO:0016023;GO:0030414;GO:0006508;GO:0006952;GO:0005576;GO:0004869;
lpu-miR159k	c16228_g1_i1	GO:0002020;GO:0005884;GO:0030276;GO:0006623;GO:0009579;
lpu-miR159	c18843_g1_i1	GO:0009535;
lpu-miR159	c43106_g1_i1	GO:0005097;GO:0032851;GO:0032313;
lpu-miR159	c42661_g1_i1	GO:0016020;GO:0035436;GO:0009670;GO:0015120;GO:0015714;GO:0015121;GO:0016021;GO:0009941;GO:0005739;GO:0009507;GO:0031969;GO:0006810;GO:0008643;GO:0015713;GO:0009536;GO:0005215;
lpu-miR159	c4947_g2_i2	GO:0016020;GO:0009535;GO:0009817;GO:0048046;GO:0042742;GO:0005737;GO:0016829;GO:0005829;GO:0008270;GO:0004089;GO:0009941;GO:0005886;GO:0009507;GO:0010037;GO:0008152;GO:0009409;GO:0009579;GO:0015976;GO:0009536;GO:0010119;GO:0010319;GO:0009570;
lpu-miR159	c4947_g2_i1	GO:0016020;GO:0009535;GO:0009817;GO:0048046;GO:0042742;GO:0005737;GO:0016829;GO:0005829;GO:0008270;GO:0004089;GO:0009941;GO:0005886;GO:0009507;GO:0010037;GO:0008152;GO:0009409;GO:0009579;GO:0015976;GO:0009536;GO:0010119;GO:0010319;GO:0009570;
lpu-miR156c	c75802_g1_i1	GO:0046872;GO:0003677;GO:0005634;GO:0006355;GO:0006351;
lpu-miR156c	c507_g1_i2	GO:0003677;GO:0005634;GO:0046872;GO:0006355;GO:0009536;GO:0006351;
lpu-miR156c	c507_g1_i1	GO:0046872;GO:0003677;GO:0005634;GO:0006355;GO:0006351;GO:0009536;
lpu-miR156c	c46121_g1_i1	GO:0005652;GO:0006997;GO:0034399;GO:0009507;
lpu-miR156c	c42621_g1_i1	GO:0005524;GO:0042802;GO:0004672;GO:0006468;GO:0016772;
lpu-miR156c	c49186_g4_i1	GO:0003677;GO:0046872;GO:0008152;GO:0005524;GO:0008270;GO:0004386;GO:0003676;
lpu-miR319b.2	c72449_g1_i1	GO:0009536;
lpu-miR319b.2	c76200_g1_i1	GO:0003723;GO:0016853;GO:0009451;GO:0009536;GO:0009982;GO:0001522;GO:0009507;
lpu-miR156n	c138088_g1_i1	GO:0005634;GO:0008152;GO:0016567;GO:0005737;GO:0042787;GO:0004842;GO:0016874;
lpu-miR156n	c75802_g1_i1	GO:0046872;GO:0003677;GO:0005634;GO:0006355;GO:0006351;
lpu-miR156n	c507_g1_i2	GO:0003677;GO:0005634;GO:0046872;GO:0006355;GO:0009536;GO:0006351;
lpu-miR156n	c507_g1_i1	GO:0046872;GO:0003677;GO:0005634;GO:0006355;GO:0006351;GO:0009536;
lpu-miR156n	c118036_g1_i1	GO:0016310;GO:0005524;GO:0016301;GO:0006468;GO:0004674;GO:0004672;GO:0000166;GO:0016772;
lpu-miR156n	c38415_g1_i2	GO:0003677;GO:0005634;
lpu-miR156n	c38415_g1_i1	GO:0010321;GO:0003677;GO:0005634;
lpu-miR156n	c41342_g2_i1	GO:0016020;GO:0016746;GO:0008152;GO:0016023;GO:0009536;
lpu-miR156j	c75802_g1_i1	GO:0046872;GO:0003677;GO:0005634;GO:0006355;GO:0006351;
lpu-miR156j	c507_g1_i2	GO:0003677;GO:0005634;GO:0046872;GO:0006355;GO:0009536;GO:0006351;
lpu-miR156j	c507_g1_i1	GO:0046872;GO:0003677;GO:0005634;GO:0006355;GO:0006351;GO:0009536;
lpu-miR156j	c38415_g1_i2	GO:0003677;GO:0005634;
lpu-miR156j	c38415_g1_i1	GO:0010321;GO:0003677;GO:0005634;
lpu-miR156j	c49186_g4_i1	GO:0003677;GO:0046872;GO:0008152;GO:0005524;GO:0008270;GO:0004386;GO:0003676;
lpu-miR156f	c138088_g1_i1	GO:0005634;GO:0008152;GO:0016567;GO:0005737;GO:0042787;GO:0004842;GO:0016874;
lpu-miR156f	c75802_g1_i1	GO:0046872;GO:0003677;GO:0005634;GO:0006355;GO:0006351;
lpu-miR156f	c507_g1_i2	GO:0003677;GO:0005634;GO:0046872;GO:0006355;GO:0009536;GO:0006351;
lpu-miR156f	c507_g1_i1	GO:0046872;GO:0003677;GO:0005634;GO:0006355;GO:0006351;GO:0009536;
lpu-miR156f	c38415_g1_i2	GO:0003677;GO:0005634;
lpu-miR156f	c38415_g1_i1	GO:0010321;GO:0003677;GO:0005634;
lpu-miR156f	c46632_g1_i1	GO:0000166;GO:0003676;
lpu-miR159b	c89040_g1_i1	GO:0008152;GO:0016787;
lpu-miR159b	c35573_g1_i1	GO:0005886;
lpu-miR159b	c35764_g1_i1	GO:0016020;GO:0004659;GO:0010356;GO:0010357;GO:0010236;GO:0016021;GO:0009536;GO:0009941;GO:0016117;GO:0010355;
lpu-miR159b	c44734_g1_i3	GO:0048046;GO:0008152;GO:0004575;GO:0016023;GO:0016798;GO:0004553;GO:0005618;GO:0016787;GO:0005576;GO:0005975;GO:0004564;
lpu-miR319e.2	c72449_g1_i1	GO:0009536;
lpu-miR156q	c75802_g1_i1	GO:0046872;GO:0003677;GO:0005634;GO:0006355;GO:0006351;
lpu-miR156q	c507_g1_i2	GO:0003677;GO:0005634;GO:0046872;GO:0006355;GO:0009536;GO:0006351;
lpu-miR156q	c38415_g1_i2	GO:0003677;GO:0005634;
lpu-miR156q	c38415_g1_i1	GO:0010321;GO:0003677;GO:0005634;
lpu-miR156q	c38205_g1_i4	GO:0004351;GO:0006520;GO:0003824;GO:0019752;GO:0016831;GO:0006536;GO:0016829;GO:0030170;
lpu-miR156a.3	c75802_g1_i1	GO:0046872;GO:0003677;GO:0005634;GO:0006355;GO:0006351;
lpu-miR156a.3	c507_g1_i2	GO:0003677;GO:0005634;GO:0046872;GO:0006355;GO:0009536;GO:0006351;
lpu-miR156a.3	c507_g1_i1	GO:0046872;GO:0003677;GO:0005634;GO:0006355;GO:0006351;GO:0009536;
lpu-miR156a.3	c38415_g1_i2	GO:0003677;GO:0005634;
lpu-miR156a.3	c38415_g1_i1	GO:0010321;GO:0003677;GO:0005634;
lpu-miR156a.3	c89480_g1_i1	GO:0006950;
lpu-miR156a.3	c43589_g1_i1	GO:0009846;GO:0009506;GO:0000145;GO:0005829;GO:0005886;GO:0009860;GO:0006893;
lpu-miR156a.3	c46632_g1_i1	GO:0000166;GO:0003676;
lpu-miR156a.3	c85450_g1_i1	GO:0009507;
lpu-miR156e	c75802_g1_i1	GO:0046872;GO:0003677;GO:0005634;GO:0006355;GO:0006351;
lpu-miR156e	c507_g1_i2	GO:0003677;GO:0005634;GO:0046872;GO:0006355;GO:0009536;GO:0006351;
lpu-miR156e	c507_g1_i1	GO:0046872;GO:0003677;GO:0005634;GO:0006355;GO:0006351;GO:0009536;
lpu-miR156e	c26246_g1_i1	GO:0005634;GO:0008152;GO:0005506;GO:0009742;GO:0004722;GO:0046872;GO:0016787;GO:0005829;GO:0004721;GO:0032880;GO:0016311;GO:0005886;GO:0030145;
lpu-miR156e	c38415_g1_i2	GO:0003677;GO:0005634;
lpu-miR156e	c38415_g1_i1	GO:0010321;GO:0003677;GO:0005634;
lpu-miR156e	c46632_g1_i1	GO:0000166;GO:0003676;
lpu-miR156e	c47260_g1_i3	GO:0005524;GO:0005737;GO:0009658;GO:0008360;GO:0016874;GO:0009058;GO:0051301;GO:0016881;GO:0009295;GO:0009507;GO:0010020;
lpu-miR156e	c47260_g1_i1	GO:0005524;GO:0005737;GO:0009658;GO:0008360;GO:0016874;GO:0009058;GO:0051301;GO:0016881;GO:0009295;GO:0009507;GO:0010020;
lpu-miR156a.4	c75802_g1_i1	GO:0046872;GO:0003677;GO:0005634;GO:0006355;GO:0006351;
lpu-miR156a.4	c507_g1_i2	GO:0003677;GO:0005634;GO:0046872;GO:0006355;GO:0009536;GO:0006351;
lpu-miR156a.4	c507_g1_i1	GO:0046872;GO:0003677;GO:0005634;GO:0006355;GO:0006351;GO:0009536;
lpu-miR156a.4	c38415_g1_i2	GO:0003677;GO:0005634;
lpu-miR156a.4	c38415_g1_i1	GO:0010321;GO:0003677;GO:0005634;
lpu-miR159l	c72449_g1_i1	GO:0009536;
lpu-miR159l	c35764_g1_i1	GO:0016020;GO:0004659;GO:0010356;GO:0010357;GO:0010236;GO:0016021;GO:0009536;GO:0009941;GO:0016117;GO:0010355;
lpu-miR156p	c75802_g1_i1	GO:0046872;GO:0003677;GO:0005634;GO:0006355;GO:0006351;
lpu-miR156p	c507_g1_i2	GO:0003677;GO:0005634;GO:0046872;GO:0006355;GO:0009536;GO:0006351;
lpu-miR156p	c38415_g1_i2	GO:0003677;GO:0005634;
lpu-miR156p	c38415_g1_i1	GO:0010321;GO:0003677;GO:0005634;
lpu-miR156p	c38205_g1_i4	GO:0004351;GO:0006520;GO:0003824;GO:0019752;GO:0016831;GO:0006536;GO:0016829;GO:0030170;
lpu-miR319f	c33501_g2_i3	GO:0006457;GO:0003755;GO:0016853;GO:0000413;GO:0009536;
lpu-miR319f	c40844_g1_i1	GO:0003723;GO:0005622;GO:0003746;GO:0006414;GO:0046686;GO:0006412;GO:0009941;GO:0009507;GO:0009570;
lpu-miR156u.2	c75802_g1_i1	GO:0046872;GO:0003677;GO:0005634;GO:0006355;GO:0006351;
lpu-miR156u.2	c507_g1_i2	GO:0003677;GO:0005634;GO:0046872;GO:0006355;GO:0009536;GO:0006351;
lpu-miR156u.2	c507_g1_i1	GO:0046872;GO:0003677;GO:0005634;GO:0006355;GO:0006351;GO:0009536;
lpu-miR156u.2	c38415_g1_i2	GO:0003677;GO:0005634;
lpu-miR156u.2	c38415_g1_i1	GO:0010321;GO:0003677;GO:0005634;
lpu-miR156u.2	c41819_g1_i1	GO:0008152;GO:0005524;GO:0000166;GO:0006200;GO:0017111;GO:0016887;
lpu-miR156u.2	c144009_g1_i1	GO:0043531;GO:0005524;GO:0006952;GO:0006915;
lpu-miR156v	c75802_g1_i1	GO:0046872;GO:0003677;GO:0005634;GO:0006355;GO:0006351;
lpu-miR156v	c507_g1_i2	GO:0003677;GO:0005634;GO:0046872;GO:0006355;GO:0009536;GO:0006351;
lpu-miR156v	c507_g1_i1	GO:0046872;GO:0003677;GO:0005634;GO:0006355;GO:0006351;GO:0009536;
lpu-miR156v	c38415_g1_i2	GO:0003677;GO:0005634;
lpu-miR156v	c38415_g1_i1	GO:0010321;GO:0003677;GO:0005634;
lpu-miR156v	c46632_g1_i1	GO:0000166;GO:0003676;
lpu-miR156v	c144009_g1_i1	GO:0043531;GO:0005524;GO:0006952;GO:0006915;
lpu-miR156v	c47260_g1_i3	GO:0005524;GO:0005737;GO:0009658;GO:0008360;GO:0016874;GO:0009058;GO:0051301;GO:0016881;GO:0009295;GO:0009507;GO:0010020;
lpu-miR156v	c47260_g1_i1	GO:0005524;GO:0005737;GO:0009658;GO:0008360;GO:0016874;GO:0009058;GO:0051301;GO:0016881;GO:0009295;GO:0009507;GO:0010020;
lpu-miR156a.2	c75802_g1_i1	GO:0046872;GO:0003677;GO:0005634;GO:0006355;GO:0006351;
lpu-miR156a.2	c507_g1_i2	GO:0003677;GO:0005634;GO:0046872;GO:0006355;GO:0009536;GO:0006351;
lpu-miR156a.2	c507_g1_i1	GO:0046872;GO:0003677;GO:0005634;GO:0006355;GO:0006351;GO:0009536;
lpu-miR156a.2	c38415_g1_i2	GO:0003677;GO:0005634;
lpu-miR156a.2	c38415_g1_i1	GO:0010321;GO:0003677;GO:0005634;
lpu-miR156a.2	c46632_g1_i1	GO:0000166;GO:0003676;
lpu-miR156a.2	c144009_g1_i1	GO:0043531;GO:0005524;GO:0006952;GO:0006915;
lpu-miR156a.2	c47260_g1_i3	GO:0005524;GO:0005737;GO:0009658;GO:0008360;GO:0016874;GO:0009058;GO:0051301;GO:0016881;GO:0009295;GO:0009507;GO:0010020;
lpu-miR156a.2	c47260_g1_i1	GO:0005524;GO:0005737;GO:0009658;GO:0008360;GO:0016874;GO:0009058;GO:0051301;GO:0016881;GO:0009295;GO:0009507;GO:0010020;
lpu-miR159h	c36387_g1_i1	GO:0016310;GO:0005524;GO:0016301;GO:0006468;GO:0004674;GO:0004672;GO:0000166;GO:0016772;
lpu-miR156o	c75802_g1_i1	GO:0046872;GO:0003677;GO:0005634;GO:0006355;GO:0006351;
lpu-miR156o	c507_g1_i2	GO:0003677;GO:0005634;GO:0046872;GO:0006355;GO:0009536;GO:0006351;
lpu-miR156o	c38415_g1_i2	GO:0003677;GO:0005634;
lpu-miR156o	c38415_g1_i1	GO:0010321;GO:0003677;GO:0005634;
lpu-miR156o	c31931_g1_i1	GO:0016310;GO:0005524;GO:0008353;GO:0050792;GO:0004693;GO:0005829;GO:0000166;GO:0016604;GO:0004672;GO:0006397;GO:0005634;GO:0016301;GO:0006468;GO:0048440;GO:0009908;GO:0004674;GO:0016740;GO:0007049;GO:0009615;GO:0048366;GO:0016772;
lpu-miR156o	c10148_g1_i1	GO:0016310;GO:0005524;GO:0006165;GO:0005737;GO:0004550;GO:0009585;GO:0000166;GO:0009941;GO:0005634;GO:0016301;GO:0006241;GO:0009734;GO:0042542;GO:0009579;GO:0006228;GO:0016740;GO:0009536;GO:0006183;GO:0009570;
lpu-miR156o	c43054_g1_i1	GO:0016020;GO:0016021;GO:0009658;GO:0051205;
lpu-miR156s	c75802_g1_i1	GO:0046872;GO:0003677;GO:0005634;GO:0006355;GO:0006351;
lpu-miR156s	c507_g1_i2	GO:0003677;GO:0005634;GO:0046872;GO:0006355;GO:0009536;GO:0006351;
lpu-miR156s	c507_g1_i1	GO:0046872;GO:0003677;GO:0005634;GO:0006355;GO:0006351;GO:0009536;
lpu-miR156s	c38415_g1_i2	GO:0003677;GO:0005634;
lpu-miR156s	c38415_g1_i1	GO:0010321;GO:0003677;GO:0005634;
lpu-miR156s	c138088_g1_i1	GO:0005634;GO:0008152;GO:0016567;GO:0005737;GO:0042787;GO:0004842;GO:0016874;
lpu-miR159n	c83613_g1_i1	GO:0048046;GO:0045727;GO:0003824;GO:0009579;GO:0009534;GO:0045893;GO:0008266;GO:0009941;GO:0009536;GO:0044237;GO:0032544;GO:0009570;GO:0050662;
lpu-miR159n	c24935_g1_i1	GO:0003677;GO:0005634;GO:0008168;GO:0005622;GO:0055114;GO:0046872;GO:0016706;GO:0008270;GO:0032259;
lpu-miR159n	c118464_g1_i1	GO:0043531;GO:0008152;GO:0005524;GO:0000166;GO:0006952;GO:0017111;GO:0016023;
lpu-miR159o	c72449_g1_i1	GO:0009536;
lpu-miR159o	c43106_g1_i1	GO:0005097;GO:0032851;GO:0032313;
lpu-miR159o	c89040_g1_i1	GO:0008152;GO:0016787;
lpu-miR159o	c18843_g1_i1	GO:0009535;
lpu-miR159o	c37624_g2_i1	GO:0000812;GO:0035267;GO:0006338;GO:0006281;GO:0006355;GO:0031011;
lpu-miR159o	c35573_g1_i1	GO:0005886;
lpu-miR159o	c47347_g1_i1	GO:2001070;GO:0009058;GO:0009011;GO:0009250;
lpu-miR159p	c72449_g1_i1	GO:0009536;
lpu-miR159p	c18843_g1_i1	GO:0009535;
lpu-miR159p	c89040_g1_i1	GO:0008152;GO:0016787;
lpu-miR159p	c43106_g1_i1	GO:0005097;GO:0032851;GO:0032313;
lpu-miR159p	c35573_g1_i1	GO:0005886;
lpu-miR159p	c47347_g1_i1	GO:2001070;GO:0009058;GO:0009011;GO:0009250;
lpu-miR159q	c102157_g1_i1	GO:0005634;GO:0016925;GO:0046872;GO:0005515;GO:0008270;GO:0016874;GO:0003676;
lpu-miR159q	c144931_g1_i1	GO:0004674;GO:0005524;GO:0000166;GO:0004672;GO:0006468;GO:0016772;
lpu-miR156r	c49288_g2_i2	GO:0015074;GO:0046872;GO:0008270;GO:0003676;
lpu-miR156r	c49288_g2_i1	GO:0015074;GO:0046872;GO:0008270;GO:0003676;
lpu-miR156r	c49084_g2_i1	GO:0009922;GO:0016020;GO:0009826;GO:0005783;GO:0016746;GO:0008152;GO:0009409;GO:0010025;GO:0009416;GO:0048868;GO:0003824;GO:0016740;GO:0016747;GO:0006633;GO:0008610;
lpu-miR156r	c34742_g1_i1	GO:0005783;GO:0005794;GO:0016023;GO:0010584;
lpu-miR156r	c105376_g1_i1	GO:0016020;GO:0016310;GO:0008152;GO:0010189;GO:0016301;GO:0010276;GO:0016021;GO:0009536;GO:0016740;GO:0009507;GO:0016772;GO:0031969;
lpu-miR156r	c117227_g1_i1	GO:0003677;GO:0005634;GO:0046872;GO:0006355;GO:0006351;
lpu-miR159r	c115091_g1_i1	GO:0016020;GO:0004674;GO:0005524;GO:0004672;GO:0006468;GO:0016021;GO:0016772;
lpu-miR159r	c122886_g1_i1	GO:0005768;GO:0005794;GO:0005802;
lpu-miR159r	c68577_g1_i1	GO:0035335;GO:0004725;GO:0016311;GO:0016791;
lpu-miR159r	c32880_g1_i1	GO:0005829;
lpu-miR159r	c134427_g1_i1	GO:0000902;GO:0003779;GO:0009826;GO:0005829;GO:0007010;
lpu-miR159r	c43812_g1_i1	GO:0000145;GO:0005829;GO:0005886;GO:0006887;
lpu-miR159r	c45268_g1_i1	GO:0071482;GO:0035970;GO:0003824;GO:0010027;GO:0009507;GO:0009570;
lpu-miR159r	c45268_g1_i2	GO:0071482;GO:0035970;GO:0003824;GO:0010027;GO:0009507;GO:0009570;
lpu-miR319a	c102033_g1_i1	GO:0003677;GO:0051568;GO:0055114;GO:0016568;GO:0016491;
lpu-miR319a	c30662_g1_i1	GO:0005634;
lpu-miR4414	c44009_g1_i2	GO:0005783;GO:0016023;
lpu-miR4414	c23982_g2_i1	GO:0008152;GO:0005524;GO:0051301;GO:0000166;GO:0017111;GO:0048235;
lpu-miR156u.1	c75802_g1_i1	GO:0046872;GO:0003677;GO:0005634;GO:0006355;GO:0006351;
lpu-miR156u.1	c507_g1_i2	GO:0003677;GO:0005634;GO:0046872;GO:0006355;GO:0009536;GO:0006351;
lpu-miR156u.1	c507_g1_i1	GO:0046872;GO:0003677;GO:0005634;GO:0006355;GO:0006351;GO:0009536;
lpu-miR156u.1	c118036_g1_i1	GO:0016310;GO:0005524;GO:0016301;GO:0006468;GO:0004674;GO:0004672;GO:0000166;GO:0016772;
lpu-miR156u.1	c38415_g1_i2	GO:0003677;GO:0005634;
lpu-miR156u.1	c38415_g1_i1	GO:0010321;GO:0003677;GO:0005634;
lpu-miR156u.1	c89480_g1_i1	GO:0006950;
lpu-miR159s	c35458_g1_i1	GO:0005634;GO:0003682;GO:0006355;GO:0006351;GO:0003700;
lpu-miR159t	c102157_g1_i1	GO:0005634;GO:0016925;GO:0046872;GO:0005515;GO:0008270;GO:0016874;GO:0003676;
lpu-miR159t	c90313_g1_i1	GO:0007165;GO:0005622;GO:0043547;GO:0005886;GO:0005096;
lpu-miR159d	c72449_g1_i1	GO:0009536;
lpu-miR159d	c35764_g1_i1	GO:0016020;GO:0004659;GO:0010356;GO:0010357;GO:0010236;GO:0016021;GO:0009536;GO:0009941;GO:0016117;GO:0010355;
lpu-miR159f	c10620_g1_i1	GO:0003872;GO:0016310;GO:0005524;GO:0016301;GO:0006096;GO:0005945;GO:0047334;GO:0046835;GO:0006002;GO:0005829;GO:0009536;GO:0015979;GO:0009793;
lpu-miR159f	c85064_g1_i1	GO:0008762;GO:0016614;GO:0009826;GO:0050660;GO:0003824;GO:0055114;GO:0005773;GO:0005774;GO:0005886;GO:0009834;GO:0016491;GO:0009808;
lpu-miR159f	c46594_g1_i1	GO:0008152;GO:0016597;
lpu-miR159u	c136706_g1_i1	GO:0010468;GO:0006184;GO:0003924;GO:0000302;GO:0000166;GO:0005525;GO:0009536;GO:0031425;GO:0009507;GO:0009570;
lpu-miR159u	c44619_g1_i1	GO:0003677;GO:0005664;GO:0006260;
lpu-miR159u	c142075_g1_i1	GO:0005506;GO:0016706;GO:0055114;GO:0016491;
lpu-miR319e.1	c72449_g1_i1	GO:0009536;
lpu-miR319g	c72449_g1_i1	GO:0009536;
lpu-miR319g	c131065_g1_i1	GO:0009234;GO:0008152;GO:0008935;GO:0003824;
lpu-miR159c.2	c72449_g1_i1	GO:0009536;
lpu-miR159c.2	c47347_g1_i1	GO:2001070;GO:0009058;GO:0009011;GO:0009250;
lpu-miR159c.2	c40069_g1_i2	GO:0016020;GO:0009765;GO:0046872;GO:0015979;GO:0009507;GO:0009522;
lpu-miR156a.1	c75802_g1_i1	GO:0046872;GO:0003677;GO:0005634;GO:0006355;GO:0006351;
lpu-miR156a.1	c507_g1_i2	GO:0003677;GO:0005634;GO:0046872;GO:0006355;GO:0009536;GO:0006351;
lpu-miR156a.1	c507_g1_i1	GO:0046872;GO:0003677;GO:0005634;GO:0006355;GO:0006351;GO:0009536;
lpu-miR156a.1	c38415_g1_i2	GO:0003677;GO:0005634;
lpu-miR156a.1	c38415_g1_i1	GO:0010321;GO:0003677;GO:0005634;
lpu-miR156a.1	c138088_g1_i1	GO:0005634;GO:0008152;GO:0016567;GO:0005737;GO:0042787;GO:0004842;GO:0016874;
lpu-miR159a	c72449_g1_i1	GO:0009536;
lpu-miR159a	c89040_g1_i1	GO:0008152;GO:0016787;
lpu-miR159a	c18843_g1_i1	GO:0009535;
lpu-miR159a	c35573_g1_i1	GO:0005886;
lpu-miR159a	c43106_g1_i1	GO:0005097;GO:0032851;GO:0032313;
lpu-miR159a	c47347_g1_i1	GO:2001070;GO:0009058;GO:0009011;GO:0009250;
lpu-miR319c.1	c72449_g1_i1	GO:0009536;
lpu-miR319c.1	c76200_g1_i1	GO:0003723;GO:0016853;GO:0009451;GO:0009536;GO:0009982;GO:0001522;GO:0009507;
lpu-miR319e.3	c72449_g1_i1	GO:0009536;
lpu-miR159c.1	c72449_g1_i1	GO:0009536;
lpu-miR159c.1	c47347_g1_i1	GO:2001070;GO:0009058;GO:0009011;GO:0009250;
lpu-miR159c.1	c89040_g1_i1	GO:0008152;GO:0016787;
lpu-miR159c.1	c18843_g1_i1	GO:0009535;
lpu-miR159c.1	c35573_g1_i1	GO:0005886;
lpu-miR159c.1	c43106_g1_i1	GO:0005097;GO:0032851;GO:0032313;
lpu-miR319c.2	c72449_g1_i1	GO:0009536;
lpu-miR319c.2	c76200_g1_i1	GO:0003723;GO:0016853;GO:0009451;GO:0009536;GO:0009982;GO:0001522;GO:0009507;
lpu-miR159x	c10620_g1_i1	GO:0003872;GO:0016310;GO:0005524;GO:0016301;GO:0006096;GO:0005945;GO:0047334;GO:0046835;GO:0006002;GO:0005829;GO:0009536;GO:0015979;GO:0009793;
lpu-miR159x	c23304_g1_i1	GO:0006357;GO:0016592;GO:0001104;GO:0006366;
lpu-miR159x	c85064_g1_i1	GO:0008762;GO:0016614;GO:0009826;GO:0050660;GO:0003824;GO:0055114;GO:0005773;GO:0005774;GO:0005886;GO:0009834;GO:0016491;GO:0009808;
lpu-miR159i	c46126_g1_i1	GO:0006810;GO:0005634;GO:0005829;GO:0016021;GO:0005886;
lpu-miR159i	c20406_g1_i1	GO:0009969;GO:0016853;GO:0042546;GO:0003824;GO:0046983;GO:0005829;GO:0005975;GO:0044237;GO:0006012;GO:0003978;GO:0050662;GO:0010053;
lpu-miR159i	c102112_g1_i1	GO:0009536;GO:0009507;GO:0009570;
lpu-miR159i	c119026_g1_i1	GO:0005783;GO:0008152;GO:0016853;GO:0034976;GO:0048868;GO:0009567;GO:0045454;GO:0005774;GO:0046686;GO:0009505;GO:0009553;GO:0009793;
lpu-miR159i	c28429_g2_i1	GO:0008152;GO:0016787;GO:0009901;GO:0009536;GO:0005739;GO:0010584;GO:0005773;
lpu-miR156t	c40743_g1_i1	GO:0000226;GO:0000910;GO:0008017;
lpu-miR156t	c46209_g3_i3	GO:0003677;GO:0005634;GO:0005730;GO:0046982;GO:0006334;GO:0005694;GO:0000786;
lpu-miR156t	c44620_g1_i3	GO:0008686;GO:0003935;GO:0009231;
lpu-miR156t	c39862_g1_i1	GO:0005840;GO:0005622;GO:0006412;GO:0003735;
lpu-miR156t	c111215_g1_i1	GO:0046034;GO:0006810;GO:0005524;GO:0006811;GO:0015991;GO:0033178;GO:0016787;GO:0016820;GO:0033180;GO:0015992;
lpu-miR156b.1	c110565_g1_i1	GO:0016020;GO:0009414;GO:0009409;GO:0042538;GO:0016023;GO:0009737;GO:0016021;GO:0009651;GO:0005886;
lpu-miR156b.1	c46209_g3_i3	GO:0003677;GO:0005634;GO:0005730;GO:0046982;GO:0006334;GO:0005694;GO:0000786;
lpu-miR156b.2	c42190_g1_i2	GO:0000166;GO:0006184;GO:0005622;GO:0003746;GO:0005525;GO:0006414;GO:0003924;
lpu-miR156b.2	c37270_g1_i1	GO:0009505;GO:0048046;GO:0046658;GO:0016023;
lpu-miR156b.2	c28342_g1_i1	GO:0006810;GO:0005622;
lpu-miR156b.2	c1290_g1_i1	GO:0000162;GO:0004834;GO:0006979;GO:0006568;GO:0009651;GO:0009536;GO:0009941;GO:0005886;GO:0009570;
lpu-miR156b.2	c43281_g1_i2	GO:0005856;GO:0005885;GO:0034314;GO:0030041;
lpu-miR156b.2	c46209_g3_i3	GO:0003677;GO:0005634;GO:0005730;GO:0046982;GO:0006334;GO:0005694;GO:0000786;
lpu-miR156b.2	c111215_g1_i1	GO:0046034;GO:0006810;GO:0005524;GO:0006811;GO:0015991;GO:0033178;GO:0016787;GO:0016820;GO:0033180;GO:0015992;
lpu-miR156b.3	c43281_g1_i2	GO:0005856;GO:0005885;GO:0034314;GO:0030041;
lpu-miR156b.3	c47812_g1_i1	GO:0006810;GO:0016020;GO:0005215;
lpu-miR156b.3	c28342_g1_i1	GO:0006810;GO:0005622;
lpu-miR156b.3	c91307_g1_i1	GO:0009733;GO:0008152;GO:0016881;GO:0016874;
lpu-miR156b.4	c110565_g1_i1	GO:0016020;GO:0009414;GO:0009409;GO:0042538;GO:0016023;GO:0009737;GO:0016021;GO:0009651;GO:0005886;
lpu-miR156b.4	c46209_g3_i3	GO:0003677;GO:0005634;GO:0005730;GO:0046982;GO:0006334;GO:0005694;GO:0000786;
lpu-miR156b.5	c45629_g2_i1	GO:0046686;GO:0003677;GO:0008152;GO:0005524;GO:0004386;GO:0003676;
lpu-miR156b.5	c43281_g1_i2	GO:0005856;GO:0005885;GO:0034314;GO:0030041;
lpu-miR156b.5	c39862_g1_i1	GO:0005840;GO:0005622;GO:0006412;GO:0003735;
lpu-miR156b.5	c117762_g1_i1	GO:0008152;GO:0016787;
lpu-miR156b.5	c110866_g1_i1	GO:0009536;
lpu-miR156g	c43281_g1_i2	GO:0005856;GO:0005885;GO:0034314;GO:0030041;
lpu-miR156g	c47812_g1_i1	GO:0006810;GO:0016020;GO:0005215;
lpu-miR156g	c59040_g1_i1	GO:0006810;GO:0016020;GO:0005634;GO:0055085;GO:0009506;GO:0008152;GO:0005524;GO:0042626;GO:0000166;GO:0016021;GO:0006200;GO:0017111;GO:0005886;GO:0016887;
lpu-miR156g	c135934_g1_i1	GO:0031072;GO:0051082;
lpu-miR156g	c146766_g1_i1	GO:0019239;GO:0006188;GO:0003876;GO:0009168;
lpu-miR156g	c111215_g1_i1	GO:0046034;GO:0006810;GO:0005524;GO:0006811;GO:0015991;GO:0033178;GO:0016787;GO:0016820;GO:0033180;GO:0015992;
lpu-miR156g	c29715_g2_i1	GO:0009535;GO:0005739;
lpu-miR156h	c40743_g1_i1	GO:0000226;GO:0000910;GO:0008017;
lpu-miR156h	c79361_g1_i1	GO:0016020;GO:0008233;GO:0004222;GO:0005524;GO:0046872;GO:0008237;GO:0006508;GO:0016787;GO:0051301;GO:0000166;GO:0017111;GO:0009536;GO:0005739;
lpu-miR156h	c37984_g1_i1	GO:0004177;GO:0006508;GO:0019538;GO:0005622;GO:0005737;GO:0030145;GO:0008235;
lpu-miR156h	c47792_g1_i2	GO:0008152;GO:0009555;GO:0003824;GO:0009082;GO:0004160;GO:0005507;GO:0009536;GO:0009570;GO:0009507;
lpu-miR156h	c120729_g1_i1	GO:0016020;GO:0016310;GO:0005524;GO:0009555;GO:0004672;GO:0016021;GO:0005739;GO:0005886;GO:0009506;GO:0007165;GO:0016301;GO:0006468;GO:0007178;GO:0009505;GO:0004674;GO:0004675;GO:0016772;
lpu-miR156h	c44032_g1_i1	GO:0005739;
lpu-miR156l	c110565_g1_i1	GO:0016020;GO:0009414;GO:0009409;GO:0042538;GO:0016023;GO:0009737;GO:0016021;GO:0009651;GO:0005886;
lpu-miR156l	c46209_g3_i3	GO:0003677;GO:0005634;GO:0005730;GO:0046982;GO:0006334;GO:0005694;GO:0000786;
lpu-miR156d	c47812_g1_i1	GO:0006810;GO:0016020;GO:0005215;
lpu-miR156d	c120585_g1_i1	GO:0005840;GO:0006412;GO:0005739;GO:0003735;
lpu-miR156d	c45990_g2_i1	GO:0008152;GO:0005524;GO:0009506;GO:0004386;GO:0008026;GO:0003676;GO:0005774;GO:0006413;GO:0046686;GO:0003743;GO:0016787;GO:0005829;GO:0000166;GO:0006200;GO:0005886;
lpu-miR156d	c22575_g1_i1	GO:0005840;GO:0005622;GO:0022625;GO:0005730;GO:0005829;GO:0006412;GO:0003735;GO:0022626;
lpu-miR156d	c43281_g1_i2	GO:0005856;GO:0005885;GO:0034314;GO:0030041;
lpu-miR156i	c44620_g1_i3	GO:0008686;GO:0003935;GO:0009231;
lpu-miR156i	c99066_g1_i1	GO:0016310;GO:0005524;GO:0016301;GO:0016567;GO:0006468;GO:0006950;GO:0004842;GO:0004674;GO:0000151;GO:0004672;GO:0000166;GO:0016772;
lpu-miR156i	c120729_g1_i1	GO:0016020;GO:0016310;GO:0005524;GO:0009555;GO:0004672;GO:0016021;GO:0005739;GO:0005886;GO:0009506;GO:0007165;GO:0016301;GO:0006468;GO:0007178;GO:0009505;GO:0004674;GO:0004675;GO:0016772;
lpu-miR160g	c119103_g1_i1	GO:0016310;GO:0007205;GO:0003951;GO:0008152;GO:0016301;GO:0009705;GO:0004143;GO:0006665;GO:0071215;
lpu-miR160g	c39235_g6_i1	GO:0003964;GO:0015074;GO:0003723;GO:0004523;GO:0090502;GO:0006278;GO:0003676;
lpu-miR160h	c102546_g1_i1	GO:0016787;GO:0016788;GO:0006629;
lpu-miR160h	c96534_g1_i1	GO:0048531;GO:0005794;GO:0045489;GO:0042546;GO:0005737;GO:0005773;
lpu-miR160e	c87027_g1_i1	GO:0003677;GO:0005634;GO:0006355;GO:0009734;GO:0009725;GO:0006351;GO:0046983;
lpu-miR160e	c84563_g1_i1	GO:0009733;GO:0003677;GO:0010154;GO:0009738;GO:0006355;GO:0046983;GO:0007389;GO:0048442;GO:0005634;GO:0009734;GO:0006351;GO:0009743;GO:0051301;GO:0048829;GO:0009725;GO:0048589;GO:0031540;GO:0048441;GO:0048366;
lpu-miR160e	c40512_g1_i1	GO:0003677;GO:0005634;GO:0006355;GO:0009734;GO:0009725;GO:0006351;
lpu-miR160b	c87027_g1_i1	GO:0003677;GO:0005634;GO:0006355;GO:0009734;GO:0009725;GO:0006351;GO:0046983;
lpu-miR160b	c84563_g1_i1	GO:0009733;GO:0003677;GO:0010154;GO:0009738;GO:0006355;GO:0046983;GO:0007389;GO:0048442;GO:0005634;GO:0009734;GO:0006351;GO:0009743;GO:0051301;GO:0048829;GO:0009725;GO:0048589;GO:0031540;GO:0048441;GO:0048366;
lpu-miR160b	c40512_g1_i1	GO:0003677;GO:0005634;GO:0006355;GO:0009734;GO:0009725;GO:0006351;
lpu-miR160a	c38401_g1_i2	GO:0005634;GO:0005622;GO:0046982;GO:0043565;
lpu-miR160a	c92665_g1_i1	GO:0010255;GO:0016020;GO:0005634;GO:0000502;GO:0005524;GO:0009555;GO:0005737;GO:0030163;GO:0016787;GO:0005829;GO:0000166;GO:0017111;GO:0009553;GO:0005886;GO:0010498;
lpu-miR160f	c87027_g1_i1	GO:0003677;GO:0005634;GO:0006355;GO:0009734;GO:0009725;GO:0006351;GO:0046983;
lpu-miR160f	c84563_g1_i1	GO:0009733;GO:0003677;GO:0010154;GO:0009738;GO:0006355;GO:0046983;GO:0007389;GO:0048442;GO:0005634;GO:0009734;GO:0006351;GO:0009743;GO:0051301;GO:0048829;GO:0009725;GO:0048589;GO:0031540;GO:0048441;GO:0048366;
lpu-miR160f	c40512_g1_i1	GO:0003677;GO:0005634;GO:0006355;GO:0009734;GO:0009725;GO:0006351;
lpu-miR160c	c40512_g1_i1	GO:0003677;GO:0005634;GO:0006355;GO:0009734;GO:0009725;GO:0006351;
lpu-miR160c	c87027_g1_i1	GO:0003677;GO:0005634;GO:0006355;GO:0009734;GO:0009725;GO:0006351;GO:0046983;
lpu-miR160c	c84563_g1_i1	GO:0009733;GO:0003677;GO:0010154;GO:0009738;GO:0006355;GO:0046983;GO:0007389;GO:0048442;GO:0005634;GO:0009734;GO:0006351;GO:0009743;GO:0051301;GO:0048829;GO:0009725;GO:0048589;GO:0031540;GO:0048441;GO:0048366;
lpu-miR162a	c10583_g1_i1	GO:0009650;GO:0008152;GO:0009965;GO:0010228;GO:0016874;GO:0009910;GO:0033523;GO:0006511;GO:0005829;GO:0016881;
lpu-miR162d	c10583_g1_i1	GO:0009650;GO:0008152;GO:0009965;GO:0010228;GO:0016874;GO:0009910;GO:0033523;GO:0006511;GO:0005829;GO:0016881;
lpu-miR164a	c21121_g1_i2	GO:0016020;GO:0016310;GO:0005524;GO:0016301;GO:0006468;GO:0016023;GO:0004674;GO:0004672;GO:0016021;GO:0005886;GO:0009507;GO:0016772;
lpu-miR164a	c17933_g1_i2	GO:0006810;GO:0055085;GO:0008152;GO:0005524;GO:0042626;GO:0000166;GO:0016021;GO:0006200;GO:0017111;GO:0016887;
lpu-miR164a	c35750_g2_i1	GO:0016757;GO:0008152;GO:0016758;GO:0005739;GO:0009536;GO:0016740;
lpu-miR164a	c69761_g1_i1	GO:0000166;GO:0003676;
lpu-miR164a	c129385_g1_i1	GO:0016020;GO:0016310;GO:0005524;GO:0016301;GO:0006468;GO:0016023;GO:0004674;GO:0004672;GO:0016021;GO:0005886;GO:0009507;GO:0016772;
lpu-miR164a	c25202_g1_i1	GO:0016020;GO:0005384;GO:0071421;GO:0035725;GO:0043157;GO:0030003;GO:0012505;GO:0016021;GO:0005739;GO:0030659;GO:0015079;GO:0055085;GO:0006812;GO:0015081;GO:0071805;GO:0008324;
lpu-miR164a	c43541_g1_i1	GO:0005768;GO:0035252;GO:0045489;GO:0010398;GO:0005802;
lpu-miR164c	c42039_g1_i1	GO:0003677;GO:0006355;
lpu-miR164c	c41060_g1_i1	GO:0016757;GO:0008152;
lpu-miR164c	c122331_g1_i1	GO:0016020;GO:0008152;GO:0005524;GO:0004386;GO:0008026;GO:0003676;GO:0035194;GO:0016787;GO:0000166;GO:0006200;GO:0009793;
lpu-miR164c	c122331_g1_i1	GO:0016020;GO:0008152;GO:0005524;GO:0004386;GO:0008026;GO:0003676;GO:0035194;GO:0016787;GO:0000166;GO:0006200;GO:0009793;
lpu-miR164c	c130980_g1_i1	GO:0005198;
lpu-miR164c	c30476_g1_i1	GO:0016020;GO:0005524;GO:0004672;GO:0006468;GO:0016021;GO:0016772;
lpu-miR164c	c44597_g1_i1	GO:0016020;GO:0005524;GO:0019829;GO:0006812;GO:0006754;GO:0046872;GO:0016787;GO:0000166;GO:0016021;GO:0006200;GO:0016887;
lpu-miR164c	c38389_g1_i1	GO:0010255;GO:0016310;GO:0005524;GO:0090332;GO:0006096;GO:0016773;GO:0010148;GO:0010182;GO:0000166;GO:0008270;GO:0005975;GO:0009747;GO:0051156;GO:0031307;GO:0016301;GO:0008865;GO:0005773;GO:0046835;GO:0005774;GO:0012501;GO:0004340;GO:0019320;GO:0004396;GO:0016740;GO:0009536;
lpu-miR164c	c45981_g1_i1	GO:0046872;GO:0008270;GO:0055114;GO:0016491;
lpu-miR164c	c48480_g1_i1	GO:0006396;GO:0003723;GO:0090501;GO:0004525;GO:0005524;GO:0004386;GO:0003676;GO:0016787;GO:0016891;GO:0090502;
lpu-miR164d	c42039_g1_i1	GO:0003677;GO:0006355;
lpu-miR164d	c41060_g1_i1	GO:0016757;GO:0008152;
lpu-miR164d	c44597_g1_i1	GO:0016020;GO:0005524;GO:0019829;GO:0006812;GO:0006754;GO:0046872;GO:0016787;GO:0000166;GO:0016021;GO:0006200;GO:0016887;
lpu-miR164d	c30476_g1_i1	GO:0016020;GO:0005524;GO:0004672;GO:0006468;GO:0016021;GO:0016772;
lpu-miR164d	c122331_g1_i1	GO:0016020;GO:0008152;GO:0005524;GO:0004386;GO:0008026;GO:0003676;GO:0035194;GO:0016787;GO:0000166;GO:0006200;GO:0009793;
lpu-miR164d	c122331_g1_i1	GO:0016020;GO:0008152;GO:0005524;GO:0004386;GO:0008026;GO:0003676;GO:0035194;GO:0016787;GO:0000166;GO:0006200;GO:0009793;
lpu-miR164d	c45981_g1_i1	GO:0046872;GO:0008270;GO:0055114;GO:0016491;
lpu-miR164d	c130980_g1_i1	GO:0005198;
lpu-miR164d	c38389_g1_i1	GO:0010255;GO:0016310;GO:0005524;GO:0090332;GO:0006096;GO:0016773;GO:0010148;GO:0010182;GO:0000166;GO:0008270;GO:0005975;GO:0009747;GO:0051156;GO:0031307;GO:0016301;GO:0008865;GO:0005773;GO:0046835;GO:0005774;GO:0012501;GO:0004340;GO:0019320;GO:0004396;GO:0016740;GO:0009536;
lpu-miR164d	c48480_g1_i1	GO:0006396;GO:0003723;GO:0090501;GO:0004525;GO:0005524;GO:0004386;GO:0003676;GO:0016787;GO:0016891;GO:0090502;
lpu-miR164e	c42039_g1_i1	GO:0003677;GO:0006355;
lpu-miR164e	c122331_g1_i1	GO:0016020;GO:0008152;GO:0005524;GO:0004386;GO:0008026;GO:0003676;GO:0035194;GO:0016787;GO:0000166;GO:0006200;GO:0009793;
lpu-miR164e	c122331_g1_i1	GO:0016020;GO:0008152;GO:0005524;GO:0004386;GO:0008026;GO:0003676;GO:0035194;GO:0016787;GO:0000166;GO:0006200;GO:0009793;
lpu-miR164e	c41060_g1_i1	GO:0016757;GO:0008152;
lpu-miR164e	c38389_g1_i1	GO:0010255;GO:0016310;GO:0005524;GO:0090332;GO:0006096;GO:0016773;GO:0010148;GO:0010182;GO:0000166;GO:0008270;GO:0005975;GO:0009747;GO:0051156;GO:0031307;GO:0016301;GO:0008865;GO:0005773;GO:0046835;GO:0005774;GO:0012501;GO:0004340;GO:0019320;GO:0004396;GO:0016740;GO:0009536;
lpu-miR164e	c30476_g1_i1	GO:0016020;GO:0005524;GO:0004672;GO:0006468;GO:0016021;GO:0016772;
lpu-miR164e	c44597_g1_i1	GO:0016020;GO:0005524;GO:0019829;GO:0006812;GO:0006754;GO:0046872;GO:0016787;GO:0000166;GO:0016021;GO:0006200;GO:0016887;
lpu-miR164e	c48480_g1_i1	GO:0006396;GO:0003723;GO:0090501;GO:0004525;GO:0005524;GO:0004386;GO:0003676;GO:0016787;GO:0016891;GO:0090502;
lpu-miR164e	c130980_g1_i1	GO:0005198;
lpu-miR164e	c45981_g1_i1	GO:0046872;GO:0008270;GO:0055114;GO:0016491;
lpu-miR164f	c42039_g1_i1	GO:0003677;GO:0006355;
lpu-miR164f	c44597_g1_i1	GO:0016020;GO:0005524;GO:0019829;GO:0006812;GO:0006754;GO:0046872;GO:0016787;GO:0000166;GO:0016021;GO:0006200;GO:0016887;
lpu-miR164f	c30476_g1_i1	GO:0016020;GO:0005524;GO:0004672;GO:0006468;GO:0016021;GO:0016772;
lpu-miR164f	c26267_g1_i1	GO:0005685;GO:0003729;GO:0006376;
lpu-miR164f	c71602_g1_i1	GO:0004527;GO:0005622;GO:0090305;GO:0005739;GO:0003676;
lpu-miR164f	c120302_g1_i1	GO:0016023;
lpu-miR164b	c42039_g1_i1	GO:0003677;GO:0006355;
lpu-miR164b	c39898_g1_i1	GO:0009535;GO:0034440;GO:0009620;GO:0005506;GO:0055114;GO:0009941;GO:0006633;GO:0031408;GO:0016491;GO:0016165;GO:0009611;GO:0016702;GO:0009753;GO:0051213;GO:0046872;GO:0080027;GO:0009536;GO:0009617;GO:0009570;
lpu-miR164b	c39898_g1_i2	GO:0009535;GO:0034440;GO:0009620;GO:0005506;GO:0055114;GO:0009941;GO:0006633;GO:0031408;GO:0016491;GO:0016165;GO:0009611;GO:0016702;GO:0009753;GO:0051213;GO:0046872;GO:0080027;GO:0009536;GO:0009617;GO:0009570;
lpu-miR164b	c119250_g1_i1	GO:0016020;GO:0016021;GO:0005739;
lpu-miR164b	c130980_g1_i1	GO:0005198;
lpu-miR164b	c10609_g1_i2	GO:0005739;
lpu-miR164b	c10609_g1_i2	GO:0005739;
lpu-miR164b	c45981_g1_i1	GO:0046872;GO:0008270;GO:0055114;GO:0016491;
lpu-miR164g	c4913_g1_i1	GO:0016020;GO:0005739;
lpu-miR164g	c273_g1_i1	GO:0005634;GO:0008152;GO:0005524;GO:0006355;GO:0016818;GO:0006351;
lpu-miR164g	c102768_g1_i1	GO:0046686;GO:0005829;GO:0009610;GO:0003824;GO:0051213;GO:0018580;GO:0055114;
lpu-miR164h	c42039_g1_i1	GO:0003677;GO:0006355;
lpu-miR164h	c44597_g1_i1	GO:0016020;GO:0005524;GO:0019829;GO:0006812;GO:0006754;GO:0046872;GO:0016787;GO:0000166;GO:0016021;GO:0006200;GO:0016887;
lpu-miR164h	c30476_g1_i1	GO:0016020;GO:0005524;GO:0004672;GO:0006468;GO:0016021;GO:0016772;
lpu-miR164h	c41753_g1_i3	GO:0006396;GO:0005634;GO:0005622;
lpu-miR164h	c41753_g1_i2	GO:0006396;GO:0005634;GO:0005622;
lpu-miR165	c34728_g1_i1	GO:0005634;
lpu-miR165	c34728_g1_i2	GO:0005634;
lpu-miR165	c6984_g1_i1	GO:0008233;GO:0006508;GO:0016021;GO:0006465;GO:0005787;
lpu-miR165	c66909_g1_i1	GO:0005672;GO:0005634;GO:0006355;GO:0006351;GO:0006367;
lpu-miR165	c35715_g1_i1	GO:0005634;GO:0005783;
lpu-miR165	c13474_g1_i2	GO:0005634;
lpu-miR165	c34616_g1_i1	GO:0007623;GO:0010229;GO:0042023;GO:0009739;GO:0010029;GO:0009737;GO:0008283;GO:0009735;GO:0031347;
lpu-miR166h	c30148_g1_i1	GO:0005840;GO:0003723;GO:0009536;
lpu-miR166h	c66784_g1_i1	GO:0005840;GO:0016020;GO:0009506;GO:0022625;GO:0005774;GO:0042254;GO:0005730;GO:0005829;GO:0030529;GO:0009507;GO:0022626;
lpu-miR166e2	c47391_g1_i1	GO:0004647;GO:0016311;GO:0045893;
lpu-miR166n	c104_g1_i2	GO:0005856;GO:0030833;GO:0005885;
lpu-miR166n	c48457_g7_i1	GO:0007018;GO:0008152;GO:0005524;GO:0005874;GO:0008017;GO:0000166;GO:0003777;GO:0005886;GO:0005871;
lpu-miR166o	c134520_g1_i1	GO:0003677;GO:0005634;GO:0006355;GO:0006351;
lpu-miR166e1	c53194_g1_i1	GO:0016310;GO:0005524;GO:0016301;GO:0006468;GO:0008353;GO:0004693;GO:0004674;GO:0000166;GO:0004672;GO:0016740;GO:0007049;GO:0016772;
lpu-miR166f	c49110_g1_i2	GO:0055085;GO:0048046;GO:0008152;GO:0005524;GO:0009506;GO:0005773;GO:0015431;GO:0005774;GO:0000166;GO:0017111;GO:0006200;GO:0010290;GO:0051707;GO:0016887;GO:0000325;
lpu-miR166f	c45570_g3_i2	GO:0016020;GO:0016021;
lpu-miR166f	c45570_g3_i3	GO:0016020;GO:0016021;
lpu-miR166a.4	c43012_g1_i1	GO:0005524;GO:0009202;GO:0006260;GO:0005971;GO:0055114;GO:0046686;GO:0004748;GO:0016491;
lpu-miR166a.4	c102972_g1_i1	GO:0016592;
lpu-miR166a.4	c49995_g1_i1	GO:0005829;
lpu-miR166s	c60144_g1_i1	GO:0005739;GO:0009536;
lpu-miR166a.2	c106743_g1_i1	GO:0016310;GO:0007165;GO:0005524;GO:0016301;GO:0006468;GO:0004674;GO:0004672;GO:0000166;GO:0016740;GO:0016772;
lpu-miR166a.2	c10370_g1_i1	GO:0003677;GO:0032549;GO:0016779;GO:0006351;GO:0003899;GO:0009536;GO:0016740;GO:0009507;
lpu-miR166a.2	c40355_g1_i1	GO:0003333;
lpu-miR166a.2	c49995_g1_i1	GO:0005829;
lpu-miR166j	c5680_g1_i1	GO:0005774;GO:0030276;GO:0005886;GO:0005543;
lpu-miR166j	c41394_g1_i1	GO:0005840;GO:0016020;GO:0005622;GO:0005774;GO:0005618;GO:0005730;GO:0005829;GO:0030529;GO:0000166;GO:0006412;GO:0003735;GO:0022627;GO:0005886;GO:0009507;GO:0022626;
lpu-miR166j	c41724_g1_i1	GO:0008152;GO:0004556;GO:0003824;GO:0016798;GO:0043169;GO:0016787;GO:0005509;GO:0005975;
lpu-miR166j	c44787_g1_i2	GO:0004674;GO:0005524;GO:0004672;GO:0006468;GO:0016772;
lpu-miR166j	c34871_g1_i1	GO:0016020;GO:0016021;
lpu-miR166j	c104120_g1_i1	GO:0005634;GO:0005622;GO:0046982;GO:0043565;
lpu-miR166k	c54608_g1_i1	GO:0008152;GO:0055114;GO:0050897;GO:0006099;GO:0046686;GO:0008270;GO:0005739;GO:0004591;GO:0016624;GO:0030976;
lpu-miR166k	c76880_g1_i1	GO:0005634;GO:0008152;GO:0005524;GO:0000166;GO:0017111;GO:0006200;GO:0006461;GO:0016887;
lpu-miR166k	c81126_g1_i1	GO:0003677;GO:0003723;GO:0006281;GO:0005622;GO:0003964;GO:0090305;GO:0006278;GO:0004519;
lpu-miR166k	c118747_g1_i1	GO:0005524;GO:0004672;GO:0006468;GO:0009536;GO:0016772;
lpu-miR166k	c136747_g1_i1	GO:0003677;GO:0005524;GO:0009411;GO:0004386;GO:0032508;GO:0005737;GO:0010224;GO:0003676;GO:0004003;GO:0006289;GO:0016787;
lpu-miR166b.2	c69721_g1_i1	GO:0046872;GO:0003676;
lpu-miR166b.2	c60144_g1_i1	GO:0005739;GO:0009536;
lpu-miR166g	c45570_g3_i2	GO:0016020;GO:0016021;
lpu-miR166g	c45570_g3_i3	GO:0016020;GO:0016021;
lpu-miR166a.5	c69721_g1_i1	GO:0046872;GO:0003676;
lpu-miR166a.1	c69721_g1_i1	GO:0046872;GO:0003676;
lpu-miR166a.1	c60144_g1_i1	GO:0005739;GO:0009536;
lpu-miR166p	c51271_g1_i1	GO:0005874;GO:0051301;GO:0000166;GO:0009790;
lpu-miR166p	c12164_g1_i2	GO:0016310;GO:0005524;GO:0016301;GO:0016567;GO:0006468;GO:0004842;GO:0004674;GO:0000151;GO:0004672;GO:0000166;GO:0009536;GO:0016772;
lpu-miR166p	c121582_g1_i1	GO:0005768;GO:0005794;GO:0005739;GO:0005802;
lpu-miR166b.3	c69721_g1_i1	GO:0046872;GO:0003676;
lpu-miR166b.3	c60144_g1_i1	GO:0005739;GO:0009536;
lpu-miR166b.1	c69721_g1_i1	GO:0046872;GO:0003676;
lpu-miR166b.1	c60144_g1_i1	GO:0005739;GO:0009536;
lpu-miR166t	c69721_g1_i1	GO:0046872;GO:0003676;
lpu-miR166t	c60144_g1_i1	GO:0005739;GO:0009536;
lpu-miR167a	c4491_g1_i1	GO:0005829;GO:0009536;
lpu-miR167a	c29977_g1_i2	GO:0016020;
lpu-miR167j	c4491_g1_i1	GO:0005829;GO:0009536;
lpu-miR167j	c29977_g1_i2	GO:0016020;
lpu-miR167b	c47940_g1_i2	GO:0003677;GO:0005634;GO:0006355;GO:0009734;GO:0009725;GO:0006351;GO:0046983;
lpu-miR167b	c71547_g1_i1	GO:0006397;GO:0005634;GO:0003723;GO:0005829;GO:0003676;
lpu-miR167g	c47940_g1_i2	GO:0003677;GO:0005634;GO:0006355;GO:0009734;GO:0009725;GO:0006351;GO:0046983;
lpu-miR167g	c71547_g1_i1	GO:0006397;GO:0005634;GO:0003723;GO:0005829;GO:0003676;
lpu-miR167h	c59878_g1_i1	GO:0005739;
lpu-miR167h	c69133_g1_i1	GO:0016616;GO:0008152;GO:0016597;GO:0051287;GO:0055114;GO:0004617;GO:0009536;GO:0006564;GO:0005739;GO:0048037;GO:0009507;GO:0009570;GO:0016491;
lpu-miR167h	c48587_g2_i1	GO:0048046;GO:0016762;GO:0008152;GO:0006073;GO:0016798;GO:0004553;GO:0005618;GO:0016787;GO:0005975;GO:0005576;GO:0016740;
lpu-miR167h	c38348_g2_i1	GO:0016020;GO:0055085;GO:0008233;GO:0015238;GO:0016023;GO:0046872;GO:0006508;GO:0008237;GO:0016787;GO:0004177;GO:0016021;GO:0008270;GO:0005739;GO:0015297;GO:0006855;
lpu-miR167h	c38348_g2_i2	GO:0016020;GO:0055085;GO:0008233;GO:0015238;GO:0016023;GO:0046872;GO:0004177;GO:0016787;GO:0008237;GO:0006508;GO:0016021;GO:0008270;GO:0005739;GO:0015297;GO:0006855;
lpu-miR167k	c48587_g2_i3	GO:0048046;GO:0016762;GO:0008152;GO:0006073;GO:0016798;GO:0004553;GO:0005618;GO:0016787;GO:0005975;GO:0005576;GO:0016740;
lpu-miR167c	c47940_g1_i2	GO:0003677;GO:0005634;GO:0006355;GO:0009734;GO:0009725;GO:0006351;GO:0046983;
lpu-miR167c	c71547_g1_i1	GO:0006397;GO:0005634;GO:0003723;GO:0005829;GO:0003676;
lpu-miR167e	c47940_g1_i2	GO:0003677;GO:0005634;GO:0006355;GO:0009734;GO:0009725;GO:0006351;GO:0046983;
lpu-miR167e	c71547_g1_i1	GO:0006397;GO:0005634;GO:0003723;GO:0005829;GO:0003676;
lpu-miR167l	c47940_g1_i2	GO:0003677;GO:0005634;GO:0006355;GO:0009734;GO:0009725;GO:0006351;GO:0046983;
lpu-miR167l	c71547_g1_i1	GO:0006397;GO:0005634;GO:0003723;GO:0005829;GO:0003676;
lpu-miR167m	c47940_g1_i2	GO:0003677;GO:0005634;GO:0006355;GO:0009734;GO:0009725;GO:0006351;GO:0046983;
lpu-miR167m	c71547_g1_i1	GO:0006397;GO:0005634;GO:0003723;GO:0005829;GO:0003676;
lpu-miR167d	c47940_g1_i2	GO:0003677;GO:0005634;GO:0006355;GO:0009734;GO:0009725;GO:0006351;GO:0046983;
lpu-miR167d	c71547_g1_i1	GO:0006397;GO:0005634;GO:0003723;GO:0005829;GO:0003676;
lpu-miR167f	c6509_g1_i2	GO:0004180;GO:0004185;GO:0006508;
lpu-miR167f	c49260_g2_i1	GO:0005506;GO:0016706;GO:0055114;GO:0016491;
lpu-miR167n	c47940_g1_i2	GO:0003677;GO:0005634;GO:0006355;GO:0009734;GO:0009725;GO:0006351;GO:0046983;
lpu-miR167n	c71547_g1_i1	GO:0006397;GO:0005634;GO:0003723;GO:0005829;GO:0003676;
lpu-miR168c	c11196_g1_i1	GO:0003676;
lpu-miR169a	c121334_g1_i1	GO:0016020;GO:0004674;GO:0005524;GO:0004672;GO:0006468;GO:0016021;GO:0016772;
lpu-miR169b	c36014_g2_i2	GO:0003677;GO:0016602;GO:0006355;GO:0003700;
lpu-miR169b	c27258_g1_i2	GO:0003677;GO:0016602;GO:0006355;GO:0003700;
lpu-miR169b	c27258_g1_i1	GO:0003677;GO:0016602;GO:0006355;GO:0003700;
lpu-miR169b	c27258_g1_i3	GO:0003677;GO:0016602;GO:0006355;GO:0003700;
lpu-miR169b	c48852_g9_i1	GO:0006397;GO:0003964;GO:0003723;GO:0005739;GO:0006278;
lpu-miR169d	c108664_g1_i1	GO:0003682;
lpu-miR169e	c7461_g1_i1	GO:0003677;GO:0016602;GO:0006355;GO:0016023;GO:0003700;
lpu-miR169e	c36014_g2_i2	GO:0003677;GO:0016602;GO:0006355;GO:0003700;
lpu-miR169e	c27258_g1_i2	GO:0003677;GO:0016602;GO:0006355;GO:0003700;
lpu-miR169e	c27258_g1_i1	GO:0003677;GO:0016602;GO:0006355;GO:0003700;
lpu-miR169e	c27258_g1_i3	GO:0003677;GO:0016602;GO:0006355;GO:0003700;
lpu-miR169e	c25808_g1_i1	GO:0016020;GO:0009733;GO:0009620;GO:0010311;GO:0016567;GO:0016023;GO:0009640;GO:0009926;GO:0005829;GO:0008270;GO:0016021;GO:0048281;GO:0009826;GO:0009506;GO:0009734;GO:0048364;GO:0004842;GO:0046872;GO:0007275;
lpu-miR169g	c51520_g1_i1	GO:0045892;GO:0042802;GO:0006355;GO:0009410;GO:0009627;GO:0006351;GO:0005737;GO:0045893;GO:0009863;GO:0043565;GO:0003700;
lpu-miR169f	c142042_g1_i1	GO:0008641;GO:0006464;GO:0003824;
lpu-miR169i	c5239_g1_i2	GO:0008938;GO:0008168;GO:0016740;GO:0032259;GO:0030795;
lpu-miR169i	c105716_g1_i1	GO:0009536;
lpu-miR169j	c44477_g1_i2	GO:0003677;GO:0005634;GO:0046872;GO:0008270;GO:0016570;GO:0006352;
lpu-miR169k	c36014_g2_i2	GO:0003677;GO:0016602;GO:0006355;GO:0003700;
lpu-miR169k	c22813_g1_i1	GO:0016209;GO:0004601;GO:0055114;GO:0016491;
lpu-miR169k	c27258_g1_i2	GO:0003677;GO:0016602;GO:0006355;GO:0003700;
lpu-miR169k	c7461_g1_i1	GO:0003677;GO:0016602;GO:0006355;GO:0016023;GO:0003700;
lpu-miR169k	c27258_g1_i1	GO:0003677;GO:0016602;GO:0006355;GO:0003700;
lpu-miR169k	c27258_g1_i3	GO:0003677;GO:0016602;GO:0006355;GO:0003700;
lpu-miR171a	c111572_g1_i1	GO:0006355;GO:0006351;
lpu-miR171a	c33723_g3_i1	GO:0048653;GO:0016020;GO:0016310;GO:0048437;GO:0005524;GO:0043621;GO:0048229;GO:0004672;GO:0016021;GO:0033612;GO:0016301;GO:0006468;GO:0010075;GO:0010480;GO:0004674;GO:0009934;GO:0016772;
lpu-miR171d	c33723_g3_i1	GO:0048653;GO:0016020;GO:0016310;GO:0048437;GO:0005524;GO:0043621;GO:0048229;GO:0004672;GO:0016021;GO:0033612;GO:0016301;GO:0006468;GO:0010075;GO:0010480;GO:0004674;GO:0009934;GO:0016772;
lpu-miR171d	c111572_g1_i1	GO:0006355;GO:0006351;
lpu-miR171e	c126327_g1_i1	GO:0005794;GO:0009507;
lpu-miR171e	c84173_g1_i1	GO:0016020;
lpu-miR171e	c46566_g1_i1	GO:0003677;GO:0046872;GO:0009536;
lpu-miR171e	c47799_g1_i1	GO:0016020;GO:0005840;GO:0003723;GO:0005737;GO:0015935;GO:0005730;GO:0005829;GO:0005739;GO:0003735;GO:0009507;GO:0019843;GO:0005622;GO:0005763;GO:0030529;GO:0006412;GO:0009536;GO:0022627;GO:0022626;
lpu-miR171e	c137079_g1_i1	GO:0005992;GO:0003824;GO:0010182;GO:0003825;GO:0051301;GO:0009790;GO:0009832;GO:0009793;
lpu-miR171g	c36035_g1_i2	GO:0016020;GO:0009826;GO:0009306;GO:0016021;GO:0007030;GO:0016023;GO:0005802;
lpu-miR171i	c33723_g3_i1	GO:0048653;GO:0016020;GO:0016310;GO:0048437;GO:0005524;GO:0043621;GO:0048229;GO:0004672;GO:0016021;GO:0033612;GO:0016301;GO:0006468;GO:0010075;GO:0010480;GO:0004674;GO:0009934;GO:0016772;
lpu-miR171i	c111572_g1_i1	GO:0006355;GO:0006351;
lpu-miR171j	c111572_g1_i1	GO:0006355;GO:0006351;
lpu-miR171j	c41487_g1_i1	GO:0016020;GO:0005506;GO:0016021;GO:0006633;GO:0055114;GO:0016491;
lpu-miR171l	c111572_g1_i1	GO:0006355;GO:0006351;
lpu-miR171b	c111572_g1_i1	GO:0006355;GO:0006351;
lpu-miR171b	c33723_g3_i1	GO:0048653;GO:0016020;GO:0016310;GO:0048437;GO:0005524;GO:0043621;GO:0048229;GO:0004672;GO:0016021;GO:0033612;GO:0016301;GO:0006468;GO:0010075;GO:0010480;GO:0004674;GO:0009934;GO:0016772;
lpu-miR479	c47882_g4_i3	GO:0004553;GO:0016787;GO:0005975;GO:0005886;
lpu-miR479	c55307_g1_i1	GO:0015693;GO:0016020;GO:0015095;
lpu-miR479	c103771_g1_i1	GO:0016020;GO:0005783;GO:0016021;GO:0005789;
lpu-miR479	c43031_g1_i1	GO:0004674;GO:0005524;GO:0004672;GO:0006468;GO:0016772;
lpu-miR319j	c43137_g1_i1	GO:0016757;GO:0008152;GO:0016758;GO:0016740;
lpu-miR319j	c10471_g1_i1	GO:0015035;GO:0006662;GO:0055114;GO:0045454;
lpu-miR319j	c25716_g1_i2	GO:0009508;GO:0009295;GO:0009536;GO:0042793;GO:0045893;
lpu-miR319l	c48058_g2_i1	GO:0003723;GO:0046872;GO:0000166;GO:0003676;
lpu-miR319l	c135011_g1_i1	GO:0009536;
lpu-miR319m	c72449_g1_i1	GO:0009536;
lpu-miR319m	c131065_g1_i1	GO:0009234;GO:0008152;GO:0008935;GO:0003824;
lpu-miR319i	c3664_g1_i1	GO:0008152;GO:0005524;GO:0000166;GO:0017111;
lpu-miR390a	c28699_g2_i1	GO:0006850;GO:0005743;GO:0005739;
lpu-miR390b	c9833_g1_i1	GO:0033612;GO:0009506;GO:0005524;GO:0016301;GO:0006468;GO:0042742;GO:0016023;GO:0004672;GO:0060548;GO:0031348;GO:0016772;
lpu-miR390b	c110881_g1_i1	GO:0016020;GO:0005319;GO:0006869;GO:0009707;GO:0009941;
lpu-miR390c	c28699_g2_i1	GO:0006850;GO:0005743;GO:0005739;
lpu-miR393	c25685_g1_i1	GO:0005634;GO:0010011;GO:0016567;GO:0048443;GO:0009734;GO:0048527;GO:0010152;GO:0002237;GO:0019005;GO:0080022;GO:0005774;GO:0000822;GO:0071249;
lpu-miR393	c75003_g1_i1	GO:0016020;GO:0003723;GO:0005730;
lpu-miR393	c138315_g1_i1	GO:0009089;GO:0008836;GO:0005829;GO:0003824;GO:0009570;
lpu-miR393	c49212_g2_i2	GO:0005509;GO:0050660;GO:0055114;GO:0016491;
lpu-miR394a	c44501_g1_i1	GO:0004553;GO:0008152;GO:0016787;GO:0005975;GO:0016798;
lpu-miR394b	c39210_g1_i2	GO:0019628;GO:0006144;GO:0005777;GO:0055114;GO:0004846;GO:0016491;
lpu-miR394b	c113288_g1_i1	GO:0009506;
lpu-miR394b	c48208_g1_i2	GO:0046872;GO:0016787;GO:0005975;GO:0042578;GO:0016311;GO:0042132;GO:0005737;
lpu-miR394b	c42223_g2_i1	GO:0046872;GO:0008270;
lpu-miR394b	c94529_g1_i1	GO:0003677;GO:0005634;GO:0006355;GO:0006950;GO:0009408;GO:0046686;GO:0043565;GO:0003700;
lpu-miR394b	c39381_g1_i1	GO:0016020;GO:0080167;GO:0016021;GO:0005886;GO:0010227;
lpu-miR394c	c44501_g1_i1	GO:0004553;GO:0008152;GO:0016787;GO:0005975;GO:0016798;
lpu-miR395a	c22790_g1_i1	GO:0009657;GO:0009535;GO:0006364;GO:0035304;GO:0003674;GO:0010103;GO:0019684;GO:0010207;GO:0008150;GO:0009507;GO:0043085;
lpu-miR395a	c41398_g1_i2	GO:0016706;GO:0055114;GO:0016491;
lpu-miR395a	c29279_g1_i1	GO:0008152;GO:0009506;GO:0042578;
lpu-miR395a	c62279_g1_i1	GO:0016123;GO:0020037;GO:0005506;GO:0010291;GO:0055114;GO:0046872;GO:0016705;GO:0009941;GO:0004497;GO:0016491;
lpu-miR395a	c46557_g1_i1	GO:0005874;GO:0006184;GO:0005737;GO:0003924;GO:0051258;GO:0000166;GO:0043234;GO:0007017;GO:0005525;
lpu-miR395a	c124923_g1_i1	GO:0009536;
lpu-miR395a	c46753_g1_i3	GO:0031539;GO:0042802;GO:0009704;GO:0046983;GO:0009639;GO:0009740;
lpu-miR395b	c29279_g1_i1	GO:0008152;GO:0009506;GO:0042578;
lpu-miR395b	c124923_g1_i1	GO:0009536;
lpu-miR395b	c62279_g1_i1	GO:0016123;GO:0020037;GO:0005506;GO:0010291;GO:0055114;GO:0046872;GO:0016705;GO:0009941;GO:0004497;GO:0016491;
lpu-miR395b	c32107_g1_i1	GO:0003723;GO:0005829;
lpu-miR395b	c46753_g1_i3	GO:0031539;GO:0042802;GO:0009704;GO:0046983;GO:0009639;GO:0009740;
lpu-miR395b	c114996_g1_i1	GO:0003723;
lpu-miR395c	c41960_g1_i1	GO:0016020;GO:0006508;GO:0005829;GO:0008236;
lpu-miR395d	c63084_g1_i1	GO:0008152;GO:0005524;GO:0000166;GO:0017111;
lpu-miR395d	c62279_g1_i1	GO:0016123;GO:0020037;GO:0005506;GO:0010291;GO:0055114;GO:0046872;GO:0016705;GO:0009941;GO:0004497;GO:0016491;
lpu-miR395d	c22790_g1_i1	GO:0009657;GO:0009535;GO:0006364;GO:0035304;GO:0003674;GO:0010103;GO:0019684;GO:0010207;GO:0008150;GO:0009507;GO:0043085;
lpu-miR395d	c46557_g1_i1	GO:0005874;GO:0006184;GO:0005737;GO:0003924;GO:0051258;GO:0000166;GO:0043234;GO:0007017;GO:0005525;
lpu-miR395d	c46753_g1_i3	GO:0031539;GO:0042802;GO:0009704;GO:0046983;GO:0009639;GO:0009740;
lpu-miR395e	c140449_g1_i1	GO:0016876;GO:0005524;GO:0005737;GO:0004818;GO:0016874;GO:0005829;GO:0006418;GO:0000166;GO:0006424;GO:0043039;GO:0006412;GO:0009536;GO:0004812;
lpu-miR395e	c135295_g1_i1	GO:0048235;
lpu-miR395e	c47133_g2_i1	GO:0016844;GO:0009058;
lpu-miR395e	c46048_g1_i1	GO:0016020;GO:0055085;GO:0015116;GO:0008272;GO:1902358;GO:0016021;GO:0008271;
lpu-miR395g	c41398_g1_i2	GO:0016706;GO:0055114;GO:0016491;
lpu-miR395g	c103558_g1_i1	GO:0015074;GO:0003723;GO:0004190;GO:0003676;GO:0003964;GO:0006508;GO:0008270;GO:0006278;
lpu-miR395g	c62279_g1_i1	GO:0016123;GO:0020037;GO:0005506;GO:0010291;GO:0055114;GO:0046872;GO:0016705;GO:0009941;GO:0004497;GO:0016491;
lpu-miR395g	c22790_g1_i1	GO:0009657;GO:0009535;GO:0006364;GO:0035304;GO:0003674;GO:0010103;GO:0019684;GO:0010207;GO:0008150;GO:0009507;GO:0043085;
lpu-miR395g	c120235_g1_i1	GO:0016310;GO:0016301;GO:0005739;
lpu-miR395g	c46557_g1_i1	GO:0005874;GO:0006184;GO:0005737;GO:0003924;GO:0051258;GO:0000166;GO:0043234;GO:0007017;GO:0005525;
lpu-miR395l	c41398_g1_i2	GO:0016706;GO:0055114;GO:0016491;
lpu-miR395l	c29279_g1_i1	GO:0008152;GO:0009506;GO:0042578;
lpu-miR395l	c43549_g1_i1	GO:0006914;
lpu-miR395h	c41398_g1_i2	GO:0016706;GO:0055114;GO:0016491;
lpu-miR395h	c32107_g1_i1	GO:0003723;GO:0005829;
lpu-miR395h	c105956_g1_i1	GO:0004674;GO:0005524;GO:0004672;GO:0006468;GO:0016772;
lpu-miR395h	c38704_g1_i2	GO:0003824;GO:0044237;GO:0050662;
lpu-miR395h	c38704_g1_i1	GO:0003824;GO:0044237;GO:0050662;
lpu-miR395h	c46753_g1_i3	GO:0031539;GO:0042802;GO:0009704;GO:0046983;GO:0009639;GO:0009740;
lpu-miR395m	c32107_g1_i1	GO:0003723;GO:0005829;
lpu-miR395i	c22790_g1_i1	GO:0009657;GO:0009535;GO:0006364;GO:0035304;GO:0003674;GO:0010103;GO:0019684;GO:0010207;GO:0008150;GO:0009507;GO:0043085;
lpu-miR395i	c46557_g1_i1	GO:0005874;GO:0006184;GO:0005737;GO:0003924;GO:0051258;GO:0000166;GO:0043234;GO:0007017;GO:0005525;
lpu-miR395i	c29279_g1_i1	GO:0008152;GO:0009506;GO:0042578;
lpu-miR395i	c41398_g1_i2	GO:0016706;GO:0055114;GO:0016491;
lpu-miR395i	c46753_g1_i3	GO:0031539;GO:0042802;GO:0009704;GO:0046983;GO:0009639;GO:0009740;
lpu-miR395i	c120235_g1_i1	GO:0016310;GO:0016301;GO:0005739;
lpu-miR395i	c89150_g1_i1	GO:0006413;GO:0005634;GO:0003743;GO:0003723;GO:0005829;GO:0005737;
lpu-miR395i	c58955_g1_i1	GO:0005886;
lpu-miR395j	c47940_g1_i2	GO:0003677;GO:0005634;GO:0006355;GO:0009734;GO:0009725;GO:0006351;GO:0046983;
lpu-miR395j	c41346_g1_i1	GO:0008152;GO:0016740;
lpu-miR395j	c95982_g1_i1	GO:0016310;GO:0005524;GO:0004672;GO:0016301;GO:0006468;GO:0016023;GO:0016772;
lpu-miR395j	c44168_g1_i1	GO:0005829;
lpu-miR395j	c4860_g1_i1	GO:0008152;GO:0006511;GO:0016881;GO:0016874;
lpu-miR395j	c106117_g1_i1	GO:0016020;GO:0005783;GO:0009506;GO:0016023;GO:0005773;GO:0005774;GO:0016485;GO:0005794;GO:0016021;GO:0009966;GO:0005739;GO:0005886;
lpu-miR395j	c44452_g1_i1	GO:0007155;
lpu-miR395j	c32777_g1_i1	GO:0046872;GO:0016787;GO:0005975;GO:0042578;GO:0016311;GO:0005737;GO:0042132;
lpu-miR395k	c29279_g1_i1	GO:0008152;GO:0009506;GO:0042578;
lpu-miR395k	c124923_g1_i1	GO:0009536;
lpu-miR395k	c41398_g1_i2	GO:0016706;GO:0055114;GO:0016491;
lpu-miR395k	c62279_g1_i1	GO:0016123;GO:0020037;GO:0005506;GO:0010291;GO:0055114;GO:0046872;GO:0016705;GO:0009941;GO:0004497;GO:0016491;
lpu-miR395k	c22790_g1_i1	GO:0009657;GO:0009535;GO:0006364;GO:0035304;GO:0003674;GO:0010103;GO:0019684;GO:0010207;GO:0008150;GO:0009507;GO:0043085;
lpu-miR395k	c46557_g1_i1	GO:0005874;GO:0006184;GO:0005737;GO:0003924;GO:0051258;GO:0000166;GO:0043234;GO:0007017;GO:0005525;
lpu-miR395k	c46753_g1_i3	GO:0031539;GO:0042802;GO:0009704;GO:0046983;GO:0009639;GO:0009740;
lpu-miR396a	c43685_g2_i2	GO:0005524;GO:0042802;GO:0004672;GO:0006468;GO:0016772;
lpu-miR396a	c141757_g1_i1	GO:0005634;GO:0008152;GO:0005524;GO:0006355;GO:0016818;
lpu-miR396b	c44381_g2_i1	GO:0006457;GO:0005524;GO:0051082;GO:0006950;
lpu-miR396c	c48683_g1_i1	GO:0005634;
lpu-miR396c	c37257_g1_i2	GO:0009058;GO:0016779;GO:0003824;GO:0016740;GO:0009435;
lpu-miR396c	c42961_g1_i1	GO:0005634;GO:0005737;
lpu-miR396d	c43685_g2_i2	GO:0005524;GO:0042802;GO:0004672;GO:0006468;GO:0016772;
lpu-miR396d	c26645_g2_i1	GO:0046686;GO:0005524;GO:0005829;GO:0000166;GO:0006950;GO:0005886;GO:0009408;
lpu-miR396d	c602_g1_i1	GO:0005524;GO:0051536;
lpu-miR396d	c141757_g1_i1	GO:0005634;GO:0008152;GO:0005524;GO:0006355;GO:0016818;
lpu-miR396e	c141757_g1_i1	GO:0005634;GO:0008152;GO:0005524;GO:0006355;GO:0016818;
lpu-miR396f	c43685_g2_i2	GO:0005524;GO:0042802;GO:0004672;GO:0006468;GO:0016772;
lpu-miR396f	c48938_g1_i4	GO:0045037;GO:0009941;GO:0009658;
lpu-miR396f	c48938_g1_i3	GO:0045037;GO:0009941;GO:0009658;
lpu-miR396f	c85547_g1_i1	GO:0000266;
lpu-miR396f	c119921_g2_i1	GO:0046872;GO:0008270;
lpu-miR396f	c141757_g1_i1	GO:0005634;GO:0008152;GO:0005524;GO:0006355;GO:0016818;
lpu-miR396f	c44456_g1_i1	GO:0006396;GO:0005634;GO:0003723;GO:0070883;GO:0035196;GO:0070878;GO:0030422;GO:0010087;
lpu-miR396f	c6289_g1_i1	GO:0009734;GO:0016023;
lpu-miR396f	c104699_g1_i1	GO:0005840;GO:0003723;GO:0005622;GO:0030529;GO:0006412;GO:0003735;GO:0005739;GO:0019843;
lpu-miR396g	c48683_g1_i1	GO:0005634;
lpu-miR396g	c37257_g1_i2	GO:0009058;GO:0016779;GO:0003824;GO:0016740;GO:0009435;
lpu-miR396g	c42961_g1_i1	GO:0005634;GO:0005737;
lpu-miR396h	c23369_g1_i1	GO:0016020;
lpu-miR396i	c141757_g1_i1	GO:0005634;GO:0008152;GO:0005524;GO:0006355;GO:0016818;
lpu-miR396i	c43685_g2_i2	GO:0005524;GO:0042802;GO:0004672;GO:0006468;GO:0016772;
lpu-miR396i	c85547_g1_i1	GO:0000266;
lpu-miR396i	c68154_g1_i1	GO:0016020;GO:0016021;
lpu-miR396j	c23369_g1_i1	GO:0016020;
lpu-miR396j	c43685_g2_i2	GO:0005524;GO:0042802;GO:0004672;GO:0006468;GO:0016772;
lpu-miR396j	c141757_g1_i1	GO:0005634;GO:0008152;GO:0005524;GO:0006355;GO:0016818;
lpu-miR396j	c26645_g2_i1	GO:0046686;GO:0005524;GO:0005829;GO:0000166;GO:0006950;GO:0005886;GO:0009408;
lpu-miR396j	c27859_g1_i1	GO:0006430;GO:0009506;GO:0005524;GO:0005737;GO:0003676;GO:0005829;GO:0000166;GO:0006418;GO:0004824;GO:0004812;
lpu-miR396k	c49203_g3_i2	GO:0003677;GO:0005524;GO:0006260;GO:0003887;GO:0000166;GO:0009360;GO:0017111;GO:0006261;
lpu-miR396k	c25519_g1_i1	GO:0046872;GO:0016787;GO:0004721;GO:0006470;GO:0003824;GO:0004722;
lpu-miR396l	c43685_g2_i2	GO:0005524;GO:0042802;GO:0004672;GO:0006468;GO:0016772;
lpu-miR396l	c23369_g1_i1	GO:0016020;
lpu-miR396l	c141757_g1_i1	GO:0005634;GO:0008152;GO:0005524;GO:0006355;GO:0016818;
lpu-miR396l	c26645_g2_i1	GO:0046686;GO:0005524;GO:0005829;GO:0000166;GO:0006950;GO:0005886;GO:0009408;
lpu-miR396l	c27859_g1_i1	GO:0006430;GO:0009506;GO:0005524;GO:0005737;GO:0003676;GO:0005829;GO:0000166;GO:0006418;GO:0004824;GO:0004812;
lpu-miR396m	c602_g1_i1	GO:0005524;GO:0051536;
lpu-miR396m	c43685_g2_i2	GO:0005524;GO:0042802;GO:0004672;GO:0006468;GO:0016772;
lpu-miR396m	c141757_g1_i1	GO:0005634;GO:0008152;GO:0005524;GO:0006355;GO:0016818;
lpu-miR396m	c26645_g2_i1	GO:0046686;GO:0005524;GO:0005829;GO:0000166;GO:0006950;GO:0005886;GO:0009408;
lpu-miR396n	c43685_g2_i2	GO:0005524;GO:0042802;GO:0004672;GO:0006468;GO:0016772;
lpu-miR396n	c26645_g2_i1	GO:0046686;GO:0005524;GO:0005829;GO:0000166;GO:0006950;GO:0005886;GO:0009408;
lpu-miR396n	c602_g1_i1	GO:0005524;GO:0051536;
lpu-miR396n	c141757_g1_i1	GO:0005634;GO:0008152;GO:0005524;GO:0006355;GO:0016818;
lpu-miR396p	c33423_g1_i1	GO:0016757;GO:0008152;GO:0016758;GO:0016740;
lpu-miR396p	c134511_g1_i1	GO:0016310;GO:0005524;GO:0016301;GO:0006468;GO:0042538;GO:0009933;GO:0046777;GO:0004674;GO:0005829;GO:0004672;GO:0000166;GO:0016772;
lpu-miR396p	c38793_g1_i1	GO:0006388;GO:0016740;GO:0016772;
lpu-miR396p	c25096_g1_i1	GO:0016020;GO:0000287;GO:0048046;GO:0004634;GO:0009416;GO:0006096;GO:0005829;GO:0005507;GO:0009651;GO:0005739;GO:0005886;GO:0009507;GO:0005740;GO:0009506;GO:0009409;GO:0009737;GO:0046686;GO:0000015;
lpu-miR396p	c34946_g2_i1	GO:0006281;GO:0003678;GO:0032508;GO:0000723;
lpu-miR396p	c118533_g1_i1	GO:0008152;GO:0016787;
lpu-miR396q	c43685_g2_i2	GO:0005524;GO:0042802;GO:0004672;GO:0006468;GO:0016772;
lpu-miR396q	c602_g1_i1	GO:0005524;GO:0051536;
lpu-miR396q	c141757_g1_i1	GO:0005634;GO:0008152;GO:0005524;GO:0006355;GO:0016818;
lpu-miR396q	c26645_g2_i1	GO:0046686;GO:0005524;GO:0005829;GO:0000166;GO:0006950;GO:0005886;GO:0009408;
lpu-miR397a	c136269_g1_i1	GO:0016310;GO:0009738;GO:0005524;GO:0006970;GO:0005829;GO:0004672;GO:0000166;GO:0009651;GO:0005634;GO:0016301;GO:0006468;GO:0070300;GO:0048527;GO:0004674;GO:0016740;GO:0016772;
lpu-miR397a	c42528_g2_i1	GO:0046274;GO:0048046;GO:0016023;GO:0055114;GO:0046872;GO:0052716;GO:0005507;GO:0005576;GO:0016491;
lpu-miR397a	c51740_g1_i1	GO:0009536;
lpu-miR397a	c44210_g1_i1	GO:0005459;GO:0016020;GO:0055085;GO:0048527;GO:0072334;GO:0015786;GO:0080147;GO:0015785;GO:0008643;GO:0005460;GO:0005794;GO:0016021;
lpu-miR397a	c38046_g1_i1	GO:0000166;GO:0003676;
lpu-miR397a	c55786_g1_i1	GO:0009611;GO:0005634;GO:0042742;GO:0003676;GO:0008408;GO:0000289;GO:0090305;GO:0002213;
lpu-miR397a	c49115_g1_i4	GO:0016757;GO:0008152;GO:0016758;GO:0016740;
lpu-miR397a	c69752_g1_i1	GO:0005253;GO:0009705;GO:0071423;GO:0005774;GO:0016020;GO:0015140;GO:0015743;
lpu-miR397a	c28297_g3_i1	GO:0005739;
lpu-miR397a	c29998_g2_i1	GO:0046274;GO:0048046;GO:0009414;GO:0016023;GO:0055114;GO:0046872;GO:0052716;GO:0009809;GO:0005507;GO:0005576;GO:0009698;GO:0016491;
lpu-miR397a	c119052_g1_i1	GO:0003677;GO:0005634;
lpu-miR397a	c36409_g1_i1	GO:0016226;GO:0005506;GO:0051536;
lpu-miR397b	c49531_g1_i1	GO:0010025;GO:0003968;GO:0001172;GO:0003676;GO:0009751;GO:0060148;GO:0000166;GO:0009615;
lpu-miR397b	c27411_g1_i2	GO:0008152;GO:0051289;GO:0006520;GO:0018826;GO:0006730;GO:0003824;GO:0019458;GO:0005737;GO:0009970;GO:0005829;GO:0030170;GO:0042631;
lpu-miR397b	c23225_g1_i1	GO:0003677;GO:0003682;
lpu-miR397b	c118189_g1_i1	GO:0043531;GO:0006952;
lpu-miR397b	c23225_g1_i2	GO:0045892;GO:2000039;GO:0009913;GO:0010063;GO:0003677;GO:0010091;GO:0009753;GO:0048629;GO:0080147;GO:1900033;GO:0009751;GO:0003682;
lpu-miR397b	c42528_g2_i1	GO:0046274;GO:0048046;GO:0016023;GO:0055114;GO:0046872;GO:0052716;GO:0005507;GO:0005576;GO:0016491;
lpu-miR397b	c118049_g1_i1	GO:0008270;
lpu-miR397b	c34447_g1_i1	GO:0006413;GO:0003743;GO:0005829;GO:0000166;GO:0006184;GO:0005525;GO:0003924;
lpu-miR397b	c34174_g1_i1	GO:0006413;GO:0003743;GO:0005829;GO:0000166;GO:0006184;GO:0005525;GO:0003924;
lpu-miR397b	c48832_g2_i1	GO:0016746;GO:0008152;GO:0009058;GO:0016747;GO:0003824;GO:0016740;
lpu-miR397b	c136269_g1_i1	GO:0016310;GO:0009738;GO:0005524;GO:0006970;GO:0005829;GO:0004672;GO:0000166;GO:0009651;GO:0005634;GO:0016301;GO:0006468;GO:0070300;GO:0048527;GO:0004674;GO:0016740;GO:0016772;
lpu-miR397b	c99702_g1_i1	GO:0042393;GO:0005634;GO:0008168;GO:0005694;GO:0034968;GO:0008270;GO:0016740;GO:0032259;GO:0018024;
lpu-miR397b	c118626_g1_i1	GO:0016310;GO:0005524;GO:0016301;GO:0006950;GO:0006468;GO:0004674;GO:0004672;GO:0000166;GO:0016772;
lpu-miR397b	c40311_g1_i1	GO:0005840;GO:0005622;GO:0006412;GO:0005739;GO:0003735;
lpu-miR397b	c4679_g1_i1	GO:0004664;GO:0009094;GO:0008152;GO:0016597;GO:0005739;GO:0009536;
lpu-miR397b	c45477_g1_i1	GO:0000166;GO:0006184;GO:0005525;GO:0003924;
lpu-miR397b	c39483_g2_i1	GO:0005634;GO:0046872;GO:0006355;GO:0006351;
lpu-miR397b	c29775_g1_i1	GO:0005634;GO:0046872;GO:0006355;GO:0006351;
lpu-miR397c	c48832_g2_i1	GO:0016746;GO:0008152;GO:0009058;GO:0016747;GO:0003824;GO:0016740;
lpu-miR397c	c101271_g1_i1	GO:0016020;GO:0005840;GO:0030529;GO:0022625;GO:0005622;GO:0006412;GO:0003735;
lpu-miR397c	c42528_g2_i1	GO:0046274;GO:0048046;GO:0016023;GO:0055114;GO:0046872;GO:0052716;GO:0005507;GO:0005576;GO:0016491;
lpu-miR397c	c41687_g1_i1	GO:0003824;GO:0044237;GO:0009941;GO:0009536;GO:0050662;GO:0009507;GO:0010020;
lpu-miR397c	c105097_g1_i1	GO:0010587;GO:0005634;GO:0004534;GO:0005622;GO:0006139;GO:0003676;GO:0046872;GO:0004527;GO:0090503;GO:0090305;GO:0008270;
lpu-miR397c	c21330_g1_i1	GO:0007623;GO:0005783;GO:0020037;GO:0005506;GO:0055114;GO:0046872;GO:0016705;GO:0004497;GO:0016491;
lpu-miR397c	c136269_g1_i1	GO:0016310;GO:0009738;GO:0005524;GO:0006970;GO:0005829;GO:0004672;GO:0000166;GO:0009651;GO:0005634;GO:0016301;GO:0006468;GO:0070300;GO:0048527;GO:0004674;GO:0016740;GO:0016772;
lpu-miR397d	c28297_g3_i1	GO:0005739;
lpu-miR397d	c42528_g2_i1	GO:0046274;GO:0048046;GO:0016023;GO:0055114;GO:0046872;GO:0052716;GO:0005507;GO:0005576;GO:0016491;
lpu-miR397d	c42857_g1_i1	GO:0005524;GO:0050567;GO:0030956;GO:0016874;GO:0032543;GO:0000166;GO:0016884;GO:0006412;GO:0009536;GO:0005739;GO:0070681;GO:0009507;GO:0009570;
lpu-miR397d	c37078_g1_i1	GO:0046872;GO:0000166;GO:0008270;GO:0003676;
lpu-miR397d	c141507_g1_i1	GO:0031167;GO:0001510;GO:0008168;GO:0008649;GO:0032259;
lpu-miR397d	c24097_g1_i2	GO:0043531;GO:0006952;
lpu-miR397d	c29998_g2_i1	GO:0046274;GO:0048046;GO:0009414;GO:0016023;GO:0055114;GO:0046872;GO:0052716;GO:0009809;GO:0005507;GO:0005576;GO:0009698;GO:0016491;
lpu-miR397e	c42528_g2_i1	GO:0046274;GO:0048046;GO:0016023;GO:0055114;GO:0046872;GO:0052716;GO:0005507;GO:0005576;GO:0016491;
lpu-miR397e	c136269_g1_i1	GO:0016310;GO:0009738;GO:0005524;GO:0006970;GO:0005829;GO:0004672;GO:0000166;GO:0009651;GO:0005634;GO:0016301;GO:0006468;GO:0070300;GO:0048527;GO:0004674;GO:0016740;GO:0016772;
lpu-miR397e	c136762_g1_i1	GO:0016020;GO:0003707;GO:0005634;GO:0006355;GO:0043401;GO:0003700;
lpu-miR397e	c46050_g1_i1	GO:0008152;GO:0009058;GO:0005829;GO:0008676;GO:0003824;GO:0016740;GO:0005737;
lpu-miR397e	c46050_g1_i2	GO:0008152;GO:0009058;GO:0005829;GO:0008676;GO:0003824;GO:0016740;GO:0005737;
lpu-miR397e	c47186_g1_i1	GO:0009555;GO:0009553;GO:0006364;
lpu-miR397e	c41175_g1_i1	GO:0016020;GO:0055114;GO:0005829;GO:0009749;GO:0009651;GO:0005739;GO:0016491;GO:0016616;GO:0009506;GO:0004616;GO:0009750;GO:0050661;GO:0009744;GO:0006098;GO:0046686;GO:0050662;GO:0009570;
lpu-miR397e	c88662_g1_i1	GO:0016020;GO:0005743;GO:0016021;GO:0005739;
lpu-miR397e	c29998_g2_i1	GO:0046274;GO:0048046;GO:0009414;GO:0016023;GO:0055114;GO:0046872;GO:0052716;GO:0009809;GO:0005507;GO:0005576;GO:0009698;GO:0016491;
lpu-miR397e	c49115_g1_i4	GO:0016757;GO:0008152;GO:0016758;GO:0016740;
lpu-miR397e	c49531_g1_i1	GO:0010025;GO:0003968;GO:0001172;GO:0003676;GO:0009751;GO:0060148;GO:0000166;GO:0009615;
lpu-miR397e	c42769_g1_i3	GO:0046274;GO:0048046;GO:0055114;GO:0046872;GO:0052716;GO:0005507;GO:0005576;GO:0016491;
lpu-miR397e	c19599_g1_i2	GO:0046274;GO:0048046;GO:0016023;GO:0046688;GO:0055114;GO:0010228;GO:0046872;GO:0052716;GO:0005507;GO:0005576;GO:0016491;
lpu-miR397f	c42528_g2_i1	GO:0046274;GO:0048046;GO:0016023;GO:0055114;GO:0046872;GO:0052716;GO:0005507;GO:0005576;GO:0016491;
lpu-miR397f	c29998_g2_i1	GO:0046274;GO:0048046;GO:0009414;GO:0016023;GO:0055114;GO:0046872;GO:0052716;GO:0009809;GO:0005507;GO:0005576;GO:0009698;GO:0016491;
lpu-miR397f	c27411_g1_i2	GO:0008152;GO:0051289;GO:0006520;GO:0018826;GO:0006730;GO:0003824;GO:0019458;GO:0005737;GO:0009970;GO:0005829;GO:0030170;GO:0042631;
lpu-miR397f	c28297_g3_i1	GO:0005739;
lpu-miR397f	c44339_g4_i1	GO:0046274;GO:0048046;GO:0055114;GO:0046872;GO:0052716;GO:0005507;GO:0005576;GO:0016491;
lpu-miR397f	c21179_g1_i1	GO:0048046;GO:0016853;GO:0006782;GO:0042286;GO:0003824;GO:0006779;GO:0033014;GO:0008483;GO:0009536;GO:0009941;GO:0030170;GO:0009507;GO:0009570;GO:0015995;
lpu-miR397f	c42857_g1_i1	GO:0005524;GO:0050567;GO:0030956;GO:0016874;GO:0032543;GO:0000166;GO:0016884;GO:0006412;GO:0009536;GO:0005739;GO:0070681;GO:0009507;GO:0009570;
lpu-miR397f	c37078_g1_i1	GO:0046872;GO:0000166;GO:0008270;GO:0003676;
lpu-miR397f	c42769_g1_i1	GO:0046274;GO:0048046;GO:0055114;GO:0046872;GO:0052716;GO:0005507;GO:0005576;GO:0016491;
lpu-miR397f	c42769_g1_i2	GO:0046274;GO:0048046;GO:0055114;GO:0046872;GO:0052716;GO:0005507;GO:0005576;GO:0016491;
lpu-miR397f	c42769_g1_i3	GO:0046274;GO:0048046;GO:0055114;GO:0046872;GO:0052716;GO:0005507;GO:0005576;GO:0016491;
lpu-miR397f	c49081_g1_i6	GO:0003677;GO:0005634;GO:0032549;GO:0016779;GO:0006351;GO:0003899;GO:0008270;GO:0016740;
lpu-miR397f	c49081_g1_i4	GO:0003677;GO:0005634;GO:0032549;GO:0016779;GO:0006351;GO:0003899;GO:0008270;GO:0016740;
lpu-miR397f	c49425_g1_i2	GO:0046274;GO:0048046;GO:0055114;GO:0046872;GO:0052716;GO:0005507;GO:0005576;GO:0016491;
lpu-miR397g	c136269_g1_i1	GO:0016310;GO:0009738;GO:0005524;GO:0006970;GO:0005829;GO:0004672;GO:0000166;GO:0009651;GO:0005634;GO:0016301;GO:0006468;GO:0070300;GO:0048527;GO:0004674;GO:0016740;GO:0016772;
lpu-miR397g	c42528_g2_i1	GO:0046274;GO:0048046;GO:0016023;GO:0055114;GO:0046872;GO:0052716;GO:0005507;GO:0005576;GO:0016491;
lpu-miR397g	c47186_g1_i1	GO:0009555;GO:0009553;GO:0006364;
lpu-miR397g	c37078_g1_i1	GO:0046872;GO:0000166;GO:0008270;GO:0003676;
lpu-miR397g	c88662_g1_i1	GO:0016020;GO:0005743;GO:0016021;GO:0005739;
lpu-miR397g	c105952_g1_i1	GO:0009536;
lpu-miR397g	c37468_g1_i1	GO:0008152;GO:0016311;GO:0016791;
lpu-miR397g	c49489_g1_i1	GO:0016310;GO:0005524;GO:0016301;GO:0016773;GO:0008144;GO:0000166;GO:0016740;GO:0016772;
lpu-miR397h	c128693_g1_i1	GO:0005779;GO:0008022;GO:0008270;GO:0006625;
lpu-miR397h	c42528_g2_i1	GO:0046274;GO:0048046;GO:0016023;GO:0055114;GO:0046872;GO:0052716;GO:0005507;GO:0005576;GO:0016491;
lpu-miR397h	c42769_g1_i3	GO:0046274;GO:0048046;GO:0055114;GO:0046872;GO:0052716;GO:0005507;GO:0005576;GO:0016491;
lpu-miR397h	c42769_g1_i2	GO:0046274;GO:0048046;GO:0055114;GO:0046872;GO:0052716;GO:0005507;GO:0005576;GO:0016491;
lpu-miR397h	c42769_g1_i1	GO:0046274;GO:0048046;GO:0055114;GO:0046872;GO:0052716;GO:0005507;GO:0005576;GO:0016491;
lpu-miR397h	c19599_g1_i2	GO:0046274;GO:0048046;GO:0016023;GO:0046688;GO:0055114;GO:0010228;GO:0046872;GO:0052716;GO:0005507;GO:0005576;GO:0016491;
lpu-miR397h	c5472_g1_i1	GO:0016020;GO:0008152;GO:0003824;
lpu-miR397h	c136269_g1_i1	GO:0016310;GO:0009738;GO:0005524;GO:0006970;GO:0005829;GO:0004672;GO:0000166;GO:0009651;GO:0005634;GO:0016301;GO:0006468;GO:0070300;GO:0048527;GO:0004674;GO:0016740;GO:0016772;
lpu-miR397h	c41007_g1_i1	GO:0005840;GO:0009506;GO:0015934;GO:0022625;GO:0005622;GO:0005773;GO:0005774;GO:0005829;GO:0030529;GO:0006412;GO:0003735;GO:0005886;GO:0009507;
lpu-miR397j	c136269_g1_i1	GO:0016310;GO:0009738;GO:0005524;GO:0006970;GO:0005829;GO:0004672;GO:0000166;GO:0009651;GO:0005634;GO:0016301;GO:0006468;GO:0070300;GO:0048527;GO:0004674;GO:0016740;GO:0016772;
lpu-miR397j	c27721_g1_i3	GO:0016310;GO:0005524;GO:0009738;GO:0016301;GO:0006468;GO:0006950;GO:0004674;GO:0004672;GO:0000166;GO:0016740;GO:0016772;
lpu-miR397j	c42528_g2_i1	GO:0046274;GO:0048046;GO:0016023;GO:0055114;GO:0046872;GO:0052716;GO:0005507;GO:0005576;GO:0016491;
lpu-miR397j	c43905_g1_i1	GO:0004674;GO:0005524;GO:0000166;GO:0004672;GO:0006468;GO:0016772;
lpu-miR397j	c51740_g1_i1	GO:0009536;
lpu-miR397j	c44210_g1_i1	GO:0005459;GO:0016020;GO:0055085;GO:0048527;GO:0072334;GO:0015786;GO:0080147;GO:0015785;GO:0008643;GO:0005460;GO:0005794;GO:0016021;
lpu-miR397j	c47619_g2_i1	GO:0043565;GO:0006367;
lpu-miR397j	c134117_g1_i1	GO:0046274;GO:0048046;GO:0016023;GO:0055114;GO:0046872;GO:0052716;GO:0005507;GO:0005576;GO:0016491;
lpu-miR397j	c47186_g1_i1	GO:0009555;GO:0009553;GO:0006364;
lpu-miR397j	c58871_g1_i1	GO:0015031;
lpu-miR397j	c40311_g1_i1	GO:0005840;GO:0005622;GO:0006412;GO:0005739;GO:0003735;
lpu-miR397k	c29998_g2_i1	GO:0046274;GO:0048046;GO:0009414;GO:0016023;GO:0055114;GO:0046872;GO:0052716;GO:0009809;GO:0005507;GO:0005576;GO:0009698;GO:0016491;
lpu-miR397k	c136762_g1_i1	GO:0016020;GO:0003707;GO:0005634;GO:0006355;GO:0043401;GO:0003700;
lpu-miR397k	c42528_g2_i1	GO:0046274;GO:0048046;GO:0016023;GO:0055114;GO:0046872;GO:0052716;GO:0005507;GO:0005576;GO:0016491;
lpu-miR397k	c49115_g1_i4	GO:0016757;GO:0008152;GO:0016758;GO:0016740;
lpu-miR397k	c19599_g1_i2	GO:0046274;GO:0048046;GO:0016023;GO:0046688;GO:0055114;GO:0010228;GO:0046872;GO:0052716;GO:0005507;GO:0005576;GO:0016491;
lpu-miR397k	c41007_g1_i1	GO:0005840;GO:0009506;GO:0015934;GO:0022625;GO:0005622;GO:0005773;GO:0005774;GO:0005829;GO:0030529;GO:0006412;GO:0003735;GO:0005886;GO:0009507;
lpu-miR397k	c49425_g1_i2	GO:0046274;GO:0048046;GO:0055114;GO:0046872;GO:0052716;GO:0005507;GO:0005576;GO:0016491;
lpu-miR398a	c48297_g1_i1	GO:0016702;GO:0034440;GO:0005506;GO:0051213;GO:0055114;GO:0046872;GO:0006633;GO:0005886;GO:0031408;GO:0016165;GO:0016491;
lpu-miR398a	c49187_g2_i2	GO:0046872;GO:0008152;GO:0016787;GO:0003993;GO:0016311;
lpu-miR398b	c48297_g1_i1	GO:0016702;GO:0034440;GO:0005506;GO:0051213;GO:0055114;GO:0046872;GO:0006633;GO:0005886;GO:0031408;GO:0016165;GO:0016491;
lpu-miR398b	c69901_g1_i1	GO:0007623;GO:0016020;GO:0009506;GO:0008168;GO:0006730;GO:0003824;GO:0006563;GO:0004372;GO:0046686;GO:0006544;GO:0016740;GO:0035999;GO:0005886;GO:0032259;GO:0030170;
lpu-miR398b	c44332_g1_i1	GO:0008152;GO:0016798;
lpu-miR398c	c48297_g1_i1	GO:0016702;GO:0034440;GO:0005506;GO:0051213;GO:0055114;GO:0046872;GO:0006633;GO:0005886;GO:0031408;GO:0016165;GO:0016491;
lpu-miR398c	c49187_g2_i2	GO:0046872;GO:0008152;GO:0016787;GO:0003993;GO:0016311;
lpu-miR398d	c48297_g1_i1	GO:0016702;GO:0034440;GO:0005506;GO:0051213;GO:0055114;GO:0046872;GO:0006633;GO:0005886;GO:0031408;GO:0016165;GO:0016491;
lpu-miR398d	c49187_g2_i2	GO:0046872;GO:0008152;GO:0016787;GO:0003993;GO:0016311;
lpu-miR398f	c48297_g1_i1	GO:0016702;GO:0034440;GO:0005506;GO:0051213;GO:0055114;GO:0046872;GO:0006633;GO:0005886;GO:0031408;GO:0016165;GO:0016491;
lpu-miR398g	c127923_g1_i1	GO:0003779;GO:0008152;GO:0005524;GO:0003774;GO:0016459;GO:0000166;
lpu-miR398g	c41819_g1_i1	GO:0008152;GO:0005524;GO:0000166;GO:0006200;GO:0017111;GO:0016887;
lpu-miR398g	c136483_g1_i1	GO:0006357;GO:0016592;GO:0001104;GO:0006366;
lpu-miR398h	c44332_g1_i1	GO:0008152;GO:0016798;
lpu-miR399a	c77468_g1_i1	GO:0040019;GO:0016310;GO:0005524;GO:0016773;GO:0030307;GO:0043621;GO:0045893;GO:0009791;GO:0008144;GO:0000166;GO:0000975;GO:0016301;GO:0042802;GO:2000234;GO:0010507;GO:0009790;GO:0016740;GO:0009303;GO:0016772;GO:0009793;
lpu-miR399f	c50740_g1_i1	GO:0016020;GO:0016310;GO:0005524;GO:0010150;GO:0016023;GO:0010152;GO:0010227;GO:0010200;GO:0004672;GO:0016021;GO:1900140;GO:0033612;GO:0042802;GO:0016301;GO:0006468;GO:0007030;GO:0007178;GO:0008219;GO:0009742;GO:0009556;GO:0004674;GO:0043234;GO:0004675;GO:0060548;GO:0009793;GO:0016772;
lpu-miR399g	c26031_g1_i1	GO:0009814;GO:0009817;GO:0000151;GO:0016567;GO:0009536;GO:0004842;GO:0016874;
lpu-miR399h	c26031_g1_i1	GO:0009814;GO:0009817;GO:0000151;GO:0016567;GO:0009536;GO:0004842;GO:0016874;
lpu-miR399h	c77468_g1_i1	GO:0040019;GO:0016310;GO:0005524;GO:0016773;GO:0030307;GO:0043621;GO:0045893;GO:0009791;GO:0008144;GO:0000166;GO:0000975;GO:0016301;GO:0042802;GO:2000234;GO:0010507;GO:0009790;GO:0016740;GO:0009303;GO:0016772;GO:0009793;
lpu-miR399h	c48121_g2_i4	GO:0005829;GO:0016023;
lpu-miR399j	c84891_g1_i1	GO:0016614;GO:0008762;GO:0050660;GO:0003824;GO:0055114;GO:0016491;
lpu-miR399j	c51232_g1_i1	GO:0005506;GO:0055114;GO:0051539;GO:0009941;GO:0009507;GO:0016491;GO:0008299;GO:0009862;GO:0019288;GO:0051536;GO:0046872;GO:0016114;GO:0046429;GO:0009536;GO:0009617;GO:0009570;
lpu-miR399j	c52517_g1_i1	GO:0016020;GO:0009733;GO:0009620;GO:0010311;GO:0016567;GO:0016023;GO:0009640;GO:0016874;GO:0009926;GO:0005829;GO:0016021;GO:0008270;GO:0048281;GO:0009826;GO:0008152;GO:0009506;GO:0009734;GO:0048364;GO:0004842;GO:0046872;GO:0007275;
lpu-miR399j	c25347_g1_i1	GO:0009817;GO:0042742;GO:0009579;GO:0009658;GO:0005507;GO:0006412;GO:0009790;GO:0032544;GO:0009570;
lpu-miR399j	c47309_g1_i4	GO:0006511;
lpu-miR399j	c25467_g1_i1	GO:0016023;GO:0005739;
lpu-miR408a	c104231_g1_i1	GO:0016023;
lpu-miR408a	c38760_g1_i2	GO:0031123;GO:0005634;GO:0004652;GO:0003723;GO:0043631;GO:0016779;
lpu-miR408a	c143195_g1_i1	GO:0015035;GO:0006662;GO:0009055;GO:0022900;GO:0009536;GO:0055114;GO:0045454;
lpu-miR408a	c31302_g1_i3	GO:0006810;GO:0016020;GO:0055085;GO:0005985;GO:0008515;GO:0005801;GO:0015293;GO:0005773;GO:0008643;GO:0005887;GO:0015770;GO:0016021;GO:0005886;
lpu-miR408b	c38827_g1_i6	GO:0008152;GO:0016787;GO:0009409;GO:0003824;
lpu-miR408b	c44775_g1_i3	GO:0008152;GO:0003824;
lpu-miR408b	c137660_g1_i1	GO:0008152;GO:0005524;GO:0003824;GO:0031071;GO:0006534;GO:0016226;GO:0008270;GO:0030170;
lpu-miR408b	c87395_g1_i1	GO:0005634;GO:0010310;GO:0006355;GO:0008270;GO:0009651;GO:0009536;GO:0003700;
lpu-miR408b	c126872_g1_i1	GO:0016310;GO:0016301;
lpu-miR408b	c85251_g1_i1	GO:0005634;GO:0003677;GO:0006355;GO:0006351;GO:0009753;GO:0009739;GO:0009723;GO:0009751;GO:0046686;GO:0010200;GO:0003682;
lpu-miR408b	c119442_g1_i1	GO:0006413;GO:0003743;GO:0005618;GO:0016023;GO:0009507;
lpu-miR408c	c43502_g2_i1	GO:0043231;GO:0008299;GO:0016616;GO:0016126;GO:0019287;GO:0060964;GO:0015936;GO:0055114;GO:0050661;GO:0004420;GO:0016021;GO:0016104;GO:0016491;GO:0050662;GO:0042282;
lpu-miR408c	c77233_g1_i1	GO:0046872;GO:0008270;
lpu-miR408c	c104231_g1_i1	GO:0016023;
lpu-miR408c	c31931_g1_i1	GO:0016310;GO:0005524;GO:0008353;GO:0050792;GO:0004693;GO:0005829;GO:0000166;GO:0016604;GO:0004672;GO:0006397;GO:0005634;GO:0016301;GO:0006468;GO:0048440;GO:0009908;GO:0004674;GO:0016740;GO:0007049;GO:0009615;GO:0048366;GO:0016772;
lpu-miR408c	c38827_g1_i6	GO:0008152;GO:0016787;GO:0009409;GO:0003824;
lpu-miR408c	c8388_g1_i1	GO:0016310;GO:0005524;GO:0016301;GO:0006468;GO:0004674;GO:0004672;GO:0000166;GO:0016772;
lpu-miR408d	c23499_g1_i1	GO:0003899;GO:0005634;GO:0008270;GO:0006351;GO:0003676;
lpu-miR408e	c23499_g1_i1	GO:0003899;GO:0005634;GO:0008270;GO:0006351;GO:0003676;
lpu-miR408f	c49480_g1_i3	GO:0016310;GO:0005524;GO:0016301;GO:0006468;GO:0046777;GO:0004674;GO:0004672;GO:0000166;GO:0005886;GO:0016772;
lpu-miR408f	c38729_g1_i1	GO:0015940;GO:0004592;GO:0005829;GO:0042803;GO:0009793;GO:0016874;
lpu-miR408f	c17755_g1_i1	GO:0009862;GO:0009409;GO:0006355;GO:0042742;GO:0006351;GO:0043565;GO:0005516;GO:0003700;
lpu-miR408g	c23499_g1_i1	GO:0003899;GO:0005634;GO:0008270;GO:0006351;GO:0003676;
lpu-miR408h	c88842_g1_i1	GO:0008152;GO:0016787;GO:0008270;GO:0003824;
lpu-miR408i	c43502_g2_i1	GO:0043231;GO:0008299;GO:0016616;GO:0016126;GO:0019287;GO:0060964;GO:0015936;GO:0055114;GO:0050661;GO:0004420;GO:0016021;GO:0016104;GO:0016491;GO:0050662;GO:0042282;
lpu-miR408i	c38760_g1_i2	GO:0031123;GO:0005634;GO:0004652;GO:0003723;GO:0043631;GO:0016779;
lpu-miR408i	c38827_g1_i6	GO:0008152;GO:0016787;GO:0009409;GO:0003824;
lpu-miR414b	c84913_g1_i1	GO:0016020;GO:0032527;GO:0008565;GO:0005737;GO:0000139;GO:0005795;GO:0006886;GO:0048193;GO:0048280;GO:0009791;GO:0005829;
lpu-miR414b	c126255_g1_i1	GO:0046873;GO:0055085;GO:0016021;GO:0006812;GO:0005385;GO:0008324;GO:0071577;
lpu-miR414b	c38251_g1_i1	GO:0000398;GO:0005681;
lpu-miR414b	c38251_g2_i1	GO:0016023;
lpu-miR414b	c30336_g1_i1	GO:0005840;GO:0006412;GO:0003735;GO:0019843;
lpu-miR414b	c12538_g1_i1	GO:0005634;GO:0000791;GO:0006281;GO:0000785;GO:0006259;GO:0004518;GO:0006302;GO:0004527;GO:0007126;GO:0016787;GO:0090305;GO:0000795;GO:0004519;GO:0006974;GO:0030145;
lpu-miR414b	c58749_g1_i1	GO:0009611;GO:0009863;GO:0003723;GO:0009867;GO:0048571;GO:0042742;
lpu-miR414b	c41192_g5_i1	GO:0016020;GO:0005524;GO:0009506;GO:0010025;GO:0009737;GO:0080051;GO:0080167;GO:0000166;GO:0009651;GO:0016021;GO:0006200;GO:0017111;GO:0080172;GO:0016887;
lpu-miR414b	c19855_g1_i1	GO:0009941;GO:0005739;GO:0009536;GO:0009706;GO:0009507;
lpu-miR414b	c35377_g2_i1	GO:0007165;GO:0008152;GO:0045036;GO:0016817;GO:0005829;GO:0004888;GO:0005525;GO:0009941;
lpu-miR414b	c49502_g1_i2	GO:0045892;GO:0003677;GO:0005634;GO:0006355;GO:0042023;GO:0017148;GO:0030371;GO:0003700;
lpu-miR414b	c30236_g1_i3	GO:0009508;GO:0009295;GO:0009536;GO:0042793;GO:0045893;GO:0009507;
lpu-miR414b	c106_g1_i2	GO:0005634;GO:0006334;GO:0005737;
lpu-miR414b	c3810_g1_i1	GO:0005634;GO:0006470;GO:0008420;GO:0016311;GO:0009536;GO:0016791;
lpu-miR414b	c115877_g1_i1	GO:0005783;GO:0016023;GO:0005886;
lpu-miR414b	c2098_g1_i2	GO:0016020;
lpu-miR414b	c82136_g1_i1	GO:0003677;GO:0005634;GO:0008152;GO:0005524;GO:0006355;GO:0005622;GO:0004386;GO:0055114;GO:0003676;GO:0046872;GO:0016706;GO:0008270;
lpu-miR414b	c73589_g1_i1	GO:0016020;GO:0009506;GO:0008152;GO:0005524;GO:0004386;GO:0003676;GO:0005730;GO:0016787;GO:0005829;GO:0000166;GO:0017111;GO:0005739;
lpu-miR414b	c39532_g2_i1	GO:0009733;GO:0009504;GO:0010071;GO:0048364;GO:0005819;GO:0048829;GO:0051510;GO:0007276;
lpu-miR414b	c145820_g1_i1	GO:0009536;
lpu-miR414b	c144157_g1_i1	GO:0003677;GO:0005634;GO:0006355;GO:0009734;GO:0035556;GO:0006351;GO:0046983;GO:0000160;GO:0009735;GO:0009725;GO:0009536;GO:0000156;
lpu-miR414b	c87699_g1_i1	GO:0008233;GO:0005524;GO:0016560;GO:0005777;GO:0008236;GO:0016787;GO:0000166;GO:0016485;GO:0016558;GO:0017111;GO:0004176;GO:0016887;GO:0004252;GO:0005782;GO:0048527;GO:0030163;GO:0006508;GO:0006200;GO:0006515;GO:0040007;GO:0043233;
lpu-miR414b	c40331_g3_i1	GO:0003723;GO:0009536;GO:0009507;GO:0009737;
lpu-miR414b	c31528_g1_i1	GO:0003677;GO:0005634;GO:0003824;GO:0009579;GO:0045893;GO:0006413;GO:0003743;GO:0008022;GO:0016021;GO:0006367;GO:0009522;GO:0015979;
lpu-miR414b	c23639_g1_i2	GO:0006355;GO:0008270;GO:0043565;GO:0016023;GO:0003700;
lpu-miR414b	c4527_g1_i2	GO:0016020;GO:0032527;GO:0008565;GO:0005737;GO:0000139;GO:0005795;GO:0006886;GO:0048193;GO:0009791;GO:0048280;GO:0005829;GO:0005739;
lpu-miR414b	c69432_g1_i1	GO:0006355;GO:0005739;GO:0009536;GO:0009658;GO:0009570;
lpu-miR414b	c107004_g1_i1	GO:0003677;GO:0008152;GO:0005524;GO:0004386;GO:0003676;GO:0046872;GO:0008270;GO:0009553;
lpu-miR414b	c38251_g1_i2	GO:0000398;GO:0005681;
lpu-miR414b	c48521_g4_i2	GO:0016020;GO:0016760;GO:0046872;GO:0016757;GO:0030244;GO:0016021;GO:0008270;GO:0016740;GO:0005886;
lpu-miR414b	c11964_g1_i1	GO:0016817;GO:0008152;GO:0045036;GO:0005525;
lpu-miR414b	c45585_g1_i1	GO:0005507;GO:0008168;GO:0006412;GO:0032259;
lpu-miR414b	c40432_g1_i1	GO:0006457;GO:0005783;GO:0005509;GO:0051082;
lpu-miR414b	c1680_g1_i1	GO:0009536;
lpu-miR414b	c933_g1_i2	GO:0016020;GO:0051537;GO:0009535;GO:0010277;GO:0005506;GO:0051536;GO:0055114;GO:0009579;GO:0046872;GO:0016705;GO:0009536;GO:0009507;GO:0015995;GO:0016491;GO:0031969;
lpu-miR414b	c41711_g1_i1	GO:0005739;
lpu-miR414b	c23127_g1_i1	GO:0005739;
lpu-miR414b	c59172_g1_i1	GO:0016310;GO:0004674;GO:0005524;GO:0016301;GO:0004672;GO:0006468;GO:0016772;
lpu-miR414b	c40331_g2_i1	GO:0003723;GO:0009536;GO:0009507;GO:0009737;
lpu-miR414b	c17048_g1_i1	GO:0005506;GO:0003824;GO:0051536;GO:0055114;GO:0008033;GO:0046872;GO:0016829;GO:0000166;GO:0010181;GO:0051539;GO:0005739;GO:0009536;GO:0016491;
lpu-miR414b	c71584_g1_i1	GO:0016020;GO:0006810;GO:0005783;GO:0055085;GO:0006885;GO:0030104;GO:0006812;GO:0015299;GO:1902600;GO:0030007;GO:0006623;GO:0016021;
lpu-miR414b	c143153_g1_i1	GO:0005634;GO:0005730;GO:0005829;GO:0030529;GO:0006364;
lpu-miR414b	c127716_g1_i1	GO:0003677;GO:0005634;GO:0005622;
lpu-miR414b	c112772_g1_i1	GO:0009966;
lpu-miR414b	c11964_g1_i2	GO:0003677;GO:0005634;GO:0003682;
lpu-miR414b	c26896_g1_i1	GO:0016307;GO:0016310;GO:0010256;GO:0009555;GO:0005524;GO:0016301;GO:0090332;GO:0046854;GO:0044267;GO:0046872;GO:0046488;GO:0007033;GO:0005739;
lpu-miR414b	c26896_g1_i2	GO:0016307;GO:0016310;GO:0010256;GO:0009555;GO:0005524;GO:0016301;GO:0090332;GO:0046854;GO:0044267;GO:0046872;GO:0046488;GO:0007033;GO:0005739;
lpu-miR414b	c143903_g1_i1	GO:0005788;GO:0048046;GO:0005783;GO:0016023;GO:0055074;GO:0009651;GO:0005739;GO:0009507;GO:0006457;GO:0009506;GO:0051208;GO:0005773;GO:0006979;GO:0005774;GO:0046686;GO:0046872;GO:0007275;GO:0005509;GO:0051082;
lpu-miR414b	c105_g1_i1	GO:0006886;GO:0005634;GO:0008536;GO:0005829;GO:0006606;GO:0005737;GO:0035280;
lpu-miR414b	c26260_g1_i2	GO:0000166;GO:0005739;GO:0003676;
lpu-miR414b	c69228_g1_i1	GO:0005634;GO:0005737;GO:0006413;GO:0003743;GO:0000166;GO:0005829;GO:0006412;GO:0005525;
lpu-miR414b	c41469_g1_i1	GO:0005759;
lpu-miR414b	c38251_g3_i1	GO:0005840;GO:0016020;GO:0022625;GO:0009965;GO:0008283;GO:0005730;GO:0005829;GO:0003735;GO:0005886;GO:0009507;GO:0010015;GO:0005622;GO:0008097;GO:0005773;GO:0009955;GO:0006412;GO:0022626;
lpu-miR414b	c141139_g1_i1	GO:0003677;GO:0006355;GO:0006351;
lpu-miR414b	c5343_g1_i2	GO:0016620;GO:0008152;GO:0005524;GO:0055114;GO:0046686;GO:0005739;GO:0016491;GO:0009507;
lpu-miR414b	c32390_g1_i2	GO:0045892;GO:0016020;GO:0005783;GO:0031965;GO:0009414;GO:0009958;GO:0008289;GO:0043565;GO:0009651;GO:0005886;
lpu-miR414b	c86079_g1_i1	GO:0016023;
lpu-miR414b	c49461_g1_i1	GO:0016310;GO:0005524;GO:0016301;GO:0006468;GO:0004713;GO:0004672;GO:0000166;GO:0016740;GO:0016772;GO:0018108;
lpu-miR414b	c17150_g1_i1	GO:0006184;GO:0005773;GO:0003924;GO:0051258;GO:0043234;GO:0005525;GO:0009536;GO:0009507;
lpu-miR414b	c146493_g1_i1	GO:0006810;GO:0006184;GO:0005047;GO:0003924;GO:0006614;GO:0006886;GO:0000166;GO:0017111;GO:0005525;GO:0005785;
lpu-miR414b	c4199_g1_i1	GO:0005634;GO:0006355;GO:0008270;GO:0006351;GO:0009294;GO:0016568;GO:0003676;
lpu-miR414b	c44397_g1_i1	GO:0046872;GO:0008152;GO:0008270;GO:0016874;
lpu-miR414b	c7153_g1_i1	GO:0003677;GO:0046872;GO:0008270;GO:0009536;
lpu-miR414b	c30731_g1_i1	GO:0006413;GO:0005672;GO:0003743;GO:0006367;
lpu-miR414b	c40104_g1_i1	GO:0006886;GO:0005634;GO:0008536;GO:0005829;GO:0006606;GO:0005737;GO:0035280;
lpu-miR414b	c148199_g1_i1	GO:0007059;GO:0009506;GO:0000785;GO:0003682;GO:0007062;
lpu-miR414b	c85492_g1_i1	GO:0005634;GO:0005829;
lpu-miR414b	c135133_g1_i1	GO:0080008;GO:0009908;GO:0048827;GO:0010154;GO:0048367;GO:0048366;GO:0009793;
lpu-miR414b	c44091_g1_i8	GO:0004553;GO:0016787;GO:0005975;
lpu-miR414b	c120030_g1_i1	GO:0005840;GO:0006412;GO:0003735;GO:0019843;
lpu-miR414b	c44091_g1_i7	GO:0009506;GO:0010253;GO:0003824;GO:0055114;GO:0008831;GO:0045226;GO:0005829;GO:0009225;GO:0008460;GO:0044237;GO:0050662;
lpu-miR414b	c105_g1_i2	GO:0006886;GO:0005634;GO:0008536;GO:0005829;GO:0006606;GO:0005737;GO:0035280;
lpu-miR414b	c43598_g1_i2	GO:0016020;GO:0046872;GO:0008270;
lpu-miR414b	c41892_g1_i2	GO:0006950;
lpu-miR414b	c33527_g1_i1	GO:0005634;GO:0006334;
lpu-miR414b	c24454_g1_i3	GO:0006397;GO:0005634;GO:0003723;GO:0000166;GO:0003676;
lpu-miR414b	c6635_g1_i2	GO:0003824;GO:0055114;GO:0010181;GO:0006631;GO:0005739;GO:0006633;GO:0031408;GO:0016491;GO:0006629;
lpu-miR414b	c105345_g1_i1	GO:0003677;GO:0005634;GO:0006355;GO:0006351;GO:0003700;
lpu-miR414b	c71892_g1_i1	GO:0071668;GO:0003746;GO:0006414;GO:0046686;GO:0005829;GO:2001006;GO:0006412;GO:0005886;GO:0005853;GO:0009808;
lpu-miR414b	c27_g1_i1	GO:0008270;GO:0003676;
lpu-miR414b	c66816_g1_i1	GO:0016020;GO:0016310;GO:0005524;GO:0016301;GO:0006468;GO:0055114;GO:0004674;GO:0000166;GO:0004672;GO:0016021;GO:0016740;GO:0016772;GO:0016491;
lpu-miR414b	c49048_g2_i1	GO:0003677;
lpu-miR414b	c42859_g2_i1	GO:0010091;GO:0016567;GO:0042023;GO:0005886;GO:0004842;GO:0016874;
lpu-miR414b	c5314_g1_i1	GO:0006397;GO:0005634;GO:0003723;GO:0000166;GO:0003676;
lpu-miR414b	c19091_g1_i1	GO:0006457;GO:0046872;GO:0005524;GO:0031072;GO:0051082;GO:0009408;
lpu-miR414b	c61636_g1_i1	GO:0009536;
lpu-miR414b	c33374_g1_i2	GO:0004435;GO:0007165;GO:0008081;GO:0004871;GO:0005739;GO:0035556;GO:0006629;
lpu-miR414b	c123172_g1_i1	GO:0005737;
lpu-miR414b	c115826_g1_i1	GO:0003677;GO:0003682;
lpu-miR414b	c47140_g1_i1	GO:0004715;GO:0005524;GO:0006468;GO:0016023;GO:0004674;GO:0004672;GO:0016740;GO:0018108;GO:0016772;
lpu-miR414b	c26232_g1_i2	GO:0016719;GO:0009941;GO:0009536;GO:0016117;GO:0055114;GO:0016491;
lpu-miR414b	c80687_g1_i1	GO:0046872;GO:0008270;
lpu-miR414b	c108734_g1_i1	GO:0004414;GO:0016740;GO:0005737;GO:0009086;
lpu-miR414b	c49048_g2_i3	GO:2001070;GO:0030246;GO:0005977;GO:0005975;GO:0004134;
lpu-miR414b	c34366_g1_i2	GO:0008152;GO:0008483;GO:0003824;GO:0016740;GO:0005739;GO:0030170;
lpu-miR414b	c122356_g1_i1	GO:0000151;GO:0016567;GO:0004842;
lpu-miR414b	c48522_g2_i1	GO:0046872;GO:0004222;GO:0006508;GO:0005829;GO:0003824;
lpu-miR414b	c94333_g1_i1	GO:0015729;GO:0016020;GO:0009534;GO:0071423;GO:0015813;GO:0009941;GO:0019676;GO:0006814;GO:0005313;GO:0055085;GO:0015131;GO:0009624;GO:1902356;GO:0015140;GO:0009536;GO:0005215;
lpu-miR414b	c108177_g1_i1	GO:0006810;GO:0016021;GO:0016192;
lpu-miR414b	c35545_g1_i1	GO:0005634;GO:0046872;GO:0003676;
lpu-miR414b	c49265_g1_i3	GO:0016020;GO:0055085;
lpu-miR414a	c97427_g1_i1	GO:0005634;GO:0006355;GO:0003682;GO:0006351;GO:0003700;
lpu-miR414a	c38251_g1_i1	GO:0000398;GO:0005681;
lpu-miR414a	c38251_g2_i1	GO:0016023;
lpu-miR414a	c41711_g1_i1	GO:0005739;
lpu-miR414a	c48522_g1_i1	GO:0046872;GO:0004222;GO:0006508;GO:0005829;GO:0003824;
lpu-miR414a	c34335_g1_i1	GO:0045298;GO:0016020;GO:0005874;GO:0005730;GO:0005829;GO:0000166;GO:0009651;GO:0007017;GO:0005886;GO:0000226;GO:0009506;GO:0006184;GO:0005200;GO:0003924;GO:0005773;GO:0051258;GO:0005618;GO:0043234;GO:0005525;GO:0071258;
lpu-miR414a	c148199_g1_i1	GO:0007059;GO:0009506;GO:0000785;GO:0003682;GO:0007062;
lpu-miR414a	c99273_g1_i1	GO:0004864;GO:0007165;GO:0043086;
lpu-miR414a	c31929_g1_i2	GO:0003677;
lpu-miR414a	c24381_g1_i2	GO:0009507;
lpu-miR414a	c20627_g1_i1	GO:0005634;GO:0005730;GO:0030529;GO:0005829;GO:0006364;
lpu-miR414a	c34944_g2_i3	GO:0016020;GO:0015846;GO:0015203;GO:1902047;GO:0003333;GO:0016021;GO:0015171;
lpu-miR414a	c6635_g1_i2	GO:0003824;GO:0055114;GO:0010181;GO:0006631;GO:0005739;GO:0006633;GO:0031408;GO:0016491;GO:0006629;
lpu-miR414a	c35377_g2_i1	GO:0007165;GO:0008152;GO:0045036;GO:0016817;GO:0005829;GO:0004888;GO:0005525;GO:0009941;
lpu-miR414a	c40054_g1_i1	GO:0042393;GO:0046872;GO:0006355;GO:0008270;
lpu-miR414a	c44053_g1_i1	GO:0016571;GO:0005634;GO:0031490;GO:0010228;GO:0048188;GO:0060776;GO:0080182;GO:0009790;GO:0009793;
lpu-miR414a	c119468_g1_i1	GO:0009536;GO:0005739;
lpu-miR414a	c31563_g1_i1	GO:0003723;GO:0008152;GO:0005524;GO:0004386;GO:0008026;GO:0003676;GO:0016787;GO:0000166;GO:0006200;
lpu-miR414a	c4518_g1_i1	GO:0048316;GO:0003723;GO:0000373;GO:0009507;
lpu-miR414a	c65019_g1_i1	GO:0016020;GO:0008152;GO:0005524;GO:0006468;GO:0016023;GO:0004674;GO:0004672;GO:0000166;GO:0016772;
lpu-miR414a	c6164_g1_i2	GO:0006101;GO:0008152;GO:0006979;GO:0003994;GO:0046686;GO:0005507;GO:0006102;GO:0051539;GO:0009536;GO:0005739;GO:0009507;
lpu-miR414a	c43731_g3_i1	GO:0016020;GO:0006623;
lpu-miR414a	c113256_g1_i1	GO:0046872;GO:0045735;GO:0005576;GO:0030145;
lpu-miR414a	c47495_g1_i1	GO:0048046;GO:0009506;GO:0004553;GO:0009505;GO:0005618;GO:0016787;GO:0005975;GO:0009507;
lpu-miR414a	c101698_g1_i1	GO:0008375;GO:0016020;GO:0008152;
lpu-miR414a	c42757_g1_i1	GO:0016020;GO:0016021;
lpu-miR414a	c101315_g1_i1	GO:0046872;GO:0016567;GO:0008270;GO:0004842;
lpu-miR414a	c85154_g1_i1	GO:0009506;GO:0005886;
lpu-miR414a	c119626_g1_i1	GO:0020037;GO:0005506;GO:0055114;GO:0010075;GO:0046872;GO:0016705;GO:0004497;GO:0016491;
lpu-miR414a	c66513_g1_i1	GO:0005886;
lpu-miR414a	c44591_g1_i1	GO:0006396;GO:0003723;GO:0009506;GO:0005829;GO:0009451;GO:0009982;GO:0001522;
lpu-miR414a	c125522_g1_i1	GO:0003682;
lpu-miR414a	c39103_g1_i1	GO:0003677;GO:0009506;
lpu-miR414a	c149188_g1_i1	GO:0000287;GO:0008152;GO:0003824;GO:0030976;
lpu-miR414a	c61620_g1_i1	GO:0016020;GO:0016760;GO:0046872;GO:0016757;GO:0030244;GO:0016021;GO:0008270;GO:0016740;GO:0005886;
lpu-miR414a	c15964_g1_i1	GO:0000373;GO:0090305;GO:0048564;GO:0045292;GO:0009536;GO:0004519;
lpu-miR414a	c15964_g1_i2	GO:0000373;GO:0090305;GO:0048564;GO:0045292;GO:0009536;GO:0004519;
lpu-miR414a	c31029_g1_i1	GO:0003677;GO:0005634;
lpu-miR5256	c33492_g1_i1	GO:0000166;GO:0003676;
lpu-miR5256	c23658_g1_i1	GO:0005840;GO:0009506;GO:0005829;GO:0030529;GO:0022625;GO:0006412;GO:0003735;
lpu-miR473	c12941_g1_i1	GO:0006810;GO:0005783;GO:0005622;GO:0016192;GO:0006886;GO:0000166;GO:0005794;GO:0005525;GO:0015031;
lpu-miR473	c38167_g1_i1	GO:0005840;GO:0003723;GO:0005622;GO:0006412;GO:0003735;GO:0003676;
lpu-miR473	c48086_g3_i1	GO:0005634;GO:0008168;GO:0006364;GO:0031167;GO:0001510;GO:0008649;GO:0016740;GO:0032259;
lpu-miR473	c7008_g1_i1	GO:0003677;GO:0005634;GO:0006355;GO:0006351;GO:0003700;
lpu-miR473	c46622_g1_i1	GO:0016310;GO:0016301;GO:0035335;GO:0004725;GO:0016791;GO:0010224;GO:0010225;GO:0016787;GO:0008138;GO:0009651;GO:0006470;GO:0016311;
lpu-miR473	c45575_g2_i1	GO:0008233;GO:0008234;GO:0016787;GO:0006508;GO:0004197;
lpu-miR473	c38242_g1_i1	GO:0016023;
lpu-miR473	c141439_g1_i1	GO:0005739;
lpu-miR473	c41312_g1_i1	GO:0003677;GO:0003723;GO:0009414;GO:0005524;GO:0004386;GO:0005730;GO:0016787;GO:0000166;GO:0009651;GO:0005739;GO:0008152;GO:0009409;GO:0003676;GO:0000373;GO:0005618;GO:0043234;GO:0009536;
lpu-miR473	c50832_g1_i1	GO:0016020;GO:0031410;GO:0005737;GO:0000139;GO:0016192;GO:0005829;GO:0030663;GO:0005739;GO:0005886;GO:0015031;GO:0006810;GO:0030126;GO:0006886;GO:0030117;GO:0005794;GO:0005198;
lpu-miR473	c22041_g1_i1	GO:0045735;
lpu-miR473	c39857_g1_i1	GO:0004175;GO:0005634;GO:0008233;GO:0000502;GO:0004298;GO:0051603;GO:0005737;GO:0005839;GO:0006508;GO:0016787;
lpu-miR473	c10229_g1_i1	GO:0005507;
lpu-miR473	c44588_g1_i1	GO:0016021;
lpu-miR473	c48090_g1_i1	GO:0004775;GO:0003878;GO:0008152;GO:0003824;GO:0044262;GO:0046912;
lpu-miR473	c39399_g1_i2	GO:0008152;GO:0008270;GO:0016874;GO:0050897;
lpu-miR473	c101968_g1_i1	GO:0016036;GO:0009733;GO:0005634;GO:0010011;GO:0010311;GO:0016567;GO:0009734;GO:0048443;GO:0010152;GO:0002237;GO:0019005;GO:0004842;GO:0000822;GO:0043224;
lpu-miR473	c31582_g1_i1	GO:0000287;GO:0004634;GO:0005829;GO:0006096;GO:0000015;
lpu-miR477a	c117862_g1_i1	GO:0000145;GO:0006893;
lpu-miR477a	c9299_g1_i1	GO:0005634;GO:0003677;GO:0006281;GO:0005524;GO:0006298;GO:0030983;GO:0045128;GO:0003684;GO:0032302;GO:0000166;GO:0006974;GO:0005886;GO:0006290;GO:0032301;
lpu-miR477a	c43589_g1_i1	GO:0009846;GO:0009506;GO:0000145;GO:0005829;GO:0005886;GO:0009860;GO:0006893;
lpu-miR477a	c67061_g1_i1	GO:0034508;GO:0051177;GO:0007062;GO:0005739;GO:0009793;
lpu-miR477a	c88960_g1_i1	GO:0005634;GO:0080167;
lpu-miR477a	c135809_g1_i1	GO:0005739;
lpu-miR477a	c46561_g1_i2	GO:0090501;GO:0003824;GO:0004540;GO:0008033;
lpu-miR477b	c136845_g1_i1	GO:0006457;GO:0005524;GO:0005737;GO:0044267;GO:0005618;GO:0051082;GO:0000166;GO:0005829;GO:0046658;
lpu-miR477b	c44244_g1_i1	GO:0016020;
lpu-miR477b	c44029_g2_i3	GO:0005774;GO:0016020;GO:0009506;GO:0005794;GO:0043424;GO:0005773;
lpu-miR477b	c33127_g1_i2	GO:0016614;GO:0009055;GO:0051537;GO:0005506;GO:0031625;GO:0050660;GO:0003824;GO:0051536;GO:0055114;GO:0009851;GO:0009688;GO:0046872;GO:0004031;GO:0005829;GO:0016491;
lpu-miR477b	c38658_g1_i1	GO:0003723;GO:0000373;GO:0005739;GO:0009658;GO:0009507;
lpu-miR477c	c5835_g1_i1	GO:0016020;GO:0003333;GO:0009536;GO:0009706;GO:0009507;
lpu-miR477c	c4947_g1_i1	GO:0009817;GO:0047450;GO:0005737;GO:0009534;GO:0016836;GO:0005618;GO:0006633;GO:0019171;GO:0009507;
lpu-miR482d	c49457_g1_i1	GO:0045330;GO:0008152;GO:0030599;GO:0005774;GO:0005618;GO:0016787;GO:0005829;GO:0043086;GO:0004857;GO:0042545;
lpu-miR482d	c45751_g1_i1	GO:0006950;
lpu-miR482d	c34231_g1_i2	GO:0009861;GO:0006355;GO:0032041;GO:0016787;GO:0046969;GO:0009294;GO:0016568;GO:0045892;GO:0004407;GO:0005634;GO:0034739;GO:0097372;GO:0031078;GO:0070933;GO:0016573;GO:0006351;GO:0046970;GO:0032129;GO:0009405;GO:0016575;GO:0070932;GO:2000026;
lpu-miR482d	c34231_g1_i3	GO:0009861;GO:0006355;GO:0032041;GO:0016787;GO:0046969;GO:0009294;GO:0016568;GO:0004407;GO:0045892;GO:0005634;GO:0034739;GO:0097372;GO:0031078;GO:0070933;GO:0016573;GO:0006351;GO:0046970;GO:0032129;GO:0070932;GO:0009405;GO:0016575;GO:2000026;
lpu-miR482d	c20740_g1_i1	GO:0016020;GO:0003677;GO:0008152;GO:0005524;GO:0004386;GO:0003676;
lpu-miR482d	c66763_g1_i1	GO:0006810;GO:0016020;GO:0055085;GO:0035349;GO:0015228;GO:0016021;GO:0005743;GO:0005739;
lpu-miR482d	c46142_g2_i2	GO:0042393;GO:0003677;GO:0008152;GO:0005524;GO:0004386;GO:0003676;
lpu-miR482d	c46279_g1_i3	GO:0005777;
lpu-miR482e	c48384_g1_i2	GO:0010008;GO:0016020;GO:2000011;GO:0005783;GO:0004198;GO:0008233;GO:0042127;GO:0005737;GO:0005887;GO:0008234;GO:0016787;GO:0016021;GO:0005886;GO:2000024;GO:0001558;GO:0005622;GO:0005768;GO:0006508;GO:0007275;GO:0009934;GO:0097264;GO:0005789;GO:2000014;GO:0009957;GO:0009793;
lpu-miR482e	c51552_g1_i1	GO:0004579;GO:0018279;GO:0005789;
lpu-miR482e	c83907_g1_i1	GO:0003964;GO:0003723;GO:0008270;GO:0005739;GO:0006278;GO:0003676;
lpu-miR482e	c54686_g1_i1	GO:0008757;GO:0018708;GO:0006952;GO:0019762;GO:0016740;GO:0009941;GO:0032259;GO:0005886;GO:0009507;
lpu-miR482e	c60873_g1_i1	GO:0008131;GO:0005507;GO:0048038;GO:0005777;GO:0055114;GO:0009308;
lpu-miR482e	c2594_g1_i1	GO:0009506;GO:0005829;
lpu-miR482e	c5464_g1_i1	GO:0006810;GO:0030134;GO:0016020;GO:0016021;GO:0005801;
lpu-miR482e	c44205_g1_i2	GO:0005524;GO:0000166;GO:0019538;GO:0017111;
lpu-miR482e	c68151_g1_i1	GO:0009536;
lpu-miR482a	c47558_g1_i2	GO:0050661;GO:0050660;GO:0004499;GO:0004497;GO:0055114;
lpu-miR482a	c39158_g1_i1	GO:0050832;GO:0010483;GO:0016310;GO:0009506;GO:0005524;GO:0016301;GO:0006468;GO:0043680;GO:0016023;GO:0046777;GO:0004713;GO:0009791;GO:0004674;GO:0004672;GO:0016772;
lpu-miR482a	c67082_g1_i1	GO:0010072;GO:0006355;
lpu-miR2218	c44039_g1_i1	GO:0005739;
lpu-miR482b	c39128_g1_i4	GO:0000166;GO:0003676;
lpu-miR482b	c6881_g1_i1	GO:0043531;GO:0003677;GO:0006952;
lpu-miR482b	c103843_g1_i1	GO:0009826;GO:0016310;GO:0009741;GO:0005524;GO:0009506;GO:0016301;GO:0006468;GO:0009742;GO:0009791;GO:0004674;GO:0004672;GO:0051510;GO:0005739;GO:0016772;
lpu-miR482b	c45215_g1_i1	GO:0008299;GO:0016310;GO:0005524;GO:0016301;GO:0009509;GO:0050515;GO:0019288;GO:0000166;GO:0016114;GO:0009536;GO:0016740;GO:0009507;
lpu-miR482c	c49421_g1_i1	GO:0097359;GO:0006486;GO:0016757;GO:0003980;
lpu-miR528b	c36737_g1_i1	GO:0035242;GO:0008168;GO:0006479;GO:0010228;GO:0019919;GO:0005829;GO:0035241;GO:0016740;GO:0016277;GO:0032259;
lpu-miR528b	c42861_g1_i3	GO:0003676;
lpu-miR528b	c46095_g1_i1	GO:0005992;GO:0003824;GO:0010182;GO:0016757;GO:0003825;GO:0051301;GO:0009790;GO:0016740;GO:0009832;GO:0009793;
lpu-miR528b	c40752_g1_i1	GO:0005829;GO:0006535;GO:0009001;GO:0016740;GO:0005737;
lpu-miR528b	c41447_g1_i1	GO:0005524;GO:0004672;GO:0006468;GO:0016772;GO:0009793;
lpu-miR528b	c85623_g1_i1	GO:0016021;
lpu-miR528b	c15860_g1_i1	GO:0009536;
lpu-miR528b	c24316_g1_i2	GO:0046872;GO:0008270;
lpu-miR528b	c87382_g1_i1	GO:0019427;GO:0003987;GO:0008152;GO:0016208;GO:0003824;GO:0016874;
lpu-miR528b	c45354_g1_i1	GO:0006281;GO:0009414;GO:0016567;GO:0003824;GO:0005777;GO:0009965;GO:0009791;GO:0005829;GO:0009735;
lpu-miR528a	c47051_g2_i1	GO:0009055;GO:0005507;GO:0016023;
lpu-miR528a	c88645_g1_i1	GO:0019427;GO:0003987;GO:0008152;GO:0016208;GO:0003824;GO:0005829;GO:0009536;GO:0006083;GO:0009570;
lpu-miR528a	c49263_g1_i2	GO:0008152;GO:0003824;
lpu-miR528a	c30567_g1_i1	GO:0016607;GO:0003676;GO:0031167;GO:0000154;GO:0000166;GO:0008649;GO:0005739;GO:0009536;GO:0032259;GO:0000179;
lpu-miR528a	c44221_g1_i1	GO:0009058;GO:0009011;GO:0009250;
lpu-miR528a	c93807_g1_i1	GO:0005829;
lpu-miR528a	c105229_g1_i1	GO:0006801;GO:0004784;GO:0048046;GO:0071329;GO:0055114;GO:0005737;GO:0016209;GO:0005507;GO:0008270;GO:0016491;GO:0071493;GO:0009507;GO:0019430;GO:0010039;GO:0046688;GO:0009579;GO:0006979;GO:0046872;GO:0034599;GO:0071484;GO:0071472;GO:0035195;GO:0009536;GO:0009570;GO:0071457;
lpu-miR529a	c33647_g1_i2	GO:0000287;GO:0016829;GO:0046872;GO:0008152;GO:0010333;
lpu-miR529a	c39383_g1_i1	GO:0008152;GO:0016787;GO:0005524;GO:0000166;GO:0017111;
lpu-miR529a	c11428_g1_i1	GO:0090421;GO:0009880;GO:0001708;
lpu-miR529a	c102704_g1_i1	GO:0009536;
lpu-miR529a	c32144_g1_i1	GO:0005840;GO:0030529;GO:0005622;GO:0006412;GO:0003735;
lpu-miR529c	c44323_g1_i1	GO:0008152;GO:0016787;GO:0005524;GO:0004386;GO:0003676;
lpu-miR529c	c113989_g1_i1	GO:0009536;
lpu-miR529c	c66837_g1_i1	GO:0003677;GO:0046872;GO:0008270;GO:0006950;
lpu-miR529c	c91619_g1_i1	GO:0005509;GO:0005739;
lpu-miR529c	c140095_g1_i1	GO:0005829;
lpu-miR529c	c133940_g1_i1	GO:0016020;GO:0005634;GO:0008152;GO:0000139;GO:0016757;GO:0005794;GO:0016021;GO:0016740;GO:0005739;
lpu-miR529c	c48240_g1_i3	GO:0009508;GO:0009295;GO:0042793;GO:0045893;
lpu-miR529c	c22452_g1_i1	GO:0008152;GO:0016567;GO:0004842;GO:0016874;
lpu-miR529c	c141510_g1_i1	GO:0009536;
lpu-miR529c	c137496_g1_i1	GO:0009536;
lpu-miR529d	c145452_g1_i1	GO:0008233;GO:0008152;GO:0003824;GO:0046872;GO:0006508;GO:0009536;GO:0005739;GO:0009570;GO:0009507;GO:0009793;
lpu-miR529d	c48380_g1_i1	GO:0003887;GO:0003684;GO:0006281;GO:0006261;
lpu-miR529d	c37837_g1_i2	GO:0005652;GO:0005634;GO:0006997;GO:0034399;GO:0005829;
lpu-miR529d	c137496_g1_i1	GO:0009536;
lpu-miR529e	c75978_g1_i1	GO:0016310;GO:0005524;GO:0016301;GO:0005777;GO:0015937;GO:0005773;GO:0000166;GO:0016740;GO:0004140;GO:0009507;
lpu-miR529e	c67171_g1_i1	GO:0009536;
lpu-miR774a	c47407_g1_i1	GO:0008270;
lpu-miR774a	c47003_g1_i2	GO:0008152;GO:0055114;GO:0016491;
lpu-miR774b	c4497_g1_i1	GO:0003677;GO:0003682;
lpu-miR774b	c44854_g2_i1	GO:0016020;GO:0008152;GO:0016760;GO:0010214;GO:0046872;GO:0016757;GO:0008270;GO:0030244;GO:0016021;GO:0016740;GO:0005886;
lpu-miR774b	c47260_g1_i3	GO:0005524;GO:0005737;GO:0009658;GO:0008360;GO:0016874;GO:0009058;GO:0051301;GO:0016881;GO:0009295;GO:0009507;GO:0010020;
lpu-miR774b	c47260_g1_i1	GO:0005524;GO:0005737;GO:0009658;GO:0008360;GO:0016874;GO:0009058;GO:0051301;GO:0016881;GO:0009295;GO:0009507;GO:0010020;
lpu-miR774b	c48661_g1_i4	GO:0009941;GO:0055114;GO:0009507;GO:0009570;GO:0016491;
lpu-miR774b	c51014_g1_i1	GO:0045485;GO:0055114;GO:0016717;GO:0006629;
lpu-miR774b	c47430_g1_i1	GO:0030246;GO:0004674;GO:0005524;GO:0000166;GO:0004672;GO:0006468;GO:0016772;
lpu-miR774b	c143343_g1_i1	GO:0006457;GO:0044267;GO:0005524;GO:0000166;GO:0051082;GO:0005737;
lpu-miR774b	c107210_g1_i1	GO:0015035;GO:0009055;GO:0005634;GO:0016023;GO:0005737;GO:0055114;GO:0045454;
lpu-miR774b	c85565_g1_i1	GO:0006357;GO:0009506;GO:0016592;GO:0001104;GO:0009627;GO:0006366;GO:0008284;
lpu-miR774b	c102356_g1_i1	GO:0005739;
lpu-miR774b	c38954_g1_i1	GO:0016020;GO:0055085;GO:0016021;GO:0005886;
lpu-miR774c	c118581_g1_i1	GO:0005794;GO:0006950;GO:0005886;GO:0005773;
lpu-miR774c	c47268_g1_i1	GO:0005768;GO:0005794;GO:0005802;
lpu-miR774c	c72966_g1_i1	GO:0006979;GO:0020037;GO:0004601;GO:0055114;
lpu-miR774c	c42904_g2_i1	GO:0003677;GO:0000712;GO:0006281;GO:0007059;GO:0003917;GO:0016853;GO:0005694;GO:0003916;GO:0003676;GO:0007067;GO:0007126;GO:0008270;GO:0006265;
lpu-miR774c	c52148_g1_i1	GO:0006810;GO:0006406;GO:0005634;GO:0009733;GO:0005643;GO:0031965;GO:0005635;GO:0009870;
lpu-miR774c	c39219_g1_i1	GO:0090305;GO:0004518;
lpu-miR774c	c48921_g1_i6	GO:0005783;GO:0005634;GO:0009506;GO:0008168;GO:0034968;GO:0016279;GO:0016740;GO:0032259;GO:0018024;GO:0018022;
lpu-miR827a	c38063_g1_i1	GO:0003677;GO:0046872;GO:0017148;GO:0048027;GO:0010313;GO:0005829;
lpu-miR827a	c137910_g1_i1	GO:0019005;
lpu-miR827b	c49237_g2_i6	GO:0003677;GO:0005634;GO:0046872;GO:0006281;GO:0016567;GO:0008270;GO:0004842;
lpu-miR827c	c41450_g1_i1	GO:0006355;GO:0043565;GO:0006351;GO:0003700;
lpu-miR828	c45028_g1_i1	GO:0003677;GO:0003682;
lpu-miR828	c25948_g1_i1	GO:0003677;GO:0003682;
lpu-miR828	c38457_g1_i1	GO:0004674;GO:0005524;GO:0000166;GO:0005509;GO:0004672;GO:0006468;GO:0016772;
lpu-miR838	c2255_g1_i1	GO:0003964;GO:0003677;GO:0005634;GO:0003723;GO:0003721;GO:0006278;
lpu-miR838	c12088_g1_i1	GO:0006886;
lpu-miR838	c139986_g1_i1	GO:0005634;GO:0016036;GO:0070417;
lpu-miR838	c100586_g1_i1	GO:0003677;GO:0005634;GO:0008152;GO:0005524;GO:0004386;GO:0003676;GO:0046872;GO:0008270;
lpu-miR845a	c92087_g1_i1	GO:0006457;GO:0005759;GO:0051087;GO:0050790;GO:0009579;GO:0042803;GO:0005507;GO:0009536;GO:0005739;GO:0000774;GO:0009570;
lpu-miR845b	c44875_g1_i7	GO:0003723;GO:0008168;GO:0032259;
lpu-miR845b	c49540_g2_i1	GO:0015074;GO:0004527;GO:0005622;GO:0090305;GO:0008270;GO:0003676;
lpu-miR845b	c38198_g1_i1	GO:0006413;GO:0003743;GO:0005618;GO:0006412;GO:0009507;
lpu-miR845c	c40067_g1_i1	GO:0046034;GO:0048046;GO:0009555;GO:0005524;GO:0009651;GO:0009941;GO:0005886;GO:0033180;GO:0015992;GO:0046961;GO:0009507;GO:0006810;GO:0002020;GO:0009506;GO:0007030;GO:0006811;GO:0033178;GO:0015991;GO:0016820;GO:0005618;GO:0005794;GO:0000325;
lpu-miR845c	c37078_g1_i1	GO:0046872;GO:0000166;GO:0008270;GO:0003676;
lpu-miR845c	c46675_g1_i2	GO:0003899;GO:0003677;GO:0032549;GO:0016779;GO:0006351;GO:0016740;
lpu-miR845c	c27623_g1_i1	GO:0016746;GO:0008152;GO:0009058;GO:0016747;GO:0003824;GO:0016740;
lpu-miR845d	c48816_g7_i2	GO:0046872;GO:0008270;GO:0005739;GO:0003676;
lpu-miR845d	c13871_g1_i2	GO:0003964;GO:0015074;GO:0003723;GO:0004523;GO:0090502;GO:0006278;GO:0003676;
lpu-miR845d	c144202_g1_i1	GO:0046872;GO:0008270;GO:0003676;
lpu-miR845d	c48355_g3_i1	GO:0016020;GO:0046034;GO:0005524;GO:0006754;GO:0005730;GO:0000166;GO:0008270;GO:0009941;GO:0005739;GO:0015992;GO:0009507;GO:0046961;GO:0046933;GO:0045261;GO:0006810;GO:0006811;GO:0005773;GO:0015986;GO:0005774;GO:0033178;GO:0015991;GO:0016820;GO:0008266;GO:0005743;
lpu-miR845d	c48990_g1_i1	GO:0006397;GO:0003677;GO:0005634;GO:0005681;GO:0006355;GO:0008380;GO:0003676;
lpu-miR845d	c143959_g1_i1	GO:0016616;GO:0006096;GO:0003824;GO:0044262;GO:0055114;GO:0005737;GO:0009737;GO:0005829;GO:0009651;GO:0004459;GO:0005975;GO:0005886;GO:0016491;
lpu-miR845e	c48816_g7_i2	GO:0046872;GO:0008270;GO:0005739;GO:0003676;
lpu-miR845e	c39470_g1_i1	GO:0003677;GO:0005634;GO:0006355;GO:0006351;GO:0003700;
lpu-miR845f	c47511_g2_i3	GO:0015074;GO:0046872;GO:0016310;GO:0016301;GO:0008270;GO:0009536;GO:0003676;
lpu-miR845f	c47511_g2_i1	GO:0015074;GO:0046872;GO:0008270;GO:0009536;GO:0003676;
lpu-miR845f	c41360_g1_i1	GO:0016020;GO:0048046;GO:0006096;GO:0005737;GO:0009534;GO:0031977;GO:0016829;GO:0005739;GO:0009941;GO:0009507;GO:0004332;GO:0003824;GO:0009579;GO:0009737;GO:0046686;GO:0009536;GO:0009570;GO:0022626;
lpu-miR845f	c45916_g1_i1	GO:0006397;GO:0016042;GO:0003723;GO:0005634;GO:0009506;GO:0005847;GO:0006378;GO:0035194;GO:0016787;GO:0004806;GO:0006379;GO:0006629;
lpu-miR845f	c44875_g1_i7	GO:0003723;GO:0008168;GO:0032259;
lpu-miR845f	c49540_g2_i1	GO:0015074;GO:0004527;GO:0005622;GO:0090305;GO:0008270;GO:0003676;
lpu-miR845f	c8672_g1_i1	GO:0000287;GO:0030955;GO:0016310;GO:0004743;GO:0006096;GO:0003824;
lpu-miR845g	c42033_g1_i1	GO:0016020;GO:0006508;GO:0016021;GO:0004190;
lpu-miR845g	c133897_g1_i1	GO:2001070;GO:0006396;GO:0030246;GO:0003723;GO:0090501;GO:0004540;
lpu-miR859	c15627_g1_i1	GO:0006810;GO:0006811;GO:0000221;GO:0015991;GO:0016820;GO:0005794;GO:0005886;GO:0015992;GO:0009507;GO:0000325;GO:0046961;
lpu-miR859	c46027_g2_i1	GO:0016020;GO:0008152;GO:0015018;GO:0016740;
lpu-miR859	c22412_g1_i2	GO:0006099;GO:0009055;GO:0051537;GO:0008177;GO:0051536;GO:0055114;GO:0016491;
lpu-miR859	c135929_g1_i1	GO:0031571;GO:0031146;GO:0009536;GO:0006974;GO:0019005;GO:0030332;
lpu-miR859	c46064_g4_i1	GO:0003677;GO:0005634;GO:0006355;GO:0006950;GO:0006351;GO:0005737;GO:0009408;GO:0010200;GO:0043565;GO:0003700;
lpu-miR859	c35808_g1_i1	GO:0046872;GO:0004222;GO:0008233;GO:0016787;GO:0008237;GO:0006508;
lpu-miR861	c43868_g2_i1	GO:0005634;GO:0016706;GO:0055114;GO:0016491;
lpu-miR861	c39256_g1_i2	GO:0005643;GO:0005730;GO:0005635;GO:0005829;
lpu-miR861	c46091_g1_i1	GO:0008152;GO:0016597;
lpu-miR861	c101417_g1_i1	GO:0006810;GO:0016020;GO:0055085;GO:0046873;GO:0006811;GO:0030001;GO:0015693;GO:0016021;GO:0015095;
lpu-miR861	c42451_g1_i1	GO:0003677;GO:0005634;GO:0003682;GO:0006351;
lpu-miR861	c38700_g1_i1	GO:0005634;GO:0046872;GO:0008270;GO:0003676;
lpu-miR1510	c15317_g1_i1	GO:0016020;GO:0046034;GO:0009535;GO:0005524;GO:0042777;GO:0006754;GO:0016787;GO:0000166;GO:0017111;GO:0015992;GO:0009507;GO:0046933;GO:0045261;GO:0006810;GO:0009579;GO:0006811;GO:0015986;GO:0033178;GO:0015991;GO:0016820;GO:0009536;
lpu-miR1511a	c32845_g1_i2	GO:0006397;GO:0003729;
lpu-miR1511a	c35573_g1_i1	GO:0005886;
lpu-miR1511a	c15830_g1_i1	GO:0016310;GO:0005524;GO:0016301;GO:0006468;GO:0004674;GO:0004672;GO:0000166;GO:0016740;GO:0016772;
lpu-miR1515	c113082_g1_i1	GO:0016746;GO:0008152;GO:0009813;GO:0003824;GO:0009058;GO:0016210;GO:0016740;GO:0016747;
lpu-miR1515	c30789_g1_i2	GO:0006396;GO:0005634;GO:0005622;
lpu-miR1521	c32993_g1_i1	GO:0003939;GO:0046872;GO:0009506;GO:0008270;GO:0005737;GO:0055114;GO:0016491;
lpu-miR1521	c49738_g1_i1	GO:0003677;GO:0003682;
lpu-miR1521	c5586_g1_i1	GO:0004022;GO:0046872;GO:0008270;GO:0055114;GO:0016491;
lpu-miR1858	c105693_g1_i1	GO:0016020;GO:0016709;GO:0016132;GO:0005506;GO:0048443;GO:0055114;GO:0016705;GO:0016021;GO:0016491;GO:0006694;GO:0020037;GO:0046872;GO:0022900;GO:0004497;GO:0048441;GO:0048366;GO:0006629;
lpu-miR1858	c46136_g1_i1	GO:0000151;GO:0016567;GO:0004842;
lpu-miR1858	c102509_g1_i1	GO:0046872;GO:0008270;
lpu-miR1858	c55999_g1_i1	GO:0046872;GO:0008270;
lpu-miR1858	c124348_g1_i1	GO:0008152;GO:0005524;GO:0000166;GO:0006200;GO:0017111;GO:0016887;
lpu-miR1858	c52369_g1_i1	GO:0005634;GO:0046872;GO:0008152;GO:0003950;
lpu-miR1858	c141075_g1_i1	GO:0008289;GO:0006869;
lpu-miR1858	c135927_g1_i1	GO:0016023;
lpu-miR1858	c8023_g1_i1	GO:0016757;GO:0008152;GO:0016758;GO:0016740;
lpu-miR1858	c36103_g1_i2	GO:0003723;GO:0000166;GO:0005622;GO:0005525;GO:0009507;
lpu-miR1858	c35114_g1_i1	GO:0008152;GO:0016779;
lpu-miR1858	c142492_g1_i1	GO:0006511;
lpu-miR1858	c98969_g1_i1	GO:0016020;GO:0055085;GO:0016021;GO:0015238;GO:0015297;GO:0006855;
lpu-miR1858	c95628_g1_i1	GO:0006355;GO:0043565;GO:0003700;
lpu-miR1858	c46433_g1_i1	GO:0009508;GO:0006355;GO:0009295;
lpu-miR1858	c47320_g1_i2	GO:0020037;GO:0016705;GO:0046872;GO:0005506;GO:0004497;GO:0055114;GO:0016491;
lpu-miR1858	c25555_g1_i1	GO:0009941;GO:0005739;GO:0009536;GO:0009706;GO:0009507;
lpu-miR1858	c49372_g1_i2	GO:0006979;GO:0009751;GO:0009816;
lpu-miR1858	c140100_g1_i1	GO:0003677;GO:0005634;GO:0046872;GO:0016023;
lpu-miR1858	c47486_g1_i1	GO:0008152;GO:0005524;GO:0000166;GO:0006200;GO:0017111;GO:0009624;GO:0016887;
lpu-miR1858	c85991_g1_i1	GO:0005783;GO:0005770;GO:0006950;GO:0006623;GO:0000578;GO:0043231;GO:0009959;GO:0005802;GO:0045324;GO:0005773;GO:0005774;GO:0042594;GO:0005794;GO:0007033;GO:0051301;GO:0009536;GO:0007032;GO:0009638;GO:0009660;GO:0009793;
lpu-miR1858	c39927_g1_i1	GO:0009055;GO:0005739;GO:0051536;GO:0009507;
lpu-miR1858	c144060_g1_i1	GO:0009536;
lpu-miR1858	c9762_g1_i1	GO:0030742;GO:0005777;GO:0016023;GO:0006886;GO:0080115;GO:0007264;GO:0000166;GO:0005525;GO:0015031;
lpu-miR1858	c81720_g1_i1	GO:0005840;GO:0016020;GO:0022625;GO:0005730;GO:0005829;GO:0009941;GO:0003735;GO:0005886;GO:0009507;GO:0019843;GO:0009506;GO:0005622;GO:0005773;GO:0009955;GO:0005774;GO:0030529;GO:0006412;GO:0022626;
lpu-miR1858	c40350_g1_i1	GO:0042254;
lpu-miR1858	c49115_g1_i4	GO:0016757;GO:0008152;GO:0016758;GO:0016740;
lpu-miR1858	c149997_g1_i1	GO:0000502;GO:0008152;GO:0005524;GO:0000166;GO:0017111;
lpu-miR1858	c48023_g2_i2	GO:0016620;GO:0008152;GO:0009699;GO:0050269;GO:0055114;GO:0016491;
lpu-miR1858	c81010_g1_i1	GO:0016757;GO:0008152;GO:0016758;GO:0016740;
lpu-miR1858	c22411_g1_i1	GO:0005774;GO:0009055;GO:1902600;GO:0004129;GO:0005739;GO:0005746;
lpu-miR1858	c22411_g1_i3	GO:0005774;GO:0009055;GO:1902600;GO:0004129;GO:0005739;GO:0005746;
lpu-miR1858	c33405_g1_i1	GO:0006355;GO:0043565;GO:0003700;
lpu-miR1858	c59878_g1_i1	GO:0005739;
lpu-miR1858	c36079_g1_i1	GO:0005840;GO:0042254;GO:0030529;GO:0005622;
lpu-miR1858	c21484_g2_i2	GO:0016310;GO:0005524;GO:0016301;GO:0006139;GO:0004017;GO:0019205;GO:0046939;GO:0009536;GO:0016740;GO:0016776;GO:0009570;
lpu-miR1858	c34264_g1_i1	GO:0009536;GO:0009579;GO:0009507;
lpu-miR1858	c83539_g1_i1	GO:0047412;GO:0008152;GO:0042742;GO:0005773;GO:0005774;GO:0016787;GO:0005794;GO:0016884;GO:0070291;
lpu-miR1858	c46529_g1_i1	GO:0016757;GO:0008152;GO:0000162;GO:0009941;GO:0004048;GO:0009570;
lpu-miR1858	c11867_g1_i2	GO:0016020;GO:0016023;
lpu-miR1858	c20616_g1_i1	GO:0051015;GO:0009524;GO:0005819;GO:0008017;GO:0009574;GO:0009556;
lpu-miR1858	c46429_g1_i1	GO:0005634;GO:0016310;GO:0005524;GO:0016301;GO:0006468;GO:0005737;GO:0048573;GO:0046777;GO:0004674;GO:0000166;GO:0004672;GO:0043424;GO:0016740;GO:0016772;
lpu-miR1858	c43166_g1_i1	GO:0046686;GO:0010091;GO:0005509;
lpu-miR1858	c42074_g1_i1	GO:0043231;GO:0008299;GO:0016126;GO:0016616;GO:0019287;GO:0060964;GO:0015936;GO:0055114;GO:0050661;GO:0016021;GO:0004420;GO:0016104;GO:0042282;GO:0050662;GO:0016491;
lpu-miR1858	c47778_g1_i1	GO:0005634;GO:0003677;GO:0005524;GO:0006260;GO:0006270;GO:0004386;GO:0032508;GO:0005737;GO:0016787;GO:0042555;GO:0000166;GO:0007049;GO:0003678;
lpu-miR1858	c49130_g3_i1	GO:0007018;GO:0005874;GO:0008152;GO:0005524;GO:0008017;GO:0000166;GO:0003777;GO:0005871;
lpu-miR1858	c48207_g2_i1	GO:0008152;GO:0005524;GO:0000166;GO:0006200;GO:0017111;GO:0016887;
lpu-miR1858	c43299_g1_i1	GO:0016020;GO:0003677;GO:0008152;GO:0005524;GO:0004386;GO:0003676;
lpu-miR1858	c104338_g1_i1	GO:0016310;GO:0007165;GO:0005524;GO:0016301;GO:0006468;GO:0004674;GO:0004672;GO:0000166;GO:0016740;GO:0016772;
lpu-miR1858	c17830_g1_i1	GO:0016020;GO:0009555;GO:0008168;GO:0006544;GO:0010197;GO:0035999;GO:0032259;GO:0005886;GO:0030170;GO:0007623;GO:0009506;GO:0006730;GO:0003824;GO:0006563;GO:0004372;GO:0046686;GO:0016740;GO:0009536;
lpu-miR1858	c105229_g1_i1	GO:0006801;GO:0004784;GO:0048046;GO:0071329;GO:0055114;GO:0005737;GO:0016209;GO:0005507;GO:0008270;GO:0016491;GO:0071493;GO:0009507;GO:0019430;GO:0010039;GO:0046688;GO:0009579;GO:0006979;GO:0046872;GO:0034599;GO:0071484;GO:0071472;GO:0035195;GO:0009536;GO:0009570;GO:0071457;
lpu-miR1858	c15282_g1_i1	GO:0005739;GO:0016023;
lpu-miR1861	c86590_g1_i1	GO:0005829;
lpu-miR1861	c47350_g1_i2	GO:0005774;GO:0005783;GO:0042765;GO:0016255;
lpu-miR1863	c48752_g1_i2	GO:0010181;GO:0003824;GO:0055114;GO:0016491;
lpu-miR1863	c130144_g1_i1	GO:0016020;GO:0016310;GO:0005524;GO:0016301;GO:0006468;GO:0004674;GO:0004672;GO:0000166;GO:0016021;GO:0016740;GO:0016772;
lpu-miR2118	c6881_g1_i1	GO:0043531;GO:0003677;GO:0006952;
lpu-miR2118	c45215_g1_i1	GO:0008299;GO:0016310;GO:0005524;GO:0016301;GO:0009509;GO:0050515;GO:0019288;GO:0000166;GO:0016114;GO:0009536;GO:0016740;GO:0009507;
lpu-miR2673	c44334_g1_i2	GO:0016310;GO:0016301;
lpu-miR2673	c44334_g1_i2	GO:0016310;GO:0016301;
lpu-miR2673	c7671_g1_i2	GO:0016020;GO:0009535;GO:0003993;GO:0009579;GO:0009534;GO:0010206;GO:0031977;GO:0016021;GO:0009536;GO:0016311;GO:0009507;
lpu-miR2673	c41266_g4_i2	GO:0010183;GO:0009860;GO:0055114;GO:0045454;GO:0047134;GO:0080092;GO:0046686;GO:0005829;GO:0016491;
lpu-miR2673	c12923_g1_i1	GO:0006810;GO:0016020;GO:0016021;
lpu-miR2673	c136343_g1_i1	GO:0000287;GO:0009611;GO:0005634;GO:0016310;GO:0005524;GO:0052725;GO:0016301;GO:0005622;GO:0032957;GO:0047325;GO:0005737;GO:0046872;GO:0000166;GO:0016740;GO:0052726;
lpu-miR2673	c48496_g2_i1	GO:0046872;
lpu-miR2673	c26153_g2_i1	GO:0005618;GO:0005829;
lpu-miR2673	c147705_g1_i1	GO:0016020;GO:0008152;GO:0009507;GO:0016772;
lpu-miR2673	c53047_g1_i1	GO:0016020;GO:0008152;GO:0090409;GO:0005829;GO:0090410;GO:0003824;GO:0016874;
lpu-miR2673	c70936_g1_i1	GO:0003677;GO:0005634;GO:0009742;GO:0006351;
lpu-miR2673	c40856_g1_i1	GO:0004252;GO:0009535;GO:0009579;GO:0009658;GO:0009840;GO:0048510;GO:0006508;GO:0009532;GO:0009941;
lpu-miR2673	c26222_g1_i1	GO:0015035;GO:0006662;GO:0055114;GO:0045454;
lpu-miR2673	c135748_g1_i1	GO:0009536;GO:0042793;
lpu-miR2673	c37643_g1_i4	GO:0016020;GO:0005524;GO:0006468;GO:0016023;GO:0004674;GO:0004672;GO:0016021;GO:0005886;GO:0009507;GO:0016772;
lpu-miR2673	c117523_g1_i1	GO:0016020;GO:0055114;GO:0005737;GO:0051920;GO:0016209;GO:0046686;GO:0004601;GO:0005829;GO:0005886;GO:0009507;GO:0016491;
lpu-miR2673	c37643_g1_i3	GO:0016023;
lpu-miR2673	c19896_g2_i1	GO:0019722;GO:0016023;
lpu-miR2673	c137353_g1_i1	GO:0006810;GO:0016020;GO:0005634;GO:0055085;GO:0005643;GO:0031965;GO:0006486;GO:0051028;GO:0047484;GO:0009651;GO:0015031;GO:0005886;GO:0004576;
lpu-miR2673	c60382_g1_i1	GO:0005768;GO:0005794;GO:0005802;
lpu-miR2873	c104014_g1_i1	GO:0009536;
lpu-miR2873	c38255_g1_i1	GO:0016020;
lpu-miR2873	c32849_g1_i1	GO:0000226;GO:0000910;GO:0008017;
lpu-miR2873	c22670_g1_i1	GO:0005794;GO:0005739;
lpu-miR3434	c100825_g1_i1	GO:0006457;GO:0005759;GO:0051087;GO:0050790;GO:0042803;GO:0005507;GO:0009536;GO:0005739;GO:0000774;GO:0009507;GO:0009570;
lpu-miR3434	c29045_g1_i1	GO:0004252;GO:0008233;GO:0016787;GO:0006508;GO:0003824;GO:0008236;
lpu-miR3434	c101267_g1_i1	GO:0008152;GO:0016787;GO:0016023;
lpu-miR3434	c127067_g1_i1	GO:0016020;GO:0055085;GO:0016021;
lpu-miR3434	c48194_g2_i1	GO:0008152;GO:0005992;GO:0003824;
lpu-miR3434	c104811_g1_i1	GO:0000502;GO:0005829;GO:0042176;GO:0030234;GO:0016023;GO:0005886;GO:0050790;
lpu-miR3434	c128913_g1_i1	GO:0006555;GO:0005829;GO:0004489;GO:0035999;GO:0055114;GO:0016491;
lpu-miR3434	c45290_g1_i1	GO:0005759;GO:0043022;GO:0016020;GO:0006184;GO:0045727;GO:0003924;GO:0016787;GO:0000166;GO:0005743;GO:0006412;GO:0005525;GO:0005739;
lpu-miR3630	c31828_g1_i4	GO:0016020;GO:0005783;GO:0009687;GO:0070417;GO:0019760;GO:0016023;GO:0009628;GO:0080119;GO:0016787;GO:0019137;GO:0005507;GO:0009941;GO:0051707;GO:0051993;GO:0052544;GO:0009789;GO:0009506;GO:0008152;GO:0042802;GO:0009737;GO:0008422;GO:0009682;GO:0080167;GO:0071472;GO:0009625;GO:0009617;GO:0031348;GO:0009817;GO:0009414;GO:0006970;GO:0010168;GO:0009610;GO:0042742;GO:0005777;GO:0042344;GO:0004553;GO:…
lpu-miR3630	c45959_g3_i4	GO:0003677;GO:0046983;GO:0003676;
lpu-miR3630	c45881_g1_i1	GO:0008152;GO:0006184;GO:0048500;GO:0003924;GO:0006614;GO:0000166;GO:0080085;GO:0017111;GO:0005525;GO:0008312;
lpu-miR3630	c29345_g1_i1	GO:0009536;
lpu-miR4376	c36004_g1_i1	GO:0045037;GO:0008565;GO:0005622;
lpu-miR5376	c38965_g1_i1	GO:0000166;GO:0006184;GO:0005525;GO:0003924;
lpu-miR5376	c3485_g1_i2	GO:0016020;GO:0009535;GO:0048046;GO:0004356;GO:0005524;GO:0006542;GO:0016874;GO:0006807;GO:0009399;GO:0000166;GO:0009651;GO:0009941;GO:0009507;GO:0003824;GO:0009579;GO:0046686;GO:0009536;GO:0009570;GO:0022626;
lpu-miR5376	c48219_g1_i1	GO:0004553;GO:0033947;GO:0008152;GO:0016787;GO:0005975;GO:0016798;
lpu-miR5376	c72973_g1_i1	GO:0003677;GO:0005634;GO:0006355;GO:0043565;GO:0003700;GO:0009408;
lpu-miR5376	c28157_g1_i1	GO:0000166;GO:0006184;GO:0003746;GO:0005525;GO:0006414;GO:0003924;
lpu-miR5376	c136231_g1_i1	GO:0006432;GO:0005524;GO:0000049;GO:0005737;GO:0004826;GO:0006418;GO:0000166;GO:0043039;GO:0004812;
lpu-miR5079	c61694_g1_i1	GO:0015074;GO:0008270;GO:0003676;
lpu-miR5079	c40255_g1_i1	GO:0046872;
lpu-miR5079	c7005_g1_i2	GO:0009611;GO:0016310;GO:0015969;GO:0016301;GO:0003824;GO:0008728;GO:0009536;GO:0006629;GO:0009507;
lpu-miR5079	c39820_g2_i1	GO:0003993;GO:0016311;
lpu-miR5079	c67583_g1_i1	GO:0008299;GO:0016829;GO:0008685;GO:0016114;GO:0016117;GO:0015995;
lpu-miR5079	c47733_g1_i1	GO:0005759;GO:0003677;GO:0008233;GO:0005524;GO:0008236;GO:0016787;GO:0000166;GO:0043565;GO:0017111;GO:0005739;GO:0004176;GO:0016887;GO:0004252;GO:0090296;GO:0030163;GO:0051131;GO:0006508;GO:0034599;GO:0006200;GO:0070407;GO:0006515;
lpu-miR5079	c45254_g1_i1	GO:0016226;GO:0097361;
lpu-miR5079	c46256_g1_i3	GO:0004674;GO:0005524;GO:0000166;GO:0004672;GO:0006468;GO:0016772;
lpu-miR5079	c140351_g1_i1	GO:0016829;GO:0008152;
lpu-miR5540	c24059_g1_i1	GO:0004175;GO:0005634;GO:0019773;GO:0008233;GO:0000502;GO:0004298;GO:0051603;GO:0005737;GO:0005839;GO:0006508;GO:0006511;GO:0016787;
lpu-miR5540	c1918_g1_i1	GO:0006810;GO:0006886;GO:0030127;GO:0008270;GO:0006888;GO:0015031;
lpu-miR5540	c45459_g1_i1	GO:0016620;GO:0005524;GO:0008152;GO:0055114;GO:0046686;GO:0016491;GO:0004029;GO:0009507;
lpu-miR5179	c44506_g1_i2	GO:0003899;GO:0003677;GO:0006351;
lpu-miR5179	c109021_g1_i1	GO:0005739;
lpu-miR5534	c47340_g2_i1	GO:0016020;GO:0016192;
lpu-miR5565b	c61288_g1_i1	GO:0005886;
lpu-miR5565b	c131144_g1_i1	GO:0010223;GO:0020037;GO:0005506;GO:0055114;GO:0016705;GO:0046872;GO:0009926;GO:0009934;GO:0009963;GO:0004497;GO:0016491;
lpu-miR5565b	c39612_g1_i2	GO:0005829;
lpu-miR5565b	c22831_g1_i1	GO:0016773;GO:0005975;
lpu-miR5565b	c42113_g1_i1	GO:0008233;GO:0008234;GO:0016787;GO:0006508;GO:0005773;
lpu-miR5565b	c74775_g1_i1	GO:0016020;GO:0055085;GO:0006857;GO:0015198;
lpu-miR5568a	c7925_g1_i1	GO:0016023;
lpu-miR5568a	c103781_g1_i1	GO:0051211;GO:0009506;GO:0030244;GO:0005739;GO:0005886;GO:0005737;
lpu-miR5568a	c67445_g1_i1	GO:0016746;GO:0008152;GO:0016740;GO:0016747;
lpu-miR5568a	c30446_g1_i1	GO:0005840;GO:0016020;GO:0005634;GO:0009506;GO:0009409;GO:0022625;GO:0005773;GO:0005730;GO:0005829;GO:0030529;GO:0008270;GO:0006412;GO:0003735;GO:0009507;GO:0022626;
lpu-miR5568a	c28933_g1_i2	GO:0004674;GO:0008152;GO:0016597;GO:0005524;GO:0004672;GO:0006468;GO:0016772;
lpu-miR5568a	c32590_g1_i1	GO:0046872;GO:0051603;GO:0009561;GO:0008270;GO:0051726;GO:0005886;GO:0055046;
lpu-miR5568a	c102990_g1_i1	GO:0016020;GO:0048046;GO:0016310;GO:0005524;GO:0006096;GO:0005737;GO:0005829;GO:0009941;GO:0005739;GO:0005886;GO:0005634;GO:0009506;GO:0016301;GO:0009409;GO:0009579;GO:0004618;GO:0005774;GO:0046686;GO:0005618;GO:0016740;GO:0010319;GO:0009570;
lpu-miR5568a	c48248_g1_i1	GO:0016020;GO:0009509;GO:0055114;GO:0016705;GO:0009536;GO:0016117;GO:0016491;GO:0009507;
lpu-miR5568a	c14897_g1_i1	GO:0003677;GO:0005634;
lpu-miR5568a	c28986_g1_i1	GO:0016023;
lpu-miR5568a	c13797_g1_i1	GO:0008152;GO:0004018;GO:0003824;GO:0009152;
lpu-miR5568a	c91661_g1_i1	GO:0008152;GO:0090305;GO:0009536;GO:0004386;GO:0004519;
lpu-miR5568a	c37427_g1_i1	GO:0005506;GO:0018401;GO:0055114;GO:0031418;GO:0016705;GO:0004656;GO:0016706;GO:0005794;GO:0016491;
lpu-miR5568a	c38318_g2_i2	GO:0009611;GO:0003824;GO:0055114;GO:0009751;GO:0031407;GO:0046686;GO:0010181;GO:0005829;GO:0016491;
lpu-miR5568a	c46984_g1_i1	GO:0016844;GO:0005783;GO:0009058;
lpu-miR5568a	c46935_g1_i1	GO:0005524;GO:0004672;GO:0006468;GO:0016772;
lpu-miR5568b	c122218_g1_i1	GO:0016023;
lpu-miR5568b	c53112_g1_i1	GO:0006457;GO:0003755;GO:0016853;GO:0016023;GO:0005773;GO:0005829;GO:0005794;GO:0000413;
lpu-miR5568b	c104143_g1_i1	GO:0003964;GO:0003723;GO:0009536;GO:0016151;GO:0006278;
lpu-miR5568b	c48171_g1_i2	GO:0016787;GO:0016788;GO:0006629;
lpu-miR5568b	c33492_g1_i1	GO:0000166;GO:0003676;
lpu-miR5998	c25320_g1_i1	GO:0045892;GO:0005783;GO:0031965;GO:0009414;GO:0009958;GO:0008289;GO:0043565;GO:0009651;GO:0005886;
lpu-miR5998	c40374_g1_i1	GO:0005509;
lpu-miR5998	c40374_g1_i2	GO:0016020;GO:0003951;GO:0007205;GO:0016310;GO:0009506;GO:0008152;GO:0005524;GO:0016301;GO:0048364;GO:0004143;GO:0000166;GO:0016740;GO:0005886;GO:0048366;
lpu-miR5998	c46433_g1_i1	GO:0009508;GO:0006355;GO:0009295;
lpu-miR6020	c42343_g1_i1	GO:0006886;GO:0005774;GO:0009506;GO:0005886;GO:0005773;
lpu-miR6020	c13113_g1_i1	GO:0046872;GO:0046914;GO:0005886;GO:0030001;
lpu-miR6020	c49266_g1_i1	GO:0016020;GO:0008152;GO:0005524;GO:0000166;GO:0006200;GO:0017111;GO:0016887;
lpu-miR6020	c28986_g1_i1	GO:0016023;
lpu-miR6020	c40119_g1_i1	GO:0006810;GO:0016020;GO:0008565;GO:0030122;GO:0005739;GO:0015031;
lpu-miR6020	c134316_g1_i1	GO:0005739;GO:0016023;
lpu-miR6020	c43221_g1_i1	GO:0006457;GO:0044267;GO:0005524;GO:0005829;GO:0000166;GO:0051082;GO:0005737;
lpu-miR6020	c24153_g1_i1	GO:0006886;GO:0005484;GO:0016020;GO:0005783;GO:0006612;GO:0009506;GO:0005886;
lpu-miR6023	c28157_g1_i1	GO:0000166;GO:0006184;GO:0003746;GO:0005525;GO:0006414;GO:0003924;
lpu-miR6023	c49259_g1_i2	GO:0004553;GO:0005975;
lpu-miR6023	c71075_g1_i1	GO:0016757;GO:0008152;GO:0005739;
lpu-miR6023	c67169_g1_i1	GO:0009058;GO:0003824;GO:0030170;
lpu-miR6023	c6587_g1_i1	GO:0016614;GO:0009055;GO:0005506;GO:0050660;GO:0003824;GO:0019760;GO:0051536;GO:0055114;GO:0046872;GO:0009536;GO:0018488;GO:0016491;
lpu-miR6023	c44951_g1_i1	GO:0031425;
lpu-miR6023	c49171_g1_i1	GO:0050832;GO:0005634;GO:0007165;GO:0010228;GO:0009911;GO:0046872;GO:0005509;GO:0008270;
lpu-miR6283	c119758_g1_i1	GO:0006914;
lpu-miR6283	c46308_g1_i1	GO:0009414;GO:0008152;GO:0009501;GO:0003824;GO:0009266;GO:0004645;GO:0016757;GO:0005975;GO:0009536;GO:0016740;GO:0030170;GO:0008184;GO:0009507;
lpu-miR6283	c97717_g1_i1	GO:0005634;GO:0005783;
lpu-miR6283	c27235_g1_i1	GO:0006397;GO:0005634;GO:0003723;GO:0005737;
lpu-miR6283	c85943_g1_i1	GO:0000287;GO:0016829;GO:0046872;GO:0008152;GO:0010333;
lpu-miR6440	c3082_g1_i1	GO:0009506;GO:0005829;GO:0005886;
lpu-miR6440	c102876_g1_i1	GO:0006281;GO:0006260;GO:0005622;GO:0003824;GO:0032508;GO:0003676;GO:0000166;GO:0043140;GO:0044237;
lpu-miR6440	c141259_g1_i1	GO:0005654;GO:0003677;GO:0005634;GO:0006355;GO:0009909;GO:0010048;GO:0006351;
lpu-miR6440	c26413_g1_i1	GO:0046872;GO:0010200;GO:0008270;
lpu-miR6440	c40957_g1_i1	GO:0008152;GO:0016597;GO:0004645;GO:0016757;GO:0005975;GO:0016740;GO:0030170;GO:0008184;
lpu-miR6440	c5347_g1_i1	GO:0009733;GO:0005634;GO:0006355;GO:0009734;GO:0006351;GO:0006417;GO:0046983;
lpu-miR6450	c40415_g1_i1	GO:0006886;GO:0030132;GO:0009504;GO:0030130;GO:0005198;GO:0009941;GO:0016192;
lpu-miR6450	c48160_g4_i2	GO:0000919;
lpu-miR7526	c45605_g1_i3	GO:0009611;GO:0016567;GO:0042742;GO:0004842;GO:0046872;GO:0009867;GO:0008270;GO:0005739;
lpu-miR7526	c40171_g1_i1	GO:0009658;GO:0010027;GO:0009570;
lpu-miR7696a	c45194_g1_i1	GO:0000166;GO:0003676;
lpu-miR7696a	c51269_g1_i1	GO:0046872;GO:0008152;GO:0008270;GO:0016874;
lpu-miR7696a	c122012_g1_i1	GO:0046872;GO:0003676;
lpu-miR7696a	c49131_g1_i1	GO:0006457;GO:0044267;GO:0005524;GO:0005829;GO:0000166;GO:0051082;GO:0005737;
lpu-miR7696a	c22562_g1_i1	GO:0050832;GO:0009536;GO:0009793;GO:0009507;
lpu-miR7696a	c47142_g2_i1	GO:0004674;GO:0005524;GO:0004672;GO:0006468;GO:0016772;
lpu-miR7696a	c42211_g1_i1	GO:0050832;GO:0009793;GO:0009507;
lpu-miR7696b	c49140_g1_i1	GO:0008152;GO:0016874;
lpu-miR7696b	c43253_g1_i1	GO:0004805;GO:0008152;GO:0016787;GO:0005992;GO:0003824;GO:0016311;
lpu-miR7696b	c102572_g1_i1	GO:0006457;GO:0048046;GO:0005634;GO:0005524;GO:0009409;GO:0045036;GO:0009408;GO:0009579;GO:0046686;GO:0051082;GO:0009532;GO:0000166;GO:0009536;GO:0009941;GO:0005739;
lpu-miR7696b	c37477_g1_i2	GO:0003723;GO:0005622;GO:0022627;GO:0019843;
lpu-miR7696b	c48557_g1_i3	GO:0005509;
lpu-miR7696b	c48557_g1_i5	GO:0005509;
lpu-miR7696b	c48557_g1_i2	GO:0005509;
lpu-miR7696b	c48557_g1_i4	GO:0009941;GO:0005739;GO:0009536;GO:0009706;GO:0009507;
lpu-miR7696c	c49131_g1_i1	GO:0006457;GO:0044267;GO:0005524;GO:0005829;GO:0000166;GO:0051082;GO:0005737;
lpu-miR7696c	c47142_g2_i1	GO:0004674;GO:0005524;GO:0004672;GO:0006468;GO:0016772;
lpu-miR7696c	c28917_g1_i1	GO:0031167;GO:0005634;GO:0001510;GO:0008168;GO:0008649;GO:0006364;GO:0032259;
lpu-miR7696c	c77728_g1_i1	GO:0006396;GO:0046872;GO:0000166;GO:0001510;GO:0008173;
lpu-miR7696c	c49186_g4_i1	GO:0003677;GO:0046872;GO:0008152;GO:0005524;GO:0008270;GO:0004386;GO:0003676;
lpu-miR7696c	c3221_g1_i1	GO:0047412;GO:0008152;GO:0042742;GO:0005773;GO:0005774;GO:0016787;GO:0005794;GO:0016884;GO:0070291;
lpu-miR7696c	c3221_g1_i2	GO:0047412;GO:0008152;GO:0042742;GO:0005773;GO:0005774;GO:0016787;GO:0005794;GO:0016884;GO:0070291;
lpu-miR7696c	c44287_g1_i1	GO:0080167;GO:0016706;GO:0055114;GO:0016491;
lpu-miR7696c	c81200_g1_i1	GO:0006694;GO:0016616;GO:0003854;GO:0055114;
lpu-miR7723	c63939_g1_i1	GO:0005739;
lpu-miR7723	c45665_g1_i1	GO:0070588;GO:0016020;GO:0008152;GO:0005524;GO:0005388;GO:0019829;GO:0006812;GO:0046872;GO:0016787;GO:0000166;GO:0016021;GO:0005516;
lpu-miR7723	c138582_g1_i1	GO:0006457;GO:0009536;GO:0044183;GO:0009507;GO:0009570;
lpu-miR156w	c38415_g1_i2	GO:0003677;GO:0005634;
lpu-miR156w	c38415_g1_i1	GO:0010321;GO:0003677;GO:0005634;
lpu-miR156w	c75802_g1_i1	GO:0046872;GO:0003677;GO:0005634;GO:0006355;GO:0006351;
lpu-miR156w	c507_g1_i2	GO:0003677;GO:0005634;GO:0046872;GO:0006355;GO:0009536;GO:0006351;
lpu-miR156w	c507_g1_i1	GO:0046872;GO:0003677;GO:0005634;GO:0006355;GO:0006351;GO:0009536;
lpu-miR156w	c42621_g1_i1	GO:0005524;GO:0042802;GO:0004672;GO:0006468;GO:0016772;
lpu-miR156w	c21615_g1_i1	GO:0055114;GO:0016491;
lpu-miR156w	c144009_g1_i1	GO:0043531;GO:0005524;GO:0006952;GO:0006915;
lpu-miR156w	c44459_g1_i1	GO:0005840;GO:0016020;GO:0003723;GO:0015935;GO:0005829;GO:0003735;GO:0005886;GO:0009507;GO:0009506;GO:0005773;GO:0005774;GO:0005618;GO:0030529;GO:0006412;GO:0022627;GO:0022626;
lpu-miR156w	c89480_g1_i1	GO:0006950;
lpu-miR156w	c36522_g2_i1	GO:0006979;GO:0004867;GO:0010951;
lpu-miR156w	c42504_g2_i1	GO:0048046;GO:0008652;GO:0055114;GO:0009082;GO:0009099;GO:0005507;GO:0009941;GO:0005739;GO:0016491;GO:0016616;GO:0016853;GO:0004455;GO:0009097;GO:0046686;GO:0046872;GO:0005618;GO:0009536;GO:0050662;GO:0009570;
lpu-miR156w	c43589_g1_i1	GO:0009846;GO:0009506;GO:0000145;GO:0005829;GO:0005886;GO:0009860;GO:0006893;
lpu-miR156x	c75802_g1_i1	GO:0046872;GO:0003677;GO:0005634;GO:0006355;GO:0006351;
lpu-miR156x	c507_g1_i2	GO:0003677;GO:0005634;GO:0046872;GO:0006355;GO:0009536;GO:0006351;
lpu-miR156x	c507_g1_i1	GO:0046872;GO:0003677;GO:0005634;GO:0006355;GO:0006351;GO:0009536;
lpu-miR156x	c38415_g1_i2	GO:0003677;GO:0005634;
lpu-miR156x	c38415_g1_i1	GO:0010321;GO:0003677;GO:0005634;
lpu-miR156x	c144009_g1_i1	GO:0043531;GO:0005524;GO:0006952;GO:0006915;
lpu-miR156x	c32194_g1_i1	GO:0006886;GO:0005783;GO:0016021;
lpu-miR156x	c46632_g1_i1	GO:0000166;GO:0003676;
lpu-miR159y	c44619_g1_i1	GO:0003677;GO:0005664;GO:0006260;
lpu-miR159y	c86411_g1_i1	GO:0042973;GO:0004553;GO:0008152;GO:0016787;GO:0005975;GO:0016798;
lpu-miR159y	c40024_g2_i1	GO:0016310;GO:0005524;GO:0016301;GO:0006468;GO:0004674;GO:0004672;GO:0005886;GO:0016772;
lpu-miR167o	c47940_g1_i2	GO:0003677;GO:0005634;GO:0006355;GO:0009734;GO:0009725;GO:0006351;GO:0046983;
lpu-miR167o	c39178_g1_i1	GO:0046872;GO:0000166;GO:0008270;GO:0003676;
lpu-miR173	c53463_g1_i1	GO:0005634;GO:0008152;GO:0003824;GO:0046872;GO:0016787;GO:0004721;GO:0006470;GO:0005739;GO:0005886;
lpu-miR173	c40448_g1_i3	GO:0046872;GO:0008270;GO:0003676;
lpu-miR173	c40448_g1_i2	GO:0046872;GO:0008270;GO:0003676;
lpu-miR173	c103964_g1_i1	GO:0003677;GO:0005634;GO:0006355;GO:0006351;
lpu-miR173	c100315_g1_i1	GO:0051015;GO:0009846;GO:0007623;GO:0030036;GO:0009860;GO:0005773;GO:0003779;GO:0005618;GO:0005829;
lpu-miR173	c69158_g1_i1	GO:1902600;GO:0008152;GO:0016787;GO:0008553;
lpu-miR408j	c42166_g3_i2	GO:0016310;GO:0016301;GO:0005739;
lpu-miR408k	c23499_g1_i1	GO:0003899;GO:0005634;GO:0008270;GO:0006351;GO:0003676;
lpu-miR414c	c58445_g1_i1	GO:0000398;GO:0046540;
lpu-miR414c	c48522_g2_i1	GO:0046872;GO:0004222;GO:0006508;GO:0005829;GO:0003824;
lpu-miR414c	c4199_g1_i1	GO:0005634;GO:0006355;GO:0008270;GO:0006351;GO:0009294;GO:0016568;GO:0003676;
lpu-miR414c	c31563_g1_i1	GO:0003723;GO:0008152;GO:0005524;GO:0004386;GO:0008026;GO:0003676;GO:0016787;GO:0000166;GO:0006200;
lpu-miR414c	c126255_g1_i1	GO:0046873;GO:0055085;GO:0016021;GO:0006812;GO:0005385;GO:0008324;GO:0071577;
lpu-miR414c	c46994_g1_i1	GO:0000287;GO:0004634;GO:0005829;GO:0006096;GO:0000015;
lpu-miR414c	c48521_g4_i2	GO:0016020;GO:0016760;GO:0046872;GO:0016757;GO:0030244;GO:0016021;GO:0008270;GO:0016740;GO:0005886;
lpu-miR414c	c31029_g1_i1	GO:0003677;GO:0005634;
lpu-miR414c	c45178_g1_i1	GO:0004674;GO:0005524;GO:0000166;GO:0005509;GO:0004672;GO:0006468;GO:0016772;
lpu-miR414c	c30128_g1_i2	GO:0016020;GO:0055085;GO:0034220;GO:0005247;GO:0044070;GO:0006821;GO:0005216;GO:0030554;GO:0016021;
lpu-miR414c	c38251_g1_i1	GO:0000398;GO:0005681;
lpu-miR414c	c38251_g2_i1	GO:0016023;
lpu-miR414c	c72759_g1_i1	GO:0008234;GO:0006508;GO:0009536;
lpu-miR414c	c29606_g1_i1	GO:0003677;GO:0016817;GO:0008152;GO:0005524;GO:0004386;GO:0003676;
lpu-miR414c	c50163_g1_i1	GO:0016020;
lpu-miR414c	c392_g1_i1	GO:0009922;GO:0016020;GO:0009826;GO:0005783;GO:0008152;GO:0016746;GO:0009409;GO:0010025;GO:0009416;GO:0048868;GO:0003824;GO:0016747;GO:0016740;GO:0006633;GO:0008610;
lpu-miR415	c86065_g1_i1	GO:0005840;GO:0005622;GO:0006412;GO:0003735;
lpu-miR415	c35617_g1_i1	GO:0016023;GO:0005739;
lpu-miR415	c49513_g1_i2	GO:0005739;
lpu-miR418	c5989_g1_i1	GO:0016020;GO:0080167;GO:0016021;
lpu-miR418	c26448_g1_i1	GO:0003677;GO:0000160;GO:0003682;GO:0035556;GO:0000156;
lpu-miR418	c71771_g1_i1	GO:0031047;GO:0003676;
lpu-miR418	c22677_g1_i1	GO:0008152;GO:0016881;GO:0016874;
lpu-miR418	c36171_g1_i1	GO:0005759;GO:0005524;GO:0005737;GO:0044267;GO:0005829;GO:0005507;GO:0000166;GO:0009941;GO:0005739;GO:0005886;GO:0009507;GO:0006457;GO:0009408;GO:0005774;GO:0046686;GO:0009536;GO:0042026;GO:0022626;GO:0009570;
lpu-miR529f	c91619_g1_i1	GO:0005509;GO:0005739;
lpu-miR529f	c18596_g1_i1	GO:0005739;
lpu-miR529f	c20851_g1_i1	GO:0003677;GO:0005634;GO:0006355;GO:0043565;GO:0003700;
lpu-miR529f	c45894_g1_i2	GO:0043231;GO:0008152;GO:0006096;GO:0055114;GO:0009941;GO:0004739;GO:0016624;GO:0009570;
lpu-miR529f	c137496_g1_i1	GO:0009536;
lpu-miR529f	c66837_g1_i1	GO:0003677;GO:0046872;GO:0008270;GO:0006950;
lpu-miR529f	c135256_g1_i1	GO:0046872;
lpu-miR529f	c41530_g1_i1	GO:0046872;GO:0008270;
lpu-miR529f	c13493_g1_i1	GO:0048831;GO:0009937;GO:0019005;
lpu-miR529f	c44159_g1_i1	GO:0006508;GO:0005773;GO:0008236;GO:0009507;
lpu-miR529f	c44323_g1_i1	GO:0008152;GO:0016787;GO:0005524;GO:0004386;GO:0003676;
lpu-miR529f	c22452_g1_i1	GO:0008152;GO:0016567;GO:0004842;GO:0016874;
lpu-miR529f	c133940_g1_i1	GO:0016020;GO:0005634;GO:0008152;GO:0000139;GO:0016757;GO:0005794;GO:0016021;GO:0016740;GO:0005739;
lpu-miR529f	c48331_g1_i1	GO:0016614;GO:0016020;GO:0043231;GO:0046577;GO:0050660;GO:0006066;GO:0055114;GO:0016491;
lpu-miR531	c32147_g2_i1	GO:0005634;GO:0003677;GO:0006355;GO:0003682;GO:0010638;GO:0006351;GO:0045893;
lpu-miR531	c38916_g1_i2	GO:0009058;GO:0016779;
lpu-miR536b	c49110_g2_i1	GO:0006810;GO:0016020;GO:0055085;GO:0008152;GO:0005524;GO:0042626;GO:0000166;GO:0016021;GO:0006200;GO:0017111;GO:0016887;
lpu-miR536b	c29279_g1_i1	GO:0008152;GO:0009506;GO:0042578;
lpu-miR827d	c81241_g1_i1	GO:0016020;GO:0005783;GO:0016023;GO:0008654;GO:0003881;GO:0005794;GO:0016780;GO:0016740;
lpu-miR827d	c43870_g1_i2	GO:0006415;GO:0009507;GO:0003747;
lpu-miR827d	c43870_g1_i4	GO:0006415;GO:0009507;GO:0003747;
lpu-miR827d	c45105_g1_i1	GO:0016020;GO:0008152;GO:0015908;GO:0005524;GO:0015245;GO:0048316;GO:0000166;GO:0006200;GO:0017111;GO:0009536;GO:0016887;
lpu-miR845h	c42033_g1_i1	GO:0016020;GO:0006508;GO:0016021;GO:0004190;
lpu-miR845h	c45916_g1_i1	GO:0006397;GO:0016042;GO:0003723;GO:0005634;GO:0009506;GO:0005847;GO:0006378;GO:0035194;GO:0016787;GO:0004806;GO:0006379;GO:0006629;
lpu-miR845h	c49541_g3_i1	GO:0015074;GO:0046872;GO:0008270;GO:0003676;
lpu-miR854	c126027_g1_i1	GO:0006457;GO:0003755;GO:0009535;GO:0031977;GO:0016853;GO:0000413;GO:0009534;
lpu-miR854	c47266_g2_i1	GO:0046872;
lpu-miR854	c46825_g1_i1	GO:0009409;GO:0004643;GO:0009220;GO:0003824;GO:0006164;GO:0009536;GO:0016740;GO:0010319;GO:0009507;GO:0003937;GO:0009570;
lpu-miR854	c147554_g1_i1	GO:0005634;GO:0016310;GO:0005524;GO:0016301;GO:0006468;GO:0005737;GO:0009524;GO:0004674;GO:0005829;GO:0004672;GO:0000166;GO:0016740;GO:0005886;GO:0016772;
lpu-miR854	c108683_g1_i1	GO:0016023;GO:0009536;
lpu-miR854	c44034_g1_i1	GO:0020037;GO:0016705;GO:0046872;GO:0005506;GO:0004497;GO:0055114;GO:0016491;
lpu-miR854	c22916_g1_i1	GO:0008152;GO:0055114;GO:0016491;
lpu-miR854	c102717_g1_i1	GO:0003723;GO:0008152;GO:0005524;GO:0004386;GO:0008026;GO:0003676;GO:0016787;GO:0000166;GO:0006200;
lpu-miR854	c38077_g1_i1	GO:0010500;GO:0048462;GO:0046983;
lpu-miR854	c115993_g1_i1	GO:0008152;GO:0005524;GO:0000166;GO:0017111;
lpu-miR854	c43890_g1_i2	GO:0009733;GO:0005634;GO:0006355;GO:0009734;GO:0006351;GO:0006417;GO:0046983;
lpu-miR854	c43890_g1_i3	GO:0005634;GO:0009733;GO:0006355;GO:0009734;GO:0006351;GO:0006417;GO:0046983;
lpu-miR854	c49112_g1_i1	GO:0003723;
lpu-miR854	c40662_g1_i3	GO:0016020;GO:0016310;GO:0005524;GO:0016301;GO:0006468;GO:0004674;GO:0004672;GO:0000166;GO:0016021;GO:0016740;GO:0016772;
lpu-miR854	c5576_g1_i1	GO:0003677;
lpu-miR866	c41728_g1_i1	GO:0016020;GO:0009506;GO:0003746;GO:0010043;GO:0006414;GO:0005773;GO:0046686;GO:0005618;GO:0005829;GO:0005507;GO:0006412;GO:0005886;
lpu-miR866	c43701_g1_i1	GO:0005886;
lpu-miR866	c11982_g1_i1	GO:0050661;GO:0050660;GO:0004499;GO:0055114;
lpu-miR866	c147647_g1_i1	GO:0008152;GO:0055114;GO:0016798;GO:0050897;GO:0006099;GO:0004553;GO:0046686;GO:0016787;GO:0005975;GO:0008270;GO:0005739;GO:0004591;GO:0016624;GO:0030976;
lpu-miR866	c54179_g1_i1	GO:0005886;
lpu-miR866	c39054_g2_i5	GO:0003677;GO:0005634;GO:0006355;GO:0006351;
lpu-miR866	c30170_g2_i1	GO:0008152;GO:0016773;GO:0016772;
lpu-miR866	c39054_g2_i3	GO:0003677;GO:0005634;GO:0006508;GO:0006355;GO:0016021;GO:0006351;GO:0004190;
lpu-miR866	c20784_g1_i1	GO:0005634;GO:0005737;
lpu-miR866	c49322_g8_i3	GO:0000226;GO:0000910;GO:0008017;
lpu-miR866	c49112_g1_i1	GO:0003723;
lpu-miR866	c30557_g1_i2	GO:0009535;GO:0009941;GO:0009536;
lpu-miR866	c28422_g1_i2	GO:0006184;GO:0005622;GO:0003924;GO:0006413;GO:0003743;GO:0000166;GO:0006412;GO:0005525;GO:0009941;GO:0009570;
lpu-miR1028	c11468_g1_i1	GO:0005739;
lpu-miR1028	c30823_g1_i2	GO:0009505;GO:0008233;GO:0016787;GO:0006508;GO:0005794;GO:0016023;GO:0004190;
lpu-miR1028	c88157_g1_i1	GO:0043531;GO:0006952;GO:0016023;
lpu-miR1048	c136748_g1_i1	GO:0005525;
lpu-miR1052	c47934_g3_i2	GO:0009055;GO:0016020;GO:0055114;GO:0046872;GO:0022904;GO:0005743;GO:0016021;GO:0070469;GO:0005739;GO:0016491;
lpu-miR1052	c44809_g1_i2	GO:0033306;GO:0016746;GO:0008152;GO:0004144;GO:0016747;GO:0019432;
lpu-miR1052	c44809_g1_i3	GO:0033306;GO:0016746;GO:0008152;GO:0004144;GO:0009536;GO:0016747;GO:0019432;
lpu-miR1052	c44809_g1_i1	GO:0033306;GO:0016746;GO:0008152;GO:0004144;GO:0016747;GO:0009536;GO:0019432;
lpu-miR1052	c92430_g1_i1	GO:0000287;GO:0016829;GO:0046872;GO:0008152;GO:0009536;GO:0010333;
lpu-miR1052	c99904_g1_i1	GO:0015074;GO:0003964;GO:0005739;GO:0006278;GO:0003676;
lpu-miR1052	c39020_g2_i1	GO:0016310;GO:0005524;GO:0044206;GO:1901141;GO:0005829;GO:0000166;GO:2001006;GO:0044211;GO:0004849;GO:0008152;GO:0016301;GO:2000904;GO:0016757;GO:0004845;GO:0016740;GO:0009536;GO:0006207;
lpu-miR1075	c137593_g1_i1	GO:0000166;GO:0003676;
lpu-miR1075	c48380_g1_i1	GO:0003887;GO:0003684;GO:0006281;GO:0006261;
lpu-miR1075	c74640_g1_i1	GO:0006571;GO:0008977;GO:0005739;GO:0004665;GO:0055114;
lpu-miR1075	c22870_g1_i1	GO:0009536;
lpu-miR1075	c63744_g1_i1	GO:0045892;GO:0005634;GO:0010113;GO:0016444;GO:0044212;GO:0016570;
lpu-miR1075	c50643_g1_i1	GO:0005643;GO:0005635;GO:0009507;
lpu-miR1075	c29691_g3_i1	GO:0046872;GO:0008270;GO:0035556;
lpu-miR1075	c41991_g1_i1	GO:0009910;GO:0008283;GO:0006338;GO:0006355;GO:0009266;
lpu-miR1075	c39867_g1_i2	GO:0009506;
lpu-miR1078	c4530_g1_i1	GO:0008408;GO:0003723;GO:0090305;GO:0006139;GO:0003676;
lpu-miR1078	c129406_g1_i1	GO:0009055;GO:0005507;
lpu-miR1078	c36612_g1_i1	GO:0003677;GO:0005634;GO:0046982;GO:0006334;GO:0005694;GO:0000786;
lpu-miR1078	c24315_g2_i1	GO:0006397;GO:0034477;GO:0005634;GO:0016787;GO:0090305;GO:0008380;GO:0004518;
lpu-miR1078	c35848_g1_i1	GO:0003899;GO:0005634;GO:0006351;
lpu-miR1078	c146057_g1_i1	GO:0003989;GO:0004075;GO:0046872;GO:0008152;GO:0005524;GO:0003824;GO:0016874;
lpu-miR1078	c120010_g1_i1	GO:0003677;GO:0005634;GO:0006355;GO:0006351;GO:0003700;
lpu-miR1078	c49252_g1_i1	GO:0046872;GO:0008270;
lpu-miR1083	c48376_g4_i3	GO:0015074;GO:0046872;GO:0008270;GO:0003676;
lpu-miR1085	c105935_g1_i1	GO:0006810;GO:0030904;GO:0042147;GO:0015031;
lpu-miR1085	c43739_g1_i1	GO:0004325;GO:0006779;GO:0006783;GO:0006979;GO:0016829;GO:0033014;GO:0009536;GO:0009507;
lpu-miR1085	c31120_g1_i1	GO:0006950;
lpu-miR1085	c21739_g2_i1	GO:0005634;GO:0009685;GO:0006952;GO:0006355;GO:0043565;GO:0003700;
lpu-miR1085	c47352_g2_i6	GO:0043531;GO:0008152;GO:0016787;GO:0004721;GO:0006952;GO:0016311;
lpu-miR1085	c136348_g1_i1	GO:0008152;GO:0016787;GO:0009536;
lpu-miR1085	c47352_g2_i5	GO:0043531;GO:0008152;GO:0016787;GO:0004721;GO:0006952;GO:0016311;
lpu-miR1085	c47352_g2_i2	GO:0043531;GO:0006952;
lpu-miR1089	c11273_g1_i1	GO:0008422;GO:0004553;GO:0008152;GO:0016787;GO:0005975;GO:0016023;GO:0016798;
lpu-miR1089	c39347_g1_i1	GO:0005524;GO:0000166;GO:0004672;GO:0006468;GO:0016772;
lpu-miR1089	c49261_g2_i1	GO:0009506;
lpu-miR1089	c49261_g2_i2	GO:0009506;
lpu-miR1145	c38453_g1_i2	GO:0016020;GO:0055085;GO:0006865;GO:0003333;GO:0016021;GO:0015171;
lpu-miR1145	c38453_g1_i1	GO:0016020;GO:0055085;GO:0006865;GO:0003333;GO:0016021;GO:0015171;
lpu-miR1145	c44029_g2_i2	GO:0016020;
lpu-miR1145	c47758_g1_i2	GO:0016020;GO:0006865;GO:0003333;GO:0016021;GO:0015171;
lpu-miR1145	c1672_g1_i1	GO:0016020;GO:0016310;GO:0048046;GO:0005524;GO:0006096;GO:0005737;GO:0000166;GO:0005829;GO:0009941;GO:0005739;GO:0005886;GO:0009507;GO:0005634;GO:0009506;GO:0016301;GO:0009409;GO:0009579;GO:0004618;GO:0005774;GO:0046686;GO:0005618;GO:0019253;GO:0009536;GO:0016740;GO:0010319;GO:0009570;
lpu-miR1145	c47758_g1_i3	GO:0006810;GO:0016020;GO:0006865;GO:0003333;GO:0016021;GO:0015171;
lpu-miR1145	c30320_g1_i2	GO:0005840;GO:0005622;GO:0006412;GO:0003735;
lpu-miR1145	c30320_g1_i1	GO:0005840;GO:0030529;GO:0005622;GO:0022625;GO:0006412;GO:0005739;GO:0003735;
lpu-miR1145	c39959_g1_i1	GO:0005524;GO:0006520;GO:0016639;GO:0055114;GO:0050897;GO:0046686;GO:0051171;GO:0006807;GO:0009646;GO:0005507;GO:0009651;GO:0008270;GO:0005739;GO:0016491;
lpu-miR1150	c48499_g1_i2	GO:0016036;GO:0080040;
lpu-miR1150	c47408_g1_i1	GO:0006464;GO:0008474;GO:0016023;
lpu-miR1150	c64401_g1_i1	GO:0050661;GO:0050660;GO:0004499;GO:0009742;GO:0055114;GO:0016491;
lpu-miR1150	c83602_g1_i1	GO:0019773;GO:0000502;GO:0008233;GO:0051603;GO:0005737;GO:0006511;GO:0016787;GO:0005829;GO:0005886;GO:0004175;GO:0005634;GO:0004298;GO:0090501;GO:0005839;GO:0005774;GO:0046686;GO:0006508;GO:0004540;GO:0022626;
lpu-miR1150	c139860_g1_i1	GO:0016020;GO:0005524;GO:0005375;GO:0009723;GO:0030001;GO:0006825;GO:0035434;GO:0016787;GO:0005507;GO:0000166;GO:0016021;GO:0008152;GO:0019829;GO:0006812;GO:0005802;GO:0005768;GO:0046872;GO:0005794;GO:0010119;
lpu-miR1221	c14021_g1_i1	GO:0005783;GO:0008152;GO:0047652;GO:0010136;GO:0016023;GO:0016813;GO:0046872;GO:0016787;GO:0008237;GO:0006508;GO:0006144;
lpu-miR1441	c40237_g1_i2	GO:0016876;GO:0005524;GO:0000166;GO:0043039;GO:0006419;GO:0004813;GO:0003676;
lpu-miR1860	c45082_g1_i2	GO:0016757;GO:0008152;
lpu-miR2081	c103038_g1_i1	GO:0007623;GO:0048768;GO:0030154;GO:0010492;GO:0051301;GO:0006355;GO:0006351;
lpu-miR2081	c7251_g1_i1	GO:0005874;GO:0006184;GO:0005200;GO:0003924;GO:0051258;GO:0000166;GO:0043234;GO:0007017;GO:0005525;
lpu-miR2081	c14782_g1_i1	GO:0005739;
lpu-miR2107	c62279_g1_i1	GO:0016123;GO:0020037;GO:0005506;GO:0010291;GO:0055114;GO:0046872;GO:0016705;GO:0009941;GO:0004497;GO:0016491;
lpu-miR2107	c46557_g1_i1	GO:0005874;GO:0006184;GO:0005737;GO:0003924;GO:0051258;GO:0000166;GO:0043234;GO:0007017;GO:0005525;
lpu-miR2107	c22790_g1_i1	GO:0009657;GO:0009535;GO:0006364;GO:0035304;GO:0003674;GO:0010103;GO:0019684;GO:0010207;GO:0008150;GO:0009507;GO:0043085;
lpu-miR2107	c105956_g1_i1	GO:0004674;GO:0005524;GO:0004672;GO:0006468;GO:0016772;
lpu-miR2107	c38704_g1_i2	GO:0003824;GO:0044237;GO:0050662;
lpu-miR2107	c38704_g1_i1	GO:0003824;GO:0044237;GO:0050662;
lpu-miR2107	c114996_g1_i1	GO:0003723;
lpu-miR2275a	c45226_g1_i1	GO:0010255;GO:0016310;GO:0005524;GO:0006096;GO:0016773;GO:0090332;GO:0010148;GO:0010182;GO:0000166;GO:0008270;GO:0005975;GO:0009747;GO:0051156;GO:0016301;GO:0031307;GO:0008865;GO:0005773;GO:0046835;GO:0005774;GO:0012501;GO:0004340;GO:0019320;GO:0004396;GO:0016740;GO:0009536;
lpu-miR2275b	c37776_g3_i1	GO:0006886;GO:0016020;GO:0005783;GO:0016021;GO:0016023;
lpu-miR2275b	c15905_g1_i1	GO:0046872;GO:0008270;
lpu-miR2275b	c46689_g1_i1	GO:0009535;GO:0009534;
lpu-miR2275b	c97951_g1_i1	GO:0003964;GO:0015074;GO:0003723;GO:0006278;GO:0003676;
lpu-miR2275b	c44721_g1_i1	GO:0070588;GO:0008152;GO:0005524;GO:0005388;GO:0019829;GO:0006812;GO:0046872;GO:0016787;GO:0000166;GO:0016021;GO:0006200;GO:0016887;
lpu-miR2275b	c142519_g1_i1	GO:0016020;GO:0030554;GO:0005739;
lpu-miR2275b	c69021_g1_i1	GO:0005783;
lpu-miR2275b	c46028_g4_i1	GO:0009507;
lpu-miR2603	c32953_g1_i1	GO:0004659;GO:0008152;GO:0016021;GO:0016740;
lpu-miR2603	c67800_g1_i1	GO:0009751;GO:0008152;GO:0016740;
lpu-miR2868	c41476_g1_i1	GO:0006810;GO:0016020;GO:0005794;GO:0005829;GO:0016021;GO:0016192;
lpu-miR2868	c68186_g1_i1	GO:0051015;GO:0016310;GO:0005524;GO:0016773;GO:0046854;GO:0004672;GO:0005886;GO:0009507;GO:0009506;GO:0016301;GO:0006468;GO:0070300;GO:0005546;GO:0004430;GO:0004674;GO:0070273;GO:0048015;GO:0016740;GO:0016772;
lpu-miR2868	c103369_g1_i1	GO:0006810;GO:0016020;GO:0005794;GO:0005829;GO:0016021;GO:0016192;
lpu-miR2868	c66913_g1_i1	GO:0003677;GO:0003723;GO:0043531;GO:0003964;GO:0004527;GO:0006952;GO:0090305;GO:0004519;GO:0006278;
lpu-miR2868	c45617_g1_i1	GO:0008152;GO:0005524;GO:0000166;GO:0017111;
lpu-miR2868	c9898_g1_i1	GO:0005840;GO:0015934;GO:0030529;GO:0006412;GO:0003735;
lpu-miR2919	c48355_g3_i1	GO:0016020;GO:0046034;GO:0005524;GO:0006754;GO:0005730;GO:0000166;GO:0008270;GO:0009941;GO:0005739;GO:0015992;GO:0009507;GO:0046961;GO:0046933;GO:0045261;GO:0006810;GO:0006811;GO:0005773;GO:0015986;GO:0005774;GO:0033178;GO:0015991;GO:0016820;GO:0008266;GO:0005743;
lpu-miR2919	c41697_g1_i2	GO:0005829;GO:0005886;
lpu-miR2919	c63643_g1_i1	GO:0016310;GO:0005524;GO:0016301;GO:0006468;GO:0004713;GO:0004674;GO:0004672;GO:0000166;GO:0005739;GO:0016772;
lpu-miR2919	c106627_g1_i1	GO:0008152;GO:0005524;GO:0000166;GO:0017111;GO:0016311;GO:0098519;
lpu-miR2919	c63439_g1_i1	GO:0003677;GO:0000160;GO:0003682;GO:0035556;GO:0000156;
lpu-miR2919	c36762_g1_i1	GO:0006950;
lpu-miR2919	c123959_g1_i1	GO:0008152;GO:0010091;GO:0016567;GO:0042023;GO:0005886;GO:0004842;GO:0016874;
lpu-miR2919	c48464_g2_i1	GO:0003677;GO:0003682;
lpu-miR2919	c48464_g1_i3	GO:0003677;GO:0003682;
lpu-miR2919	c47028_g2_i1	GO:0006810;GO:0055085;GO:0016021;GO:0005215;GO:0055062;
lpu-miR2919	c38106_g1_i1	GO:0008152;GO:0016567;GO:0004842;GO:0016874;
lpu-miR2919	c46113_g5_i1	GO:0016020;GO:0005484;GO:0007030;GO:0005802;GO:0007034;GO:0016192;GO:0006886;GO:0005768;GO:0009306;GO:0005794;GO:1900150;
lpu-miR2919	c146548_g1_i1	GO:0003993;GO:0016311;GO:0005739;
lpu-miR2919	c40813_g1_i1	GO:0006886;GO:0016020;GO:0016192;
lpu-miR3438	c46834_g1_i2	GO:0003674;GO:0005634;GO:0008150;
lpu-miR3438	c39607_g1_i1	GO:0006694;GO:0016020;GO:0016126;GO:0047750;GO:0005783;GO:0016853;GO:0060964;GO:0000247;GO:0008202;GO:0016021;GO:0005789;GO:0016125;GO:0005886;GO:0006629;
lpu-miR3438	c41721_g1_i2	GO:0005774;GO:0070772;GO:0043550;
lpu-miR3438	c40292_g1_i2	GO:0005635;GO:0005739;GO:0007094;
lpu-miR3447	c50260_g1_i1	GO:0033961;GO:0008152;GO:0016787;GO:0003824;
lpu-miR3447	c136916_g1_i1	GO:0016020;GO:0005783;GO:0005794;GO:0016021;GO:0016811;GO:0006672;
lpu-miR3512	c46633_g3_i3	GO:0009705;GO:0009959;GO:0046872;GO:0009590;GO:0009506;GO:0009660;GO:0005773;
lpu-miR3512	c46633_g3_i5	GO:0009705;GO:0009959;GO:0046872;GO:0009590;GO:0009506;GO:0009660;GO:0005773;
lpu-miR3512	c84446_g1_i1	GO:0016020;GO:0005783;GO:0016021;
lpu-miR3512	c2190_g1_i1	GO:0008233;GO:0016787;GO:0006508;GO:0004190;
lpu-miR3512	c43481_g1_i3	GO:0046872;GO:0008270;
lpu-miR3512	c4855_g2_i1	GO:0016020;GO:0009941;GO:0005739;GO:0009536;GO:0009706;GO:0009507;
lpu-miR3624	c52328_g1_i1	GO:0016310;GO:0007165;GO:0005524;GO:0016301;GO:0006468;GO:0004674;GO:0004672;GO:0000166;GO:0016740;GO:0016772;
lpu-miR3946	c126731_g1_i1	GO:0008152;GO:0016114;GO:0008661;GO:0003824;
lpu-miR3946	c18234_g1_i1	GO:0006810;GO:0016020;GO:0055085;GO:0016021;GO:0009536;
lpu-miR4249	c29774_g1_i1	GO:0004674;GO:0030554;GO:0042149;GO:0046777;
lpu-miR4249	c46899_g1_i1	GO:0005634;GO:0008565;GO:0006606;GO:0005737;
lpu-miR4249	c15798_g2_i1	GO:0005739;GO:0005737;
lpu-miR4249	c47190_g1_i3	GO:0008270;
lpu-miR4249	c24784_g1_i2	GO:0048046;GO:0015923;GO:0003824;GO:0004559;GO:0005773;GO:0005774;GO:0004553;GO:0006013;GO:0030246;GO:0009505;GO:0005618;GO:0005975;GO:0008270;
lpu-miR4249	c48683_g1_i1	GO:0005634;
lpu-miR4249	c4955_g1_i2	GO:0008352;GO:0005856;GO:0005874;GO:0051013;GO:0008017;GO:0005737;
lpu-miR4249	c38804_g2_i1	GO:0016620;GO:0008152;GO:0055114;GO:0009737;GO:0005829;GO:0009651;GO:0016491;GO:0009269;
lpu-miR4249	c28775_g1_i1	GO:0009535;GO:0005753;GO:0009579;GO:0015986;GO:0005774;GO:0005730;GO:0000276;GO:0005507;GO:0009651;GO:0008270;GO:0015078;GO:0009507;GO:0022626;
lpu-miR4995	c45992_g1_i4	GO:0043531;GO:0015074;GO:0006952;GO:0008270;GO:0003676;
lpu-miR4995	c35645_g2_i1	GO:0006810;GO:0016020;GO:0055085;GO:0042593;GO:0005773;GO:0009705;GO:0005774;GO:0005794;GO:0010030;GO:0016021;GO:0022857;GO:0022891;GO:0005215;
lpu-miR4995	c45194_g1_i1	GO:0000166;GO:0003676;
lpu-miR4995	c45194_g1_i5	GO:0000166;GO:0003676;
lpu-miR4995	c45194_g1_i7	GO:0000166;GO:0003676;
lpu-miR4995	c66782_g1_i1	GO:0003677;GO:0005634;GO:0006355;GO:0006351;GO:0003700;
lpu-miR5023	c46126_g1_i1	GO:0006810;GO:0005634;GO:0005829;GO:0016021;GO:0005886;
lpu-miR5023	c102216_g1_i1	GO:0003677;GO:0005634;GO:0046872;GO:0008270;GO:0016570;GO:0006352;
lpu-miR5023	c30844_g1_i1	GO:0006281;GO:0004386;GO:0003678;GO:0032508;GO:0000723;
lpu-miR5023	c47938_g1_i1	GO:0016310;GO:0005524;GO:0005737;GO:0008353;GO:0004693;GO:0004672;GO:0000166;GO:0030332;GO:0005634;GO:0009826;GO:0048825;GO:0016301;GO:0006468;GO:0010376;GO:0004674;GO:0051301;GO:0016740;GO:0007049;GO:0016772;
lpu-miR5023	c49269_g1_i1	GO:0003994;GO:0006099;GO:0016829;GO:0008152;GO:0051539;
lpu-miR5023	c41773_g1_i1	GO:0009555;GO:0016853;GO:0016857;GO:0003824;GO:0046983;GO:0005829;GO:0005975;GO:0044237;GO:0006012;GO:0003978;GO:0005886;GO:0050662;
lpu-miR5023	c40128_g1_i1	GO:0016985;GO:0004553;GO:0008152;GO:0016787;GO:0005975;GO:0016798;
lpu-miR5023	c49243_g2_i2	GO:0000103;GO:0008152;GO:0004604;GO:0003824;GO:0055114;GO:0045454;GO:0016671;GO:0033741;GO:0009973;GO:0019419;GO:0009570;GO:0016491;
lpu-miR5023	c49264_g7_i1	GO:0006810;GO:0016020;GO:0016021;
lpu-miR5023	c36397_g1_i1	GO:0020037;GO:0005506;GO:0055114;GO:0046872;GO:0016705;GO:0004497;GO:0005886;GO:0016491;
lpu-miR5028	c29008_g1_i1	GO:0005509;
lpu-miR5028	c47349_g1_i1	GO:0016851;GO:0009058;GO:0015995;
lpu-miR5161	c72228_g1_i1	GO:0005634;GO:0016036;GO:0080040;GO:0070417;
lpu-miR5161	c101358_g1_i1	GO:0000287;GO:0016020;GO:0008152;GO:0005524;GO:0019829;GO:0006812;GO:0046872;GO:0016787;GO:0045332;GO:0015914;GO:0000166;GO:0016021;GO:0004012;GO:0005739;
lpu-miR5161	c147519_g1_i1	GO:0005634;GO:0005829;GO:0005739;GO:0009507;
lpu-miR5161	c13996_g1_i1	GO:0008652;GO:0005634;GO:0005506;GO:0051302;GO:0019509;GO:0051213;GO:0005737;GO:0055114;GO:0046872;GO:0010309;GO:0009086;GO:0016491;
lpu-miR5161	c48849_g1_i3	GO:0023014;GO:0007165;GO:0005524;GO:0006468;GO:0000155;GO:0004674;GO:0000160;GO:0004672;GO:0000166;GO:0004871;GO:0016772;
lpu-miR5161	c48849_g1_i1	GO:0023014;GO:0007165;GO:0005524;GO:0006468;GO:0000155;GO:0004674;GO:0000160;GO:0004672;GO:0000166;GO:0004871;GO:0016772;
lpu-miR5172	c32445_g1_i2	GO:0008152;GO:0005524;GO:0000166;GO:0017111;GO:0009536;GO:0009507;GO:0009570;
lpu-miR5172	c67846_g1_i1	GO:0000738;GO:0045145;
lpu-miR5182	c73686_g1_i1	GO:0080178;GO:0006400;GO:0005516;GO:0016023;GO:0009933;GO:0048366;
lpu-miR5182	c39770_g1_i2	GO:0008152;GO:0003824;
lpu-miR5182	c123840_g1_i1	GO:0016020;GO:0016760;GO:0046872;GO:0016757;GO:0030244;GO:0016021;GO:0008270;GO:0016740;GO:0005886;
lpu-miR5182	c51897_g1_i1	GO:0016310;GO:0005524;GO:0016301;GO:0015937;GO:0000166;GO:0005829;GO:0016740;GO:0004594;
lpu-miR5182	c48120_g1_i2	GO:0008152;GO:0005524;GO:0000166;GO:0017111;
lpu-miR5182	c92494_g1_i1	GO:0009733;GO:0003677;GO:0005634;GO:0051302;GO:0006355;GO:0010090;GO:0051446;GO:0006351;GO:0045893;GO:0005667;GO:0003700;GO:0008284;
lpu-miR5213	c66956_g1_i1	GO:0003723;GO:0005739;GO:0000178;
lpu-miR5240	c34823_g1_i1	GO:0005840;GO:0030529;GO:0005622;GO:0006412;GO:0003735;
lpu-miR5240	c48144_g1_i1	GO:0005525;GO:0000917;
lpu-miR5240	c16610_g1_i1	GO:0005094;GO:0005737;GO:0050790;
lpu-miR5253	c79402_g1_i1	GO:0046872;GO:0008270;GO:0003676;
lpu-miR5253	c81949_g1_i1	GO:0003674;GO:0005886;GO:0008150;
lpu-miR5253	c145207_g1_i1	GO:0016020;
lpu-miR5253	c46675_g1_i2	GO:0003899;GO:0003677;GO:0032549;GO:0016779;GO:0006351;GO:0016740;
lpu-miR5255	c46469_g2_i4	GO:0008152;GO:0016787;GO:0008237;GO:0006508;GO:0034701;GO:0016805;
lpu-miR5255	c11757_g1_i1	GO:0018160;GO:0048046;GO:0006782;GO:0042742;GO:0004418;GO:0006779;GO:0033014;GO:0009536;GO:0009941;GO:0016740;GO:0009507;GO:0015995;GO:0009570;
lpu-miR5255	c49079_g4_i2	GO:0030497;GO:0008152;GO:0003824;GO:0009941;GO:0009536;
lpu-miR5255	c44309_g1_i1	GO:0005886;
lpu-miR5255	c44372_g1_i1	GO:0010440;GO:0005634;GO:0005515;GO:0004693;GO:0051726;GO:0000079;GO:0019901;
lpu-miR5255	c28658_g1_i1	GO:0006006;GO:0055114;GO:0009051;GO:0004345;GO:0050661;GO:0006098;GO:0005975;GO:0005739;GO:0009570;GO:0016491;
lpu-miR5255	c28658_g1_i2	GO:0006006;GO:0055114;GO:0009051;GO:0004345;GO:0050661;GO:0006098;GO:0005975;GO:0005739;GO:0009570;GO:0016491;
lpu-miR5255	c49468_g2_i1	GO:0016020;GO:0009733;GO:0009620;GO:0010311;GO:0016567;GO:0016023;GO:0009640;GO:0009926;GO:0005829;GO:0008270;GO:0016021;GO:0048281;GO:0009826;GO:0009506;GO:0009734;GO:0048364;GO:0004842;GO:0046872;GO:0007275;
lpu-miR5255	c43243_g1_i1	GO:0004674;GO:0005524;GO:0000166;GO:0004672;GO:0006468;GO:0005886;GO:0016772;
lpu-miR5368	c36833_g2_i1	GO:0008152;GO:0016787;GO:0009536;GO:0009507;
lpu-miR5368	c127888_g1_i1	GO:0008152;GO:0005739;GO:0016772;
lpu-miR5373	c10940_g1_i1	GO:0016021;
lpu-miR5373	c47435_g2_i1	GO:0003677;GO:0008152;GO:0005524;GO:0004386;GO:0003676;
lpu-miR5488	c39360_g1_i1	GO:0008152;GO:0005524;GO:0000166;GO:0006200;GO:0017111;GO:0016887;
lpu-miR5488	c42105_g1_i1	GO:0005840;GO:0005783;GO:0003723;GO:0022625;GO:0003964;GO:0005730;GO:0005829;GO:0003735;GO:0009507;GO:0009506;GO:0005622;GO:0005773;GO:0005774;GO:0006412;GO:0006278;GO:0022626;
lpu-miR5488	c32985_g1_i2	GO:0005524;GO:0016132;GO:0005737;GO:0004672;GO:0006084;GO:0005886;GO:0009086;GO:0016126;GO:0004712;GO:0009506;GO:0000394;GO:0016301;GO:0006468;GO:0004674;GO:0019344;GO:0016772;
lpu-miR5488	c49583_g1_i1	GO:0005829;
lpu-miR5490	c35636_g1_i1	GO:0016021;
lpu-miR5490	c77359_g1_i1	GO:0006396;GO:0005634;GO:0003723;GO:0030529;GO:0000166;GO:0003676;
lpu-miR5490	c42730_g1_i1	GO:2001070;GO:0043609;GO:0004331;GO:0008152;GO:0005524;GO:0006000;GO:0003824;GO:0003873;GO:0046835;GO:0006003;GO:0030246;GO:0006002;GO:0005829;GO:0016311;
lpu-miR5492	c71382_g1_i1	GO:0008270;GO:0003676;
lpu-miR5492	c36456_g1_i1	GO:0046872;GO:0045300;GO:0006631;GO:0006633;GO:0055114;GO:0009507;GO:0016491;
lpu-miR5492	c38761_g1_i1	GO:0045859;GO:0019887;GO:0005956;
lpu-miR5492	c83980_g1_i1	GO:0043169;GO:0004556;GO:0005509;GO:0005975;GO:0003824;
lpu-miR5492	c38355_g1_i3	GO:0043531;GO:0006952;
lpu-miR5498	c44095_g1_i1	GO:0000166;GO:0003676;
lpu-miR5498	c38498_g1_i1	GO:0003677;GO:0006355;
lpu-miR5498	c7017_g1_i1	GO:0006506;GO:0016023;GO:0005789;
lpu-miR5501	c15064_g1_i1	GO:0050832;GO:0005634;GO:0009734;GO:0042742;GO:0009408;GO:0005737;GO:0030163;GO:0005515;GO:0006511;GO:0009867;GO:0005829;GO:0006952;GO:0010187;GO:2000072;
lpu-miR5501	c25122_g1_i1	GO:0016872;GO:0045430;GO:0009813;
lpu-miR5532	c135829_g1_i1	GO:0009536;GO:0009507;
lpu-miR5532	c47926_g1_i2	GO:0006508;GO:0008270;GO:0004181;
lpu-miR5532	c38071_g1_i1	GO:0015074;GO:0003677;GO:0008270;GO:0003676;
lpu-miR5532	c70258_g1_i1	GO:0005856;GO:0007018;GO:0005524;GO:0003824;GO:0008017;GO:0055114;GO:0000166;GO:0003777;GO:0005516;GO:0005871;GO:0016491;
lpu-miR5558a	c117933_g1_i1	GO:0016023;
lpu-miR5558a	c41166_g1_i1	GO:0006952;GO:0009607;
lpu-miR5558a	c42525_g1_i1	GO:0016070;GO:0005524;GO:0009555;GO:0004386;GO:0003676;GO:0016817;GO:0004004;GO:0009561;GO:0006200;GO:0005739;
lpu-miR5558b	c44480_g1_i1	GO:0016020;GO:0006486;GO:0008152;GO:0016740;GO:0004576;
lpu-miR5650	c45950_g1_i1	GO:0000145;GO:0006887;
lpu-miR5650	c90719_g1_i1	GO:0043531;GO:0006952;
lpu-miR5650	c49074_g1_i3	GO:0008289;GO:0003677;GO:0005634;GO:0006355;GO:0043565;GO:0003700;
lpu-miR5650	c15487_g1_i1	GO:0005783;GO:0008152;GO:0009536;GO:0005886;GO:0055114;GO:0016491;
lpu-miR5650	c45888_g2_i2	GO:0008152;GO:0005524;GO:0000166;GO:0017111;GO:0009536;GO:0009507;GO:0009570;
lpu-miR5650	c32801_g1_i2	GO:0055114;GO:0022900;GO:0005507;GO:0004324;GO:0009536;GO:0016491;GO:0009507;GO:0015979;
lpu-miR5650	c32801_g1_i1	GO:0055114;GO:0022900;GO:0000166;GO:0005507;GO:0004324;GO:0009536;GO:0016491;GO:0009507;GO:0015979;
lpu-miR5650	c143062_g1_i1	GO:0004674;GO:0005524;GO:0004672;GO:0006468;GO:0009536;GO:0046777;GO:0016772;
lpu-miR5650	c117604_g1_i1	GO:0004527;GO:0005622;GO:0090305;GO:0005739;GO:0003676;
lpu-miR5650	c104606_g1_i1	GO:0016020;GO:0016023;
lpu-miR5658	c62547_g1_i1	GO:0005886;GO:0005773;
lpu-miR5658	c127560_g1_i1	GO:0016310;GO:0005524;GO:0016301;GO:0006468;GO:0006979;GO:0004674;GO:0004672;GO:0000166;GO:0016772;
lpu-miR5658	c32599_g1_i1	GO:0006810;GO:0016020;GO:0009555;GO:0009506;GO:0009860;GO:0005773;GO:0046686;GO:0032588;GO:0007264;GO:0005829;GO:0000166;GO:0006888;GO:0005525;GO:0005886;GO:0015031;
lpu-miR5658	c23275_g1_i2	GO:0003677;GO:0005634;GO:0006355;GO:0006351;GO:0003700;
lpu-miR5658	c46524_g1_i1	GO:0005634;GO:0003677;GO:0005524;GO:0016853;GO:0003918;GO:0006259;GO:0003916;GO:0000166;GO:0006200;GO:0006265;
lpu-miR5658	c46524_g1_i2	GO:0005634;GO:0003677;GO:0005524;GO:0016853;GO:0003918;GO:0006259;GO:0003916;GO:0000166;GO:0006200;GO:0006265;
lpu-miR5658	c41601_g1_i1	GO:0003677;GO:0006355;
lpu-miR5658	c119742_g1_i1	GO:0009536;
lpu-miR5658	c83755_g1_i1	GO:0015035;GO:0009657;GO:0009055;GO:0055114;GO:0045454;GO:0006662;GO:0022900;GO:0016671;GO:0009536;GO:0042744;GO:0009507;
lpu-miR5658	c71749_g1_i1	GO:0006457;GO:0003755;GO:0031977;GO:0016853;GO:0000413;GO:0009536;GO:0009507;
lpu-miR5658	c48208_g1_i2	GO:0046872;GO:0016787;GO:0005975;GO:0042578;GO:0016311;GO:0042132;GO:0005737;
lpu-miR5658	c108080_g1_i1	GO:0046872;GO:0008270;GO:0003676;
lpu-miR5665	c87569_g1_i1	GO:0016020;GO:0005794;GO:0016021;
lpu-miR5665	c32542_g1_i1	GO:0008152;GO:0016787;GO:0052689;
lpu-miR5665	c4661_g1_i1	GO:0006520;GO:0016639;GO:0055114;GO:0016491;
lpu-miR5718	c38454_g1_i1	GO:0005783;
lpu-miR5718	c116984_g1_i1	GO:0016310;GO:0004370;GO:0016301;GO:0016773;GO:0042742;GO:0002237;GO:0010188;GO:0006072;GO:0080167;GO:0005975;GO:0016740;GO:0009617;
lpu-miR5718	c25961_g1_i1	GO:0046872;GO:0008270;GO:0003676;
lpu-miR5723	c26695_g1_i2	GO:0016620;GO:0008152;GO:0055114;GO:0006979;GO:0004491;GO:0005507;GO:0005739;GO:0016491;
lpu-miR5723	c49663_g1_i1	GO:0009507;
lpu-miR5723	c75687_g1_i1	GO:0016540;GO:0009506;GO:0042802;GO:0010421;GO:0042542;GO:0010225;GO:0006979;GO:0006508;GO:0012501;GO:0004197;GO:0043068;GO:0005886;GO:0009507;
lpu-miR5723	c46595_g1_i1	GO:0004674;GO:0005524;GO:0000166;GO:0004672;GO:0006468;GO:0005886;GO:0016772;
lpu-miR5762	c48336_g1_i1	GO:0046686;GO:0005524;GO:0000166;GO:0006950;GO:0009941;GO:0009408;GO:0009507;
lpu-miR5762	c48053_g2_i1	GO:0030915;GO:0006281;GO:0000724;
lpu-miR5762	c47614_g1_i1	GO:0016020;GO:0005774;GO:0016021;
lpu-miR5767	c10503_g1_i1	GO:0009611;GO:0050832;GO:0009644;GO:0048046;GO:0005829;GO:0005886;GO:0009269;
lpu-miR5767	c100576_g1_i1	GO:0031347;GO:0009567;GO:0046983;
lpu-miR5791	c11254_g1_i1	GO:0009536;GO:0016023;
lpu-miR5791	c11254_g1_i2	GO:0016023;GO:0009536;
lpu-miR5791	c118393_g1_i1	GO:0003964;GO:0015074;GO:0003723;GO:0008270;GO:0006278;GO:0003676;
lpu-miR5791	c45682_g1_i3	GO:0004252;GO:0003677;GO:0006508;GO:0006355;GO:0003824;
lpu-miR5791	c4390_g1_i1	GO:0004674;GO:0005524;GO:0005829;GO:0004672;GO:0006468;GO:0005886;GO:0016772;
lpu-miR5794	c45242_g1_i1	GO:0048569;GO:0005840;GO:0003723;GO:0015934;GO:0022625;GO:0009955;GO:0005829;GO:0030529;GO:0006412;GO:0003735;GO:0022626;
lpu-miR5794	c12117_g1_i1	GO:0008422;GO:0004553;GO:0008152;GO:0016787;GO:0005975;GO:0016740;GO:0016798;
lpu-miR5794	c23649_g1_i1	GO:0016020;GO:0009637;GO:0009765;GO:0046872;GO:0010218;GO:0009536;GO:0010114;GO:0009507;GO:0015979;GO:0009522;
lpu-miR5794	c23649_g1_i3	GO:0016020;GO:0005783;GO:0005524;GO:0016023;GO:0016787;GO:0000166;GO:0030026;GO:0016021;GO:0006828;GO:0005886;GO:0015662;GO:0008152;GO:0019829;GO:0006812;GO:0005774;GO:0046872;GO:0046686;GO:0010042;GO:0030176;
lpu-miR5794	c45570_g3_i2	GO:0016020;GO:0016021;
lpu-miR5794	c45570_g3_i3	GO:0016020;GO:0016021;
lpu-miR5794	c49489_g1_i1	GO:0016310;GO:0005524;GO:0016301;GO:0016773;GO:0008144;GO:0000166;GO:0016740;GO:0016772;
lpu-miR5794	c28218_g1_i1	GO:0006457;GO:0003755;GO:0016853;GO:0000413;
lpu-miR6034	c49537_g1_i1	GO:0016020;GO:0016310;GO:0005524;GO:0016301;GO:0006468;GO:0004713;GO:0004672;GO:0000166;GO:0016021;GO:0016740;GO:0016772;GO:0018108;
lpu-miR6034	c45672_g1_i1	GO:0016310;GO:0005524;GO:0016301;GO:0006468;GO:0016023;GO:0004674;GO:0004672;GO:0000166;GO:0048544;GO:0016740;GO:0016772;
lpu-miR6034	c28915_g1_i1	GO:0016310;GO:0005524;GO:0016301;GO:0006468;GO:0016023;GO:0004674;GO:0004672;GO:0000166;GO:0016772;
lpu-miR6034	c38758_g5_i1	GO:0004674;GO:0005524;GO:0004672;GO:0006468;GO:0016772;
lpu-miR6034	c2364_g1_i1	GO:0016020;GO:0016310;GO:0005524;GO:0016301;GO:0006468;GO:0004713;GO:0000166;GO:0004672;GO:0016021;GO:0005739;GO:0016740;GO:0018108;GO:0016772;
lpu-miR6034	c138857_g1_i1	GO:0016310;GO:0005524;GO:0009723;GO:2000069;GO:0048510;GO:0004672;GO:0016301;GO:0006468;GO:0009750;GO:0071281;GO:0046777;GO:0009686;GO:0009744;GO:2000035;GO:0004674;GO:0005789;GO:0016772;
lpu-miR6034	c125300_g1_i1	GO:0016310;GO:0005524;GO:0009506;GO:0016301;GO:0006468;GO:0004674;GO:0004672;GO:0005886;GO:0016772;
lpu-miR6034	c33536_g2_i4	GO:0048653;GO:0016020;GO:0016310;GO:0048437;GO:0005524;GO:0016023;GO:0043621;GO:0004672;GO:0048229;GO:0016021;GO:0033612;GO:0016301;GO:0006468;GO:0010075;GO:0010480;GO:0004674;GO:0009934;GO:0016772;
lpu-miR6034	c48966_g2_i1	GO:0016020;GO:0004674;GO:0005524;GO:0004672;GO:0006468;GO:0016021;GO:0016772;
lpu-miR6034	c48966_g2_i2	GO:0016020;GO:0016310;GO:0005524;GO:0016301;GO:0006468;GO:0004674;GO:0000166;GO:0004672;GO:0016021;GO:0016740;GO:0016772;
lpu-miR6034	c46536_g1_i3	GO:0016310;GO:0004674;GO:0005524;GO:0004672;GO:0016301;GO:0006468;GO:0016772;
lpu-miR6034	c46534_g1_i2	GO:0004674;GO:0005524;GO:0004672;GO:0006468;GO:0016772;
lpu-miR6034	c103329_g1_i1	GO:0016310;GO:0005634;GO:0005524;GO:0016301;GO:0006468;GO:0005737;GO:0004674;GO:0004672;GO:0005886;GO:0016772;
lpu-miR6034	c119280_g1_i1	GO:0004674;GO:0005524;GO:0000166;GO:0004672;GO:0006468;GO:0005886;GO:0016772;
lpu-miR6034	c111369_g1_i1	GO:0016020;GO:0016310;GO:0005524;GO:0016301;GO:0006468;GO:0004672;GO:0016021;GO:0016772;
lpu-miR6034	c145873_g1_i1	GO:0016310;GO:0005524;GO:0016301;GO:0030247;GO:0006468;GO:0016023;GO:0004674;GO:0004672;GO:0005509;GO:0016772;
lpu-miR6034	c93733_g1_i1	GO:0016310;GO:0004674;GO:0005524;GO:0016301;GO:0004672;GO:0006468;GO:0016772;
lpu-miR6034	c48834_g2_i2	GO:0004674;GO:0005524;GO:0000166;GO:0004672;GO:0006468;GO:0016023;GO:0016772;
lpu-miR6034	c47803_g2_i1	GO:0016020;GO:0004674;GO:0005524;GO:0004672;GO:0006468;GO:0016021;GO:0016772;
lpu-miR6034	c53809_g1_i1	GO:0005524;GO:0006468;GO:0004713;GO:0004674;GO:0004672;GO:0009536;GO:0005739;GO:0016772;
lpu-miR6034	c49480_g1_i3	GO:0016310;GO:0005524;GO:0016301;GO:0006468;GO:0046777;GO:0004674;GO:0004672;GO:0000166;GO:0005886;GO:0016772;
lpu-miR6034	c69441_g1_i1	GO:0016020;GO:0005524;GO:0006468;GO:0016023;GO:0004674;GO:0004672;GO:0016021;GO:0016772;
lpu-miR6034	c86804_g1_i1	GO:0016020;GO:0016310;GO:0009506;GO:0005524;GO:0016301;GO:0006468;GO:0016023;GO:0009505;GO:0005618;GO:0004672;GO:0000166;GO:0016021;GO:0005886;GO:2000605;GO:0016772;
lpu-miR6034	c27762_g1_i2	GO:0016020;GO:0048653;GO:0009846;GO:0016310;GO:0009414;GO:0005524;GO:0016023;GO:0048508;GO:0004672;GO:0016021;GO:0005739;GO:0016301;GO:0009409;GO:0006468;GO:0004674;GO:0009945;GO:0009942;GO:0016772;
lpu-miR6034	c138157_g1_i1	GO:0016310;GO:0005524;GO:0016301;GO:0006468;GO:0004674;GO:0004672;GO:0000166;GO:0016772;
lpu-miR6034	c69164_g1_i1	GO:0016020;GO:0016310;GO:0005524;GO:0016301;GO:0006468;GO:0004672;GO:0016021;GO:0016772;
lpu-miR6034	c37552_g1_i1	GO:0016310;GO:0005524;GO:0016301;GO:0006468;GO:0004674;GO:0004672;GO:0000166;GO:0016772;
lpu-miR6034	c36322_g1_i1	GO:0016310;GO:0005524;GO:0004672;GO:0016301;GO:0006468;GO:0016023;GO:0016772;
lpu-miR6034	c44355_g1_i1	GO:0004674;GO:0005524;GO:0004672;GO:0006468;GO:0016772;
lpu-miR6034	c46125_g1_i1	GO:0009611;GO:0005524;GO:0006468;GO:0071395;GO:0071446;GO:0004674;GO:0004672;GO:0000166;GO:0005886;GO:0009617;GO:0016772;
lpu-miR6034	c32218_g1_i2	GO:0009741;GO:0005524;GO:0046982;GO:0016023;GO:0009911;GO:0009729;GO:0004672;GO:0010268;GO:1900140;GO:0042802;GO:0006468;GO:0009742;GO:0042803;GO:0010224;GO:0048657;GO:0004903;GO:0009647;GO:0004674;GO:0043234;GO:0060548;GO:0001578;GO:0010584;GO:0016772;GO:0048366;
lpu-miR6034	c48663_g1_i2	GO:0016020;GO:0010468;GO:0005524;GO:0006468;GO:0046777;GO:0045490;GO:0004674;GO:0004672;GO:0016021;GO:0010102;GO:0016772;
lpu-miR6034	c40963_g1_i2	GO:0004674;GO:0005524;GO:0000166;GO:0004672;GO:0006468;GO:0016772;
lpu-miR6034	c85572_g1_i1	GO:0016310;GO:0005524;GO:0016301;GO:0006468;GO:0004674;GO:0004672;GO:0000166;GO:0016772;
lpu-miR6034	c49509_g1_i1	GO:0004674;GO:0005524;GO:0000166;GO:0030247;GO:0004672;GO:0006468;GO:0016772;
lpu-miR6034	c1442_g2_i1	GO:0016310;GO:0005524;GO:0009723;GO:2000069;GO:0048510;GO:0004672;GO:0016301;GO:0006468;GO:0009750;GO:0071281;GO:0046777;GO:0009686;GO:0009744;GO:0004674;GO:2000035;GO:0005789;GO:0016772;
lpu-miR6034	c57875_g1_i1	GO:0016310;GO:0005524;GO:0016301;GO:0006468;GO:0016023;GO:0004672;GO:0016021;GO:0016772;
lpu-miR6034	c40261_g1_i2	GO:0016310;GO:0005524;GO:0016301;GO:0030247;GO:0006468;GO:0004674;GO:0004672;GO:0000166;GO:0016772;
lpu-miR6034	c143013_g1_i1	GO:0016020;GO:0005524;GO:0030247;GO:0006468;GO:0016023;GO:0004674;GO:0005509;GO:0004672;GO:0000166;GO:0016772;
lpu-miR6034	c5285_g1_i1	GO:0016020;GO:0016310;GO:0005524;GO:0016301;GO:0006468;GO:0004674;GO:0000166;GO:0004672;GO:0016021;GO:0016740;GO:0016772;
lpu-miR6034	c71198_g1_i1	GO:0004674;GO:0005524;GO:0000166;GO:0004672;GO:0006468;GO:0016772;
lpu-miR6034	c48834_g2_i3	GO:0004674;GO:0005524;GO:0000166;GO:0004672;GO:0006468;GO:0016023;GO:0016772;
lpu-miR6034	c41299_g2_i1	GO:0016310;GO:0005524;GO:0016301;GO:0006468;GO:0046777;GO:0004674;GO:0004672;GO:0000166;GO:0005886;GO:0016772;
lpu-miR6034	c29929_g1_i2	GO:0005524;GO:0000166;GO:0004672;GO:0006468;GO:0016772;
lpu-miR6034	c49461_g1_i1	GO:0016310;GO:0005524;GO:0016301;GO:0006468;GO:0004713;GO:0004672;GO:0000166;GO:0016740;GO:0016772;GO:0018108;
lpu-miR6034	c42597_g1_i1	GO:0016310;GO:0009506;GO:0005524;GO:0016301;GO:0006468;GO:0046777;GO:0004713;GO:0004674;GO:0004672;GO:0000166;GO:0009536;GO:0016772;
lpu-miR6034	c48344_g1_i1	GO:0004674;GO:0005524;GO:0000166;GO:0004672;GO:0006468;GO:0016023;GO:0016772;
lpu-miR6034	c49411_g1_i3	GO:0004674;GO:0005524;GO:0004672;GO:0005975;GO:0006468;GO:0016023;GO:0016772;
lpu-miR6034	c8903_g1_i1	GO:0016310;GO:0005524;GO:0016301;GO:0006468;GO:0004674;GO:0004672;GO:0000166;GO:0016740;GO:0016772;
lpu-miR6034	c77928_g1_i1	GO:0016020;GO:0015914;GO:0009536;GO:0005886;
lpu-miR6034	c48834_g2_i1	GO:0004674;GO:0005524;GO:0000166;GO:0004672;GO:0006468;GO:0016772;
lpu-miR6034	c37635_g1_i1	GO:0004674;GO:0005524;GO:0000166;GO:0004672;GO:0006468;GO:0016772;
lpu-miR6034	c14557_g1_i1	GO:0015074;GO:0046872;GO:0008270;GO:0005739;GO:0003676;
lpu-miR6034	c42792_g1_i1	GO:0007623;GO:0009506;GO:0042802;GO:0044375;GO:0005779;GO:0005739;GO:0009507;GO:0016559;
lpu-miR6035	c39507_g2_i2	GO:0010216;GO:0005634;GO:0032453;GO:0009555;GO:0034720;GO:0048573;GO:0009910;GO:0009793;
lpu-miR6111	c6237_g1_i1	GO:0005524;GO:0004672;GO:0006468;GO:0016772;
lpu-miR6111	c49000_g1_i1	GO:0016020;GO:0003723;GO:0005634;GO:0008152;GO:0005524;GO:0004386;GO:0003676;GO:0046872;GO:0016787;GO:0008270;GO:0009941;GO:0009570;
lpu-miR6114	c143196_g1_i1	GO:0016310;GO:0035335;GO:0016301;GO:0004725;GO:0016791;GO:0010224;GO:0010225;GO:0016787;GO:0008138;GO:0009651;GO:0006470;GO:0016311;
lpu-miR6114	c67519_g1_i1	GO:0008270;
lpu-miR6170	c23158_g1_i1	GO:0005886;
lpu-miR6170	c30360_g1_i1	GO:0003677;GO:0005634;GO:0006334;GO:0005694;GO:0000786;
lpu-miR6170	c39700_g1_i1	GO:0043022;GO:0008152;GO:0005524;GO:0005737;GO:0016787;GO:0000166;GO:0006200;GO:0043023;GO:0005525;GO:0009507;GO:0009570;GO:0016887;
lpu-miR6170	c42843_g1_i1	GO:0003677;GO:0005634;
lpu-miR6170	c148425_g1_i1	GO:0006355;GO:0005739;
lpu-miR6170	c43509_g1_i1	GO:0045892;GO:0005634;GO:0003677;GO:0006355;GO:0006351;GO:0080167;GO:0010073;GO:0010358;GO:0048366;
lpu-miR6170	c37837_g1_i2	GO:0005652;GO:0005634;GO:0006997;GO:0034399;GO:0005829;
lpu-miR6170	c49190_g1_i3	GO:0009506;
lpu-miR6170	c29774_g1_i1	GO:0004674;GO:0030554;GO:0042149;GO:0046777;
lpu-miR6170	c52803_g1_i1	GO:0006810;GO:0016020;GO:0016021;GO:0005215;
lpu-miR6170	c26542_g1_i1	GO:0019005;
lpu-miR6170	c36414_g1_i1	GO:0030246;GO:0016853;GO:0005975;GO:0003824;
lpu-miR6170	c120459_g1_i1	GO:0005829;GO:0004144;GO:0019432;
lpu-miR6170	c685_g1_i1	GO:0016571;GO:0042393;GO:0005634;GO:0008168;GO:0005694;GO:0034968;GO:0008270;GO:0016740;GO:0032259;GO:0018024;GO:0009507;
lpu-miR6180	c49164_g1_i2	GO:0016746;GO:0008152;GO:0009058;GO:0016747;GO:0003824;GO:0016740;
lpu-miR6180	c42661_g1_i1	GO:0016020;GO:0035436;GO:0009670;GO:0015120;GO:0015714;GO:0015121;GO:0016021;GO:0009941;GO:0005739;GO:0009507;GO:0031969;GO:0006810;GO:0008643;GO:0015713;GO:0009536;GO:0005215;
lpu-miR6180	c23901_g1_i1	GO:0008152;GO:0003824;
lpu-miR6180	c43963_g1_i1	GO:0016020;GO:0042773;GO:0055114;GO:0016021;GO:0005743;GO:0005739;GO:0008137;GO:0016491;
lpu-miR6180	c4921_g1_i1	GO:0016020;GO:0009535;GO:0008233;GO:0005524;GO:0004222;GO:0008237;GO:0016787;GO:0000166;GO:0016021;GO:0017111;GO:0005739;GO:0009941;GO:0009507;GO:0009579;GO:0009408;GO:0003676;GO:0046872;GO:0006508;GO:0009536;GO:0031966;
lpu-miR6196	c58157_g1_i1	GO:0016020;GO:0016021;GO:0005739;
lpu-miR6196	c81950_g1_i1	GO:0046872;GO:0008270;
lpu-miR6196	c69168_g1_i1	GO:0009505;GO:0006508;GO:0016023;GO:0004190;
lpu-miR6196	c47746_g2_i2	GO:0009506;GO:0005773;
lpu-miR6196	c47930_g1_i4	GO:0046872;
lpu-miR6199	c29645_g1_i1	GO:0046686;GO:0005829;GO:0047641;GO:0005737;GO:0055114;GO:0016491;
lpu-miR6199	c45694_g1_i1	GO:0016020;GO:0015819;GO:0015189;GO:0000064;GO:0015822;GO:0015809;GO:0005290;GO:0015817;GO:0015181;GO:0016021;
lpu-miR6199	c139321_g1_i1	GO:0042752;GO:0005634;GO:0009873;GO:0009637;GO:0048511;GO:0010114;GO:0010099;
lpu-miR6208	c43782_g1_i1	GO:0006097;GO:0016616;GO:0005777;GO:0003824;GO:0044262;GO:0055114;GO:0006108;GO:0006099;GO:0016615;GO:0005975;GO:0009514;GO:0030060;GO:0016491;
lpu-miR6208	c48387_g1_i1	GO:0003989;GO:0009317;GO:0016740;GO:0006633;GO:0016874;
lpu-miR6208	c41615_g1_i2	GO:0003677;GO:0006355;GO:0003700;GO:0016987;GO:0006352;
lpu-miR6208	c49050_g1_i1	GO:0005783;GO:0020037;GO:0005506;GO:0055114;GO:0046872;GO:0016705;GO:0004497;GO:0016491;
lpu-miR6208	c54694_g1_i1	GO:0000913;GO:0005634;GO:0000226;GO:0009524;GO:0005509;GO:0030865;GO:0005819;
lpu-miR6279	c47499_g1_i1	GO:0000151;GO:0016567;GO:0070696;GO:0004842;
lpu-miR6281	c48636_g1_i2	GO:0004784;GO:0004175;GO:0019430;GO:0006508;GO:0003824;GO:0055114;
lpu-miR6281	c100705_g1_i1	GO:0016020;GO:0000502;GO:0005524;GO:0009506;GO:0005737;GO:0030163;GO:0005515;GO:0005618;GO:0005730;GO:0016787;GO:0005829;GO:0000166;GO:0017111;GO:0005886;
lpu-miR6281	c41879_g1_i1	GO:0004488;GO:0003824;GO:0055114;GO:0009396;
lpu-miR6281	c54288_g1_i1	GO:0003677;GO:0005634;GO:0009414;GO:0010118;GO:0006355;GO:0010167;GO:0006351;GO:0042128;
lpu-miR6281	c85161_g1_i1	GO:0005739;
lpu-miR6281	c48667_g6_i1	GO:0016020;GO:0016760;GO:0046872;GO:0016757;GO:0030244;GO:0016021;GO:0008270;GO:0016740;GO:0005886;
lpu-miR6281	c38613_g1_i2	GO:0043484;GO:0009846;GO:0000381;GO:0009845;GO:0005737;GO:0000932;GO:0006417;GO:0003676;GO:0000166;
lpu-miR6281	c38613_g1_i1	GO:0043484;GO:0009846;GO:0000381;GO:0009845;GO:0005737;GO:0000932;GO:0006417;GO:0003676;GO:0000166;
lpu-miR6281	c47408_g1_i1	GO:0006464;GO:0008474;GO:0016023;
lpu-miR6281	c35056_g1_i2	GO:0004185;GO:0006508;GO:0016023;
lpu-miR6281	c117507_g1_i1	GO:0048507;GO:0003723;GO:0000166;GO:0045836;GO:0003676;
lpu-miR6281	c69570_g1_i1	GO:0008168;GO:0006479;GO:0008276;GO:0032259;GO:0003676;
lpu-miR6281	c70286_g1_i1	GO:0005774;
lpu-miR6281	c67043_g1_i1	GO:0009523;GO:0019898;GO:0045156;GO:0009654;GO:0005509;GO:0009767;GO:0009536;GO:0015979;
lpu-miR6281	c10527_g1_i1	GO:0005739;
lpu-miR6281	c7704_g1_i1	GO:0005507;GO:0010038;
lpu-miR6281	c14595_g1_i1	GO:0008233;GO:0006508;GO:0016021;GO:0006465;GO:0005787;
lpu-miR6281	c38306_g2_i1	GO:0016020;GO:0016746;GO:0008152;GO:0019706;GO:0046872;GO:0016021;GO:0008270;GO:0016740;
lpu-miR6281	c29073_g1_i1	GO:0008083;GO:0008283;GO:0005794;GO:0005576;
lpu-miR6281	c136174_g1_i1	GO:0016020;GO:0005506;GO:0080065;GO:0055114;GO:0016021;GO:0006633;GO:0009941;GO:0016491;
lpu-miR6281	c56546_g1_i1	GO:0016020;GO:0005783;
lpu-miR6281	c3003_g1_i1	GO:0009734;GO:0050896;GO:0005516;GO:0005739;
lpu-miR6281	c31790_g1_i1	GO:0016310;GO:0046939;GO:0016301;GO:0016740;GO:0004385;GO:0006163;
lpu-miR6281	c36528_g1_i2	GO:0009790;
lpu-miR6281	c43454_g1_i1	GO:0006396;GO:0003723;GO:0090503;GO:0004654;GO:0000175;GO:0006402;
lpu-miR6281	c40110_g1_i1	GO:0003677;GO:0005634;GO:0010468;GO:0009414;GO:0009737;GO:0009751;GO:0003682;GO:0009651;
lpu-miR6281	c87256_g1_i1	GO:0005634;GO:0005829;GO:0005886;GO:0003676;
lpu-miR6281	c138336_g1_i1	GO:0004674;GO:0005524;GO:0004672;GO:0006468;GO:0009536;GO:0016772;
lpu-miR6281	c121066_g1_i1	GO:0003882;GO:0006659;
lpu-miR6281	c28919_g1_i2	GO:0015035;GO:0009055;GO:0005737;GO:0055114;GO:0045454;
lpu-miR6281	c6934_g1_i1	GO:0003677;GO:0005634;GO:0006355;GO:0006351;GO:0003700;
lpu-miR6281	c52024_g1_i1	GO:0005840;GO:0003723;GO:0042802;GO:0005622;GO:0030529;GO:0006412;GO:0003735;GO:0019843;
lpu-miR6281	c43121_g2_i1	GO:0008375;GO:0016020;GO:0008152;
lpu-miR6281	c131076_g1_i1	GO:0009536;
lpu-miR6281	c69002_g1_i1	GO:0016020;GO:0016021;
lpu-miR6281	c109998_g1_i1	GO:0005634;GO:0009733;GO:0008152;GO:0010279;GO:0005737;
lpu-miR6281	c84916_g1_i1	GO:0045271;GO:0005774;GO:0005975;GO:0031966;
lpu-miR6281	c120867_g1_i1	GO:0005524;GO:0003824;GO:0019481;GO:0001666;GO:0046686;GO:0009058;GO:0008483;GO:0016740;GO:0030170;GO:0009507;
lpu-miR6281	c87264_g1_i1	GO:0005774;GO:0016020;GO:0005783;GO:0009506;GO:0005794;GO:0016021;GO:0005789;
lpu-miR6281	c31390_g1_i1	GO:0005739;
lpu-miR6281	c32496_g1_i2	GO:0003677;GO:0005634;GO:0009414;GO:0006355;GO:0006351;
lpu-miR6470	c48145_g1_i1	GO:0005506;GO:0006537;GO:0050660;GO:0016639;GO:0055114;GO:0016040;GO:0006807;GO:0015930;GO:0019676;GO:0016491;GO:0008152;GO:0045181;GO:0003824;GO:0051536;GO:0046686;GO:0016638;GO:0010181;GO:0048589;GO:0009570;
lpu-miR6485	c46046_g1_i2	GO:0005840;GO:0003723;GO:0015934;GO:0005622;GO:0030529;GO:0006412;GO:0009536;GO:0016740;GO:0003735;GO:0005739;GO:0009507;GO:0019843;
lpu-miR6485	c46046_g1_i1	GO:0005840;GO:0003723;GO:0015934;GO:0005622;GO:0015935;GO:0030529;GO:0006412;GO:0009536;GO:0003735;GO:0009507;GO:0019843;
lpu-miR6485	c46815_g1_i1	GO:0005768;GO:0008168;GO:0005802;GO:0032259;
lpu-miR6485	c6875_g1_i1	GO:0016020;GO:0016021;GO:0005739;GO:0009658;GO:0051205;
lpu-miR6485	c44807_g2_i2	GO:0006810;GO:0016020;GO:0006857;GO:0016021;GO:0005215;
lpu-miR6485	c143796_g1_i1	GO:0016020;GO:0055085;GO:0010023;GO:0015238;GO:0015299;GO:0009705;GO:1902600;GO:0016021;GO:0010231;GO:0015297;GO:0006855;
lpu-miR7519	c143845_g1_i1	GO:0046872;GO:0000166;GO:0008270;GO:0005739;GO:0003676;
lpu-miR7519	c138735_g1_i1	GO:0019433;GO:0008152;GO:0012511;GO:0006629;
lpu-miR7519	c5148_g1_i2	GO:0050832;GO:0042742;GO:0016023;GO:0000062;GO:0006952;GO:0009646;GO:0005576;GO:0009617;
lpu-miR7519	c82190_g1_i1	GO:0008152;GO:0017004;GO:0015996;GO:0005739;GO:0016023;GO:0016772;GO:0005746;
lpu-miR7519	c37912_g1_i2	GO:0003723;GO:0008152;GO:0005524;GO:0004386;GO:0008026;GO:0003676;GO:0016787;GO:0000166;GO:0006200;
lpu-miR7519	c43261_g1_i1	GO:0008152;GO:0003824;
lpu-miR7715	c83867_g1_i1	GO:0006810;GO:0016020;GO:0034220;GO:0006811;GO:0035235;GO:0004970;GO:0016021;GO:0005234;GO:0005215;
lpu-miR7741	c41212_g1_i2	GO:2000122;
lpu-miR7741	c43126_g1_i1	GO:0016020;GO:0016746;GO:0008152;GO:0019706;GO:0046872;GO:0016021;GO:0008270;GO:0016740;
lpu-miR7741	c38840_g1_i1	GO:0050832;GO:0008152;GO:0009506;GO:0010311;GO:0010025;GO:0003824;GO:0010143;GO:0031957;
lpu-miR7698	c49295_g3_i1	GO:0000166;GO:0006184;GO:0005525;GO:0003924;
lpu-miR7698	c49295_g3_i2	GO:0000166;GO:0006184;GO:0003746;GO:0006414;GO:0005525;GO:0003924;
lpu-miR7698	c49295_g3_i3	GO:0016020;GO:0048046;GO:0009506;GO:0009409;GO:0006184;GO:0003924;GO:0005774;GO:0005730;GO:0005829;GO:0000166;GO:0005507;GO:0005525;GO:0005886;GO:0009507;
lpu-miR7698	c68423_g1_i1	GO:0016310;GO:0005524;GO:0016301;GO:0006468;GO:0030246;GO:0004674;GO:0004672;GO:0000166;GO:0016772;
lpu-miR7698	c14089_g1_i1	GO:0015074;GO:0003676;
lpu-miR7698	c101583_g1_i1	GO:0003723;GO:0009536;
lpu-miR7698	c9585_g1_i1	GO:0003964;GO:0003723;GO:0006278;
lpu-miR7698	c49459_g3_i1	GO:0005507;GO:0055114;GO:0016491;
lpu-miR7698	c6334_g1_i1	GO:0045892;GO:0009867;GO:0009753;
lpu-miR7698	c100648_g1_i1	GO:0003677;GO:0005634;GO:0006355;GO:0009734;GO:0009725;GO:0006351;GO:0046983;
lpu-miR7737	c50417_g1_i1	GO:0006810;GO:0016020;GO:0055085;GO:0005634;GO:0008152;GO:0005524;GO:0009506;GO:0042626;GO:0000166;GO:0017111;GO:0016021;GO:0006200;GO:0005886;GO:0016887;
lpu-miR7737	c119347_g1_i1	GO:0072546;GO:0005774;GO:0005783;GO:0005794;GO:0016023;GO:0005886;GO:0005773;
lpu-miR7817	c143013_g1_i1	GO:0016020;GO:0005524;GO:0030247;GO:0006468;GO:0016023;GO:0004674;GO:0005509;GO:0004672;GO:0000166;GO:0016772;
lpu-miR7817	c42099_g1_i7	GO:0003677;GO:0005634;GO:0006355;GO:0006351;
lpu-miR7817	c29185_g1_i1	GO:0008152;GO:0008168;GO:0016740;GO:0032259;
lpu-miR7817	c32567_g1_i1	GO:0016272;GO:0006457;GO:0051082;
lpu-miR7817	c29185_g1_i2	GO:0008152;GO:0008168;GO:0032259;
lpu-miR7820	c42057_g2_i1	GO:0016310;GO:0005524;GO:0016301;GO:0006468;GO:0016023;GO:0004674;GO:0004672;GO:0000166;GO:0048544;GO:0016740;GO:0016772;
lpu-miR7825	c40297_g1_i1	GO:0009058;GO:0005829;GO:0003824;
lpu-miR7825	c40297_g1_i2	GO:0009058;GO:0003824;
lpu-miR7825	c102158_g1_i1	GO:0016020;GO:0005886;
lpu-miR7782	c71166_g1_i1	GO:0005739;
lpu-miR8048	c27100_g1_i1	GO:0003989;GO:0004075;GO:0008152;GO:0005524;GO:0003824;GO:0005737;GO:0016874;GO:0046872;GO:2001295;GO:0005829;GO:0006631;GO:0000166;GO:0006633;GO:0006629;GO:0009343;
lpu-miR8048	c70683_g1_i1	GO:0005739;GO:0009536;
lpu-miR8048	c51651_g1_i1	GO:0003677;GO:0046872;GO:0005739;
lpu-miR8048	c134321_g1_i1	GO:0005507;GO:0008447;GO:0055114;GO:0016491;
lpu-miR8048	c48771_g2_i1	GO:0005634;GO:0043087;GO:0032012;GO:0009561;GO:0005086;
lpu-miR8048	c70632_g1_i1	GO:0009058;GO:0000162;GO:0016833;GO:0004049;
lpu-miR8048	c116954_g1_i1	GO:0006397;GO:0005634;GO:0003723;GO:0000166;GO:0042742;GO:0003676;
lpu-miR8048	c54014_g1_i1	GO:0006397;GO:0000166;GO:0003676;
lpu-miR8048	c80424_g1_i1	GO:0051015;GO:0016310;GO:0009506;GO:0016301;GO:0016773;GO:0070300;GO:0006468;GO:0005546;GO:0046854;GO:0070273;GO:0016740;GO:0048015;GO:0005886;GO:0009507;GO:0016772;
lpu-miR8048	c84913_g1_i1	GO:0016020;GO:0032527;GO:0008565;GO:0005737;GO:0000139;GO:0005795;GO:0006886;GO:0048193;GO:0048280;GO:0009791;GO:0005829;
lpu-miR8048	c6468_g1_i1	GO:0006511;GO:0008234;GO:0016787;GO:0008233;GO:0006508;GO:0036459;
lpu-miR8048	c45149_g1_i1	GO:0003723;GO:0005829;
lpu-miR8125	c114153_g1_i1	GO:0006807;GO:0048554;GO:0016151;
lpu-miR8125	c33009_g2_i1	GO:0003878;GO:0016746;GO:0005524;GO:0005737;GO:0000166;GO:0005829;GO:0016740;GO:0006629;
lpu-miR8125	c63992_g1_i1	GO:0046872;GO:0008152;GO:0008270;GO:0008080;
lpu-miR8125	c117649_g1_i1	GO:0016020;GO:0009055;GO:0005747;GO:0008137;GO:0055114;GO:0050897;
lpu-miR8125	c137747_g1_i1	GO:0009536;
lpu-miR8125	c29398_g1_i1	GO:0008233;GO:0016787;GO:0006508;GO:0004190;GO:0006629;
lpu-miR8125	c47495_g1_i1	GO:0048046;GO:0009506;GO:0004553;GO:0009505;GO:0005618;GO:0016787;GO:0005975;GO:0009507;
lpu-miR8140	c44337_g1_i3	GO:0008233;GO:0006508;
lpu-miR8140	c25256_g1_i2	GO:0015074;GO:0008270;GO:0003676;
lpu-miR8140	c78216_g1_i1	GO:0015074;GO:0005524;GO:0003676;GO:0043531;GO:0006952;GO:0000166;GO:0017111;GO:0008270;
lpu-miR8140	c122794_g1_i1	GO:0015074;GO:0005524;GO:0003676;GO:0043531;GO:0006952;GO:0000166;GO:0017111;GO:0008270;
lpu-miR8140	c21759_g1_i1	GO:0003676;
lpu-miR8140	c32650_g1_i1	GO:0016020;GO:0000278;GO:0006571;GO:0007166;GO:0009785;GO:0010244;GO:0004888;GO:0016021;GO:0009735;GO:0009788;GO:0010231;GO:0032960;GO:0009939;GO:0009094;GO:0009845;GO:0009908;GO:0005774;GO:0007202;GO:0005794;
lpu-miR8140	c12079_g1_i2	GO:0015074;GO:0043531;GO:0006952;GO:0008270;GO:0003676;
lpu-miR8140	c44976_g2_i2	GO:0016020;GO:0005506;GO:0080065;GO:0055114;GO:0016021;GO:0006633;GO:0009941;GO:0016491;
