# Supplementary material for: Small RNA and Transcriptome Sequencing Reveal a Potential miRNA-Mediated Interaction Network That Functions during Somatic Embryogenesis in Lilium pumilum DC. Fisch
Source: Front Plant Sci. 2017 Apr 20;8:566. doi: 10.3389/fpls.2017.00566 (PMC5397531; doi:10.3389/fpls.2017.00566)
Supplement: Supplementary file 12 [file Table12.XLSX]

## Sheet: Sheet1
TABLE S12 GO pathway analyses of potential targets of differentially expressed known miRNAs.
GO ID	Biology process	miRNAs	Total number of targets
GO:0009793	embryo development ending in seed dormancy	529, 164, 399, 171	5
GO:0009790	embryo development	399, 166, 171	4
GO:0009791	post-embryonic development	399, 482	2
GO:0009880	embryonic pattern specification	529	1
GO:0090421	embryonic meristem initiation	529	1
GO:0040019	positive regulation of embryonic development	399	1
GO:0009553	embryo sac development	160	1
GO:0010311	lateral root formation	169	1
GO:0048229	gametophyte development	171	1
GO:0048366	leaf development	156, 160	1
GO:0048437	floral organ development	171	1
GO:0048653	anther development	171	1
GO:0048868	pollen tube development	166, 156	1
GO:0048364	root development	169	1
GO:0048441	petal development	160	1
GO:0048442	sepal development	160	1
GO:0048589	developmental growth	160	1
GO:0048829	root cap development	160	1
GO:0007275	multicellular organism development	169	1
GO:0007389	pattern specification process	160	1
GO:0008360	regulation of cell shape	166	1
GO:0009933	meristem structural organization	396	1
GO:0010152	pollen maturation	399	1
GO:0010154	fruit development	160	1
GO:0030307	positive regulation of cell growth	399	1
GO:0042546	cell wall biogenesis	160	1
GO:0009832	plant-type cell wall biogenesis	171	1
GO:0042545	cell wall modification	482	1
GO:0048831	regulation of shoot system development	529	1
GO:1900140	regulation of seedling development	399	1
GO:0010075	regulation of meristem growth	171	1
GO:0005975	carbohydrate metabolic process	395, 166, 845, 394, 159, 396	6
GO:0006096	glycolytic process	529, 845, 396	3
GO:0006633	fatty acid biosynthetic process	164156	2
GO:0008610	lipid biosynthetic process	156, 166	1
GO:0000162	tryptophan biosynthetic process	166, 156	1
GO:0006568	tryptophan metabolic process	166, 156	1
GO:0009099	valine biosynthetic process	166, 156	1
GO:0016114	terpenoid biosynthetic process	2118, 482	1
GO:0045489	pectin biosynthetic process	164, 160	1
GO:0009725	response to hormone	395, 160, 396	4
GO:0009734	auxin-activated signaling pathway	169, 395, 396, 160, 156	6
GO:0009733	response to auxin	169, 166, 160	3
GO:0009926	auxin polar transport	169	1
GO:0009737	response to abscisic acid	166, 845, 396, 156	3
GO:0009740	gibberellic acid mediated signaling pathway	395	1
GO:0009738	abscisic acid-activated signaling pathway	160	1
GO:0009937	regulation of gibberellic acid mediated signaling pathway	529	1
GO:0071215	cellular response to abscisic acid stimulus	160	1
GO:0009753	response to jasmonic acid	164	1
GO:0010182	sugar mediated signaling pathway	171	1
GO:0009966	regulation of signal transduction	395	1
GO:0009743	response to carbohydrate	160	1
GO:0007205	protein kinase C-activating G-protein coupled receptor signaling pathway	160	1
GO:0007178	transmembrane receptor protein serine /threonine kinase signaling pathway	399, 156	2
GO:0006950	response to stress	529, 395, 394, 396, 156	6
GO:0051301	cell division	166, 171, 160	4
GO:0009408	response to heat	394, 396	2
GO:0009409	response to cold	166, 396, 156	3
